# Supplementary material for: Transcriptome Analysis of Moso Bamboo (Phyllostachys edulis) Reveals Candidate Genes Involved in Response to Dehydration and Cold Stresses
Source: Front Plant Sci. 2022 Jul 19;13:960302. doi: 10.3389/fpls.2022.960302 (PMC9343960; doi:10.3389/fpls.2022.960302)
Supplement: Supplementary file 1 [file Data_Sheet_3.zip]

Archive with 12 entries (12 files):
- CK_1.abundance.tsv
- CK_2.abundance.tsv
- D2_1.abundance.tsv
- D2_2.abundance.tsv
- D4_1.abundance.tsv
- D4_2.abundance.tsv
- G2_1.abundance.tsv
- G2_2.abundance.tsv
- G4_1.abundance.tsv
- G4_2.abundance.tsv
- G8_1.abundance.tsv
- G8_2.abundance.tsv
