# Supplementary material for: Transcriptome Analysis of Moso Bamboo (Phyllostachys edulis) Reveals Candidate Genes Involved in Response to Dehydration and Cold Stresses
Source: Front Plant Sci. 2022 Jul 19;13:960302. doi: 10.3389/fpls.2022.960302 (PMC9343960; doi:10.3389/fpls.2022.960302)
Supplement: Supplementary file 1 [file Data_Sheet_3.zip › CK_1.abundance.tsv]

target_id	length	eff_length	est_counts	tpm
PH01000000G0240	2568	2301.12	49	1.8933
PH01000000G0250	1064	797.121	0	0
PH01000000G0290	2593	2326.12	112.429	4.29742
PH01000000G0330	1009	742.121	180.735	21.6536
PH01000000G0350	2191	1924.12	29	1.34007
PH01000000G0410	1184	917.121	543	52.6424
PH01000000G0480	1086	819.121	77	8.35806
PH01000000G0500	2646	2379.12	183	6.83907
PH01000000G0540	2551	2284.12	112	4.35975
PH01000000G0550	1353	1086.12	13	1.06421
PH01000000G0560	2755	2488.12	179	6.39653
PH01000000G0600	4445	4178.12	273.443	5.81901
PH01000000G0670	2020	1753.12	45	2.28225
PH01000000G0700	1973	1706.12	184	9.58894
PH01000000G0710	1284	1017.12	156	13.6369
PH01000000G0720	3205	2938.12	18	0.54471
PH01000000G0800	2831	2564.12	124	4.29978
PH01000000G0910	2156	1889.12	25	1.17664
PH01000000G0920	1699	1432.12	86	5.33926
PH01000000G0960	1129	862.121	494.417	50.9903
PH01000000G0970	1157	890.121	532.548	53.1952
PH01000000G0980	1412	1145.12	56	4.3481
PH01000000G1020	6330	6063.12	318	4.6633
PH01000000G1160	1962	1695.12	163	8.54967
PH01000000G1200	483	221.245	229	92.0291
PH01000000G1220	3617	3350.12	358.856	9.52406
PH01000000G1330	1845	1578.12	25	1.40852
PH01000000G1400	1369	1102.12	23	1.8555
PH01000000G1430	2245	1978.12	100	4.49479
PH01000000G1450	1706	1439.12	534	32.9918
PH01000000G1500	1786	1519.12	10.0413	0.587706
PH01000000G1660	2510	2243.12	967.632	38.3548
PH01000000G1710	3563	3296.12	475	12.8131
PH01000000G1840	2971	2704.12	30.0832	0.989145
PH01000000G1880	2208	1941.12	0	0
PH01000000G1990	3636	3369.12	89.0936	2.35122
PH01000000G2000	4056	3789.12	173	4.05948
PH01000000G2050	1540	1273.12	884.531	61.774
PH01000000G2070	884	617.509	308	44.3476
PH01000000G2120	2477	2210.12	103	4.14366
PH01000000G2160	1785	1518.12	292	17.1017
PH01000000G2180	2768	2501.12	323	11.4823
PH01000000G2190	1873	1606.12	101	5.59121
PH01000000G2200	954	687.19	31	4.01095
PH01000000G2220	2073	1806.12	89.8911	4.42519
PH01000000G2240	700	434.342	7	1.43294
PH01000000G2260	3039	2772.12	179	5.74121
PH01000000G2270	8102	7835.12	109	1.23693
PH01000000G2340	2711	2444.12	47	1.70977
PH01000000G2350	2325	2058.12	55.237	2.38628
PH01000000G2410	2001	1734.12	1	0.0512723
PH01000000G2440	3440	3173.12	300	8.40615
PH01000000G2470	3202	2935.12	103	3.12014
PH01000000G2540	3177	2910.12	17	0.519398
PH01000000G2620	4435	4168.12	1456	31.0587
PH01000000G2700	2800	2533.12	60	2.106
PH01000000G2740	3287	3020.12	68	2.00192
PH01000000G2790	2391	2124.12	17	0.711594
PH01000000G2800	634	368.816	221	53.2776
PH01000000G2820	1324	1057.12	53	4.45773
PH01000000G2870	2303	2036.12	29	1.26636
PH01000000G2890	1584	1317.12	16	1.08008
PH01000000G2960	2284	2017.12	9	0.39671
PH01000000G2970	926	659.258	62	8.36178
PH01000000G3110	4636	4369.12	154	3.13393
PH01000000G3250	2431	2164.12	36	1.47905
PH01000000G3310	3242	2975.12	485.198	14.5003
PH01000000G3540	5218	4951.12	98.4706	1.76834
PH01000000G3550	1833	1566.12	999	56.7156
PH01000000G3700	1956	1689.12	241	12.6858
PH01000000G3760	2541	2274.12	92.4559	3.61479
PH01000000G3800	1849	1582.12	363	20.4
PH01000000G3810	732	466.162	28	5.34053
PH01000000G3890	3811	3544.12	394.864	9.90607
PH01000000G4160	2919	2652.12	42.0158	1.40858
PH01000000G4340	1283	1016.12	25	2.18755
PH01000000G4350	1814	1547.12	26.0845	1.49907
PH01000000G4360	2739	2472.12	72	2.58956
PH01000000G4400	2365	2098.12	21	0.889921
PH01000000G4410	3044	2777.12	46	1.47274
PH01000000G4500	4061	3794.12	837.086	19.6165
PH01000000G4530	3380	3113.12	1248.59	35.6604
PH01000000G4660	3711	3444.12	47	1.21334
PH01000000G4700	985	718.121	11.0809	1.37195
PH01000000G4870	2576	2309.12	906	34.8854
PH01000000G4910	3565	3298.12	990	26.6889
PH01000000G4920	1796	1529.12	2585	150.308
PH01000000G4930	2370	2103.12	12	0.507317
PH01000000G5090	933	666.258	94	12.5443
PH01000000G5110	1637	1370.12	106.113	6.88606
PH01000000G5130	1779	1512.12	142.325	8.3687
PH01000000G5190	1223	956.121	23	2.13884
PH01000000G5200	2078	1811.12	26	1.2764
PH01000000G5370	1542	1275.12	306	21.337
PH01000000G5430	2481	2214.12	506.808	20.3519
PH01000000G5490	2519	2252.12	147	5.80348
PH01000000G5570	1009	742.121	32	3.83387
PH01000000G5630	1806	1539.12	5	0.288842
PH01000000G5690	2902	2635.12	46	1.5521
PH01000000G5700	2089	1822.12	212.366	10.3627
PH01000000G5710	2752	2485.12	136	4.8658
PH01000000G5760	1327	1060.12	32	2.68384
PH01000000G5850	1917	1650.12	104.863	5.65026
PH01000000G5860	3425	3158.12	297.926	8.38769
PH01000000G5960	1210	943.121	2317.63	218.494
PH01000000G5980	3728	3461.12	314.774	8.08622
PH01000000G6020	1145	878.121	15157.9	1534.79
PH01000000G6060	961	694.121	4	0.512374
PH01000000G6090	2761	2494.12	493	17.5749
PH01000000G6290	2117	1850.12	35.1441	1.68894
PH01000000G6400	1900	1633.12	358	19.4907
PH01000000G6460	1847	1580.12	326	18.3438
PH01000000G6470	1329	1062.12	586.321	49.0822
PH01000000G6760	3097	2830.12	914.687	28.7363
PH01000000G6800	1526	1259.12	72	5.08426
PH01000000G7010	1833	1566.12	92	5.22306
PH01000000G7040	1957	1690.12	4	0.210429
PH01000000G7050	732	466.162	294.253	56.1238
PH01000000G7120	2929	2662.12	57.8864	1.93335
PH01000000G7190	7522	7255.12	233.548	2.86216
PH01000000G7210	2742	2475.12	145	5.20876
PH01000000G7300	3010	2743.12	187	6.06121
PH01000000G7320	2049	1782.12	174	8.6811
PH01000000G7400	3383	3116.12	709.086	20.2324
PH01000000G7420	1745	1478.12	90	5.41371
PH01000000G7460	852	585.569	26415.3	4010.88
PH01000001G0110	2527	2260.12	147	5.78293
PH01000001G0130	989	722.121	0	0
PH01000001G0140	2271	2004.12	140	6.21107
PH01000001G0190	915	648.258	53	7.26927
PH01000001G0200	3430	3163.12	190.454	5.35348
PH01000001G0390	1502	1235.12	157.761	11.3567
PH01000001G0500	3287	3020.12	1946.55	57.3065
PH01000001G0670	2919	2652.12	33.0638	1.10847
PH01000001G0700	3736	3469.12	55	1.40963
PH01000001G0710	2139	1872.12	599	28.4482
PH01000001G0720	2890	2623.12	31.1596	1.05618
PH01000001G0800	2445	2178.12	247.498	10.1031
PH01000001G0820	2250	1983.12	1084	48.6007
PH01000001G0870	1503	1236.12	582	41.8624
PH01000001G0880	2113	1846.12	30	1.44485
PH01000001G0900	2046	1779.12	571	28.536
PH01000001G0920	635	369.816	0	0
PH01000001G0950	3081	2814.12	650.494	20.5524
PH01000001G1270	1937	1670.12	147.5	7.8525
PH01000001G1290	569	304.629	121	35.3164
PH01000001G1300	1570	1303.12	54.3218	3.7064
PH01000001G1450	1529	1262.12	101	7.11513
PH01000001G1600	1387	1120.12	38	3.01635
PH01000001G1650	1652	1385.12	1	0.0641911
PH01000001G1670	3460	3193.12	261	7.26754
PH01000001G1770	1690	1423.12	303	18.9306
PH01000001G1780	2050	1783.12	138	6.88115
PH01000001G1810	1763	1496.12	209	12.4206
PH01000001G1870	2878	2611.12	114	3.88187
PH01000001G1880	4006	3739.12	203.369	4.8359
PH01000001G1960	4721	4454.12	3	0.0598855
PH01000001G2010	1884	1617.12	394	21.6629
PH01000001G2030	1015	748.121	9741.67	1157.77
PH01000001G2110	2101	1834.12	391	18.9545
PH01000001G2130	2373	2106.12	30.1818	1.27416
PH01000001G2250	2365	2098.12	46	1.94935
PH01000001G2300	2061	1794.12	858	42.5205
PH01000001G2310	1641	1374.12	30	1.94115
PH01000001G2410	1340	1073.12	236	19.5536
PH01000001G2510	2181	1914.12	490	22.7609
PH01000001G2560	1445	1178.12	85	6.41493
PH01000001G2570	1149	882.121	263.527	26.5619
PH01000001G2580	1850	1583.12	1429	80.2566
PH01000001G2590	1381	1114.12	85	6.78343
PH01000001G2600	1247	980.121	272	24.6747
PH01000001G2610	678	412.51	439	94.622
PH01000001G2640	2101	1834.12	54	2.61775
PH01000001G2800	3264	2997.12	953	28.2717
PH01000001G2850	2240	1973.12	73	3.28951
PH01000001G2860	2606	2339.12	82	3.11691
PH01000001G2870	3230	2963.12	2561.98	76.8757
PH01000001G2930	3130	2863.12	624.851	19.4044
PH01000001G2940	744	478.162	36.23	6.73683
PH01000001G3120	3421	3154.12	25	0.704732
PH01000001G3180	1580	1313.12	18	1.21879
PH01000001G3190	2278	2011.12	46	2.03368
PH01000001G3200	1730	1463.12	5	0.303845
PH01000001G3260	1180	913.121	483	47.0307
PH01000001G3290	1593	1326.12	70	4.69329
PH01000001G3350	1618	1351.12	28	1.84258
PH01000001G3420	2472	2205.12	416	16.7735
PH01000001G3470	1155	888.121	91	9.11028
PH01000001G3500	1467	1200.12	100.218	7.4248
PH01000001G3600	1250	983.121	66	5.96897
PH01000001G3620	1832	1565.12	179	10.1688
PH01000001G3650	2232	1965.12	470.17	21.273
PH01000001G3710	1040	773.121	7	0.805032
PH01000001G3740	1906	1639.12	4	0.216976
PH01000001G4030	2768	2501.12	1	0.035549
PH01000001G4050	2130	1863.12	13	0.62039
PH01000001G4440	3128	2861.12	224	6.96104
PH01000001G4450	3733	3466.12	303	7.77251
PH01000001G4480	1585	1318.12	77	5.19395
PH01000001G4490	915	648.258	256	35.1119
PH01000001G4520	3319	3052.12	280	8.15678
PH01000001G4670	2122	1855.12	169.32	8.11519
PH01000001G4680	3541	3274.12	346	9.39602
PH01000001G4800	1455	1188.12	18.3504	1.37324
PH01000001G4890	1584	1317.12	111	7.49307
PH01000001G4970	4213	3946.12	524	11.8066
PH01000001G4990	3467	3200.12	21	0.583466
PH01000001G5000	2045	1778.12	796.814	39.8436
PH01000001G5130	2809	2542.12	238.227	8.33214
PH01000001G5360	1285	1018.12	269	23.4918
PH01000002G0050	1051	784.121	476	53.9742
PH01000002G0130	5788	5521.12	605.498	9.75098
PH01000002G0150	2965	2698.12	182	5.99753
PH01000002G0160	1128	861.121	62	6.40162
PH01000002G0230	4966	4699.12	24	0.454106
PH01000002G0240	2218	1951.12	1959	89.2715
PH01000002G0290	1390	1123.12	209	16.5456
PH01000002G0310	1059	792.121	1457.33	163.579
PH01000002G0320	5345	5078.12	1291.49	22.6125
PH01000002G0340	1201	934.121	6	0.571098
PH01000002G0360	3935	3668.12	48	1.16348
PH01000002G0430	1548	1281.12	62	4.30293
PH01000002G0490	5261	4994.12	428.89	7.63571
PH01000002G0540	1240	973.121	6	0.54821
PH01000002G0640	2131	1864.12	154.408	7.36476
PH01000002G0720	1990	1723.12	343	17.6987
PH01000002G0760	2327	2060.12	894.491	38.6052
PH01000002G0790	3051	2784.12	269.598	8.60975
PH01000002G0950	2977	2710.12	520.727	17.0838
PH01000002G1040	4136	3869.12	16	0.36768
PH01000002G1150	5129	4862.12	164.82	3.01403
PH01000002G1250	2777	2510.12	277.515	9.83003
PH01000002G1270	1064	797.121	302	33.6857
PH01000002G1400	1871	1604.12	530	29.3766
PH01000002G1550	3968	3701.12	9	0.216208
PH01000002G1570	1638	1371.12	657	42.6042
PH01000002G1660	3490	3223.12	428	11.8067
PH01000002G1670	1123	856.121	23	2.38867
PH01000002G1810	1645	1378.12	7	0.45162
PH01000002G1820	2680	2413.12	71.772	2.64447
PH01000002G1850	1033	766.121	117	13.5785
PH01000002G1960	2535	2268.12	122.291	4.79392
PH01000002G2090	4983	4716.12	1314	24.7727
PH01000002G2210	2795	2528.12	747	26.2715
PH01000002G2300	685	419.385	326	69.1141
PH01000002G2380	2331	2064.12	86.186	3.71248
PH01000002G2470	3355	3088.12	149	4.28997
PH01000002G2500	2942	2675.12	149.534	4.97004
PH01000002G2510	607	341.956	97	25.2211
PH01000002G2620	2354	2087.12	947.436	40.3613
PH01000002G2660	2817	2550.12	110.228	3.8432
PH01000002G2670	1604	1337.12	378	25.1353
PH01000002G2710	2210	1943.12	30	1.37273
PH01000002G2720	1337	1070.12	123.948	10.2984
PH01000002G2740	2035	1768.12	633	31.8313
PH01000002G2770	1774	1507.12	103	6.07647
PH01000002G2790	2400	2133.12	2209.63	92.1013
PH01000002G2800	2233	1966.12	594	26.862
PH01000002G2830	1818	1551.12	8269	473.991
PH01000002G2840	3963	3696.12	786.139	18.9111
PH01000002G2860	1510	1243.12	413	29.5392
PH01000002G2920	1861	1594.12	31	1.72903
PH01000002G2930	3233	2966.12	59	1.76858
PH01000002G2980	3092	2825.12	366	11.5188
PH01000002G3050	3497	3230.12	83	2.28466
PH01000002G3060	3488	3221.12	46	1.26974
PH01000002G3110	2874	2607.12	655.363	22.3503
PH01000002G3170	2484	2217.12	575	23.059
PH01000002G3240	1850	1583.12	391.68	21.9978
PH01000002G3260	3769	3502.12	306	7.76878
PH01000002G3270	1289	1022.12	69.464	6.04255
PH01000002G3290	2957	2690.12	148	4.89162
PH01000002G3370	2697	2430.12	1803.77	65.9956
PH01000002G3460	1937	1670.12	49	2.60862
PH01000002G3470	841	574.569	860	133.082
PH01000002G3590	1049	782.121	149	16.9385
PH01000002G3730	1098	831.121	51	5.45593
PH01000002G3860	2496	2229.12	355	14.1598
PH01000002G3900	1483	1216.12	83	6.06826
PH01000002G3910	2946	2679.12	46.5528	1.54496
PH01000002G3920	2116	1849.12	15.1694	0.729399
PH01000002G3940	1151	884.121	36	3.62037
PH01000002G3950	879	612.509	3	0.435483
PH01000002G3990	2698	2431.12	900	32.9154
PH01000002G4080	1136	869.121	174	17.8005
PH01000002G4150	1619	1352.12	87	5.72093
PH01000002G4180	1520	1253.12	9926	704.278
PH01000002G4200	2026	1759.12	235	11.8778
PH01000002G4240	2882	2615.12	367	12.4778
PH01000002G4250	2300	2033.12	2588	113.178
PH01000002G4280	1505	1238.12	11	0.789937
PH01000002G4300	1515	1248.12	12	0.854845
PH01000002G4340	1923	1656.12	383.479	20.5879
PH01000003G0060	1198	931.121	10690.7	1020.85
PH01000003G0100	3817	3550.12	105	2.62972
PH01000003G0190	2587	2320.12	952	36.4829
PH01000003G0200	840	573.569	12	1.86019
PH01000003G0270	2478	2211.12	36	1.44761
PH01000003G0310	2638	2371.12	47	1.76241
PH01000003G0320	1993	1726.12	5	0.25755
PH01000003G0390	2280	2013.12	337.061	14.8868
PH01000003G0400	597	332.023	90	24.1011
PH01000003G0410	3723	3456.12	156	4.01327
PH01000003G0420	1949	1682.12	1795	94.8789
PH01000003G0430	878	611.509	7962.92	1157.8
PH01000003G0470	3346	3079.12	196	5.65968
PH01000003G0570	1285	1018.12	200	17.466
PH01000003G0620	2277	2010.12	465.619	20.5955
PH01000003G0680	652	386.667	0	0
PH01000003G0730	3024	2757.12	561	18.0913
PH01000003G0760	1924	1657.12	154	8.26284
PH01000003G0780	3505	3238.12	35.4854	0.97436
PH01000003G0790	2754	2487.12	483	17.2668
PH01000003G0810	3476	3209.12	15	0.415593
PH01000003G0840	1047	780.121	698.105	79.5648
PH01000003G0860	1285	1018.12	62	5.41446
PH01000003G0870	1809	1542.12	13	0.749527
PH01000003G0910	2328	2061.12	167	7.20403
PH01000003G0960	827	560.738	18	2.85414
PH01000003G1050	2384	2117.12	379.432	15.935
PH01000003G1230	1573	1306.12	889.152	60.5278
PH01000003G1440	1940	1673.12	113	6.00501
PH01000003G1590	3240	2973.12	75	2.24291
PH01000003G1660	1604	1337.12	5	0.332477
PH01000003G1680	2237	1970.12	279	12.5914
PH01000003G1780	1905	1638.12	55.558	3.01553
PH01000003G1880	1120	853.121	72	7.50386
PH01000003G1890	1648	1381.12	227	14.6136
PH01000003G1900	885	618.509	55	7.90641
PH01000003G1970	3732	3465.12	56.0308	1.43771
PH01000003G2020	648	382.667	100	23.2349
PH01000003G2040	3538	3271.12	620	16.8522
PH01000003G2120	580	315.412	571.055	160.976
PH01000003G2320	877	610.509	321	46.7494
PH01000003G2350	1225	958.121	281	26.0765
PH01000003G2480	1815	1548.12	1	0.0574325
PH01000003G2490	1695	1428.12	0	0
PH01000003G2570	1057	790.121	53	5.9641
PH01000003G2600	1746	1479.12	920	55.3027
PH01000003G2650	3674	3407.12	184	4.80168
PH01000003G2710	2482	2215.12	87.0687	3.49484
PH01000003G2730	820	553.738	14	2.24795
PH01000003G2770	3471	3204.12	200	5.54988
PH01000003G3040	2027	1760.12	85	4.29377
PH01000003G3120	2624	2357.12	633.363	23.8909
PH01000003G3170	772	506.111	1	0.175678
PH01000003G3180	3435	3168.12	985.253	27.6509
PH01000003G3290	729	463.162	6	1.15181
PH01000003G3390	1275	1008.12	117	10.319
PH01000003G3550	2186	1919.12	151	6.9958
PH01000003G3560	1456	1189.12	1120.67	83.7945
PH01000003G3570	3368	3101.12	692.713	19.8608
PH01000003G3590	1969	1702.12	437.604	22.8588
PH01000003G3600	856	589.569	82	12.3664
PH01000003G3650	2876	2609.12	7553	257.388
PH01000003G3670	782	516.06	111	19.1243
PH01000003G3690	1682	1415.12	132	8.2936
PH01000003G3730	1397	1130.12	428	33.673
PH01000003G3770	2367	2100.12	224.724	9.5141
PH01000003G3800	3588	3321.12	47.1168	1.2614
PH01000003G3870	1639	1372.12	9.26394	0.600297
PH01000003G3960	3529	3262.12	32	0.872193
PH01000003G4010	1495	1228.12	7	0.50678
PH01000003G4150	1135	868.121	163	16.6944
PH01000003G4180	1884	1617.12	4	0.219928
PH01000003G4200	1611	1344.12	23	1.52143
PH01000003G4210	837	570.569	506	78.8506
PH01000003G4220	3224	2957.12	13	0.390874
PH01000003G4260	3690	3423.12	150.28	3.9034
PH01000003G4290	1884	1617.12	96	5.27827
PH01000004G0040	2189	1922.12	101.953	4.71609
PH01000004G0130	1755	1488.12	7191.62	429.686
PH01000004G0140	1339	1072.12	106	8.79072
PH01000004G0220	1435	1168.12	10	0.761158
PH01000004G0240	2966	2699.12	14.0961	0.464343
PH01000004G0260	1626	1359.12	13	0.850448
PH01000004G0290	1569	1302.12	88	6.00889
PH01000004G0400	3768	3501.12	6084.45	154.517
PH01000004G0480	1528	1261.12	3.00405	0.211794
PH01000004G0500	3985	3718.12	63	1.50654
PH01000004G0570	2259	1992.12	4.61085	0.205792
PH01000004G0650	2445	2178.12	1062	43.3516
PH01000004G0740	1392	1125.12	149	11.7747
PH01000004G0870	1282	1015.12	50	4.3794
PH01000004G0950	3416	3149.12	609.404	17.2059
PH01000004G0980	2525	2258.12	322	12.6786
PH01000004G1010	2166	1899.12	906.63	42.4463
PH01000004G1020	1009	742.121	23	2.7556
PH01000004G1040	1457	1190.12	137.757	10.2916
PH01000004G1130	1357	1090.12	10	0.81562
PH01000004G1140	2056	1789.12	13	0.64605
PH01000004G1210	2865	2598.12	87.3339	2.98872
PH01000004G1260	1952	1685.12	1022	53.924
PH01000004G1350	638	372.742	1.0135	0.241756
PH01000004G1430	4305	4038.12	555	12.2201
PH01000004G1440	1176	909.121	0	0
PH01000004G1550	1377	1110.12	106	8.48981
PH01000004G1570	2008	1741.12	187	9.54938
PH01000004G1580	742	476.162	50	9.33637
PH01000004G1630	1742	1475.12	3.24497	0.19559
PH01000004G1680	2068	1801.12	225.659	11.1397
PH01000004G1720	1635	1368.12	89	5.784
PH01000004G1750	2903	2636.12	158	5.32911
PH01000004G1840	865	598.569	89	13.2202
PH01000004G1850	2275	2008.12	122	5.40173
PH01000004G1860	2660	2393.12	2797	103.918
PH01000004G2090	2041	1774.12	14	0.701629
PH01000004G2190	1854	1587.12	308	17.2545
PH01000004G2200	1524	1257.12	158	11.1749
PH01000004G2210	1714	1447.12	67	4.11654
PH01000004G2220	3795	3528.12	20	0.504022
PH01000004G2230	4560	4293.12	340.753	7.05715
PH01000004G2550	2315	2048.12	272.903	11.8472
PH01000004G2710	3901	3634.12	452.751	11.077
PH01000004G2830	3151	2884.12	128	3.94602
PH01000004G2870	2605	2338.12	27	1.02674
PH01000004G2930	2118	1851.12	52.0004	2.49767
PH01000004G3000	2658	2391.12	45	1.6733
PH01000004G3020	3060	2793.12	271.433	8.64043
PH01000004G3030	3100	2833.12	251	7.87719
PH01000004G3040	1335	1068.12	50	4.1621
PH01000004G3200	3162	2895.12	58.4543	1.7952
PH01000004G3220	1132	865.121	18.1752	1.86795
PH01000004G3230	3246	2979.12	2192.83	65.4455
PH01000004G3260	1604	1337.12	0	0
PH01000004G3370	2237	1970.12	51	2.30165
PH01000004G3560	1813	1546.12	419.639	24.1321
PH01000004G3640	1358	1091.12	543.178	44.2621
PH01000004G3680	2967	2700.12	3	0.0987872
PH01000004G3830	2665	2398.12	223	8.26792
PH01000004G3970	5735	5468.12	159	2.58536
PH01000004G4070	1562	1295.12	405	27.804
PH01000004G4080	2192	1925.12	38	1.75504
PH01000004G4100	3704	3437.12	197.971	5.12117
PH01000004G4410	3979	3712.12	448.609	10.7451
PH01000004G4460	2270	2003.12	42	1.86425
PH01000004G4470	1904	1637.12	162.784	8.84084
PH01000005G0010	1388	1121.12	25	1.98267
PH01000005G0050	1832	1565.12	142.573	8.09938
PH01000005G0140	895	628.385	4	0.565974
PH01000005G0150	2289	2022.12	18	0.791458
PH01000005G0270	5064	4797.12	11.0228	0.204302
PH01000005G0290	5557	5290.12	14	0.235302
PH01000005G0300	4236	3969.12	170.633	3.82237
PH01000005G0310	2697	2430.12	83	3.03678
PH01000005G0330	1061	794.121	77	8.62118
PH01000005G0400	5518	5251.12	123.173	2.08558
PH01000005G0450	2806	2539.12	211.986	7.42311
PH01000005G0500	2803	2536.12	224.934	7.88583
PH01000005G0510	6423	6156.12	556.473	8.03711
PH01000005G0580	2793	2526.12	66	2.32302
PH01000005G0590	621	355.816	3	0.749649
PH01000005G0680	509	246.185	0	0
PH01000005G0850	891	624.385	17	2.4208
PH01000005G0880	1234	967.121	14	1.28709
PH01000005G0920	2159	1892.12	29	1.36274
PH01000005G0960	1998	1731.12	781.821	40.1553
PH01000005G0970	2594	2327.12	92	3.51505
PH01000005G1020	6338	6071.12	380.57	5.57351
PH01000005G1030	3752	3485.12	577	14.7204
PH01000005G1170	3071	2804.12	417	13.2221
PH01000005G1180	2276	2009.12	324.752	14.3717
PH01000005G1190	1823	1556.12	525	29.997
PH01000005G1200	1133	866.121	125	12.832
PH01000005G1210	3975	3708.12	113	2.70949
PH01000005G1220	2859	2592.12	1721.41	59.0462
PH01000005G1230	4251	3984.12	382.663	8.53979
PH01000005G1260	2690	2423.12	65	2.38507
PH01000005G1300	1055	788.121	2689	303.362
PH01000005G1320	1597	1330.12	698	46.6581
PH01000005G1390	1252	985.121	405.543	36.6024
PH01000005G1420	4174	3907.12	140	3.18591
PH01000005G1450	3147	2880.12	254.548	7.85819
PH01000005G1460	1106	839.121	505	53.5093
PH01000005G1500	3086	2819.12	8	0.252313
PH01000005G1530	1774	1507.12	11.0123	0.649668
PH01000005G1580	5922	5655.12	1	0.0157225
PH01000005G1660	2619	2352.12	9	0.340209
PH01000005G1770	1501	1234.12	23	1.65704
PH01000005G1790	2637	2370.12	52.0578	1.95289
PH01000005G1800	1219	952.121	1787	166.876
PH01000005G1820	962	695.121	54	6.9071
PH01000005G1830	2110	1843.12	422	20.3573
PH01000005G1850	2611	2344.12	32	1.21376
PH01000005G1950	1277	1010.12	557	49.028
PH01000005G2010	1658	1391.12	129	8.24494
PH01000005G2020	1142	875.121	123	12.4968
PH01000005G2030	2523	2256.12	889	35.035
PH01000005G2110	4275	4008.12	866.478	19.2212
PH01000005G2160	3950	3683.12	290.477	7.01226
PH01000005G2200	2230	1963.12	1047.8	47.4565
PH01000005G2210	1314	1047.12	459	38.9743
PH01000005G2240	2553	2286.12	220.014	8.55686
PH01000005G2310	2800	2533.12	559.505	19.6386
PH01000005G2340	2113	1846.12	766.697	36.9255
PH01000005G2360	1980	1713.12	209.622	10.8796
PH01000005G2470	1204	937.121	575	54.555
PH01000005G2480	1743	1476.12	237	14.2754
PH01000005G2540	694	428.385	0	0
PH01000005G2550	2464	2197.12	238	9.63131
PH01000005G2560	4462	4195.12	1777.67	37.6763
PH01000005G2580	2017	1750.12	29	1.4733
PH01000005G2590	2216	1949.12	215.755	9.84205
PH01000005G2820	1193	926.121	330	31.6817
PH01000005G2870	1533	1266.12	157	11.0252
PH01000005G2880	2706	2439.12	216	7.87377
PH01000005G2890	3682	3415.12	372.707	9.70341
PH01000005G2900	1417	1150.12	9	0.695763
PH01000005G2920	985	718.121	5	0.619063
PH01000005G2970	3444	3177.12	169	4.7295
PH01000005G3020	3854	3587.12	156.863	3.88809
PH01000005G3030	3614	3347.12	784.625	20.8427
PH01000005G3110	3202	2935.12	774.672	23.4668
PH01000005G3140	4196	3929.12	470	10.6357
PH01000005G3210	3050	2783.12	964	30.7969
PH01000005G3220	3756	3489.12	275	7.00776
PH01000005G3350	2989	2722.12	2	0.0653259
PH01000005G3370	1219	952.121	470	43.8903
PH01000005G3390	825	558.738	224	35.6453
PH01000005G3400	1763	1496.12	126	7.48801
PH01000005G3460	2143	1876.12	1084.36	51.3895
PH01000005G3500	3420	3153.12	169.595	4.78228
PH01000005G3600	2441	2174.12	160.581	6.56708
PH01000005G3610	4172	3905.12	86	1.95806
PH01000005G3620	1297	1030.12	22	1.89888
PH01000005G3640	6766	6499.12	1022.09	13.9829
PH01000005G3710	3005	2738.12	195.358	6.34368
PH01000005G3720	1794	1527.12	14	0.815112
PH01000005G3860	3517	3250.12	102	2.79038
PH01000005G4060	2472	2205.12	285	11.4915
PH01000005G4070	4239	3972.12	1447.8	32.4077
PH01000005G4150	3026	2759.12	1843.53	59.4076
PH01000006G0060	1866	1599.12	2.00179	0.111301
PH01000006G0210	1920	1653.12	0	0
PH01000006G0350	2325	2058.12	99	4.27688
PH01000006G0380	1140	873.121	110	11.2016
PH01000006G0390	1394	1127.12	200	15.7769
PH01000006G0400	2179	1912.12	120	5.57993
PH01000006G0430	2146	1879.12	109	5.15744
PH01000006G0450	2278	2011.12	280.403	12.3967
PH01000006G0460	2100	1833.12	657	31.8667
PH01000006G0590	2120	1853.12	1	0.0479798
PH01000006G0610	1693	1426.12	175	10.9105
PH01000006G0660	2421	2154.12	31	1.27954
PH01000006G0760	3677	3410.12	1038.16	27.0681
PH01000006G0810	2589	2322.12	188	7.19839
PH01000006G0880	1443	1176.12	95	7.18181
PH01000006G0910	2904	2637.12	43.0857	1.45267
PH01000006G0920	1064	797.121	106	11.8234
PH01000006G0940	2168	1901.12	76.3386	3.57024
PH01000006G0960	1770	1503.12	226	13.3683
PH01000006G1010	1736	1469.12	68	4.11542
PH01000006G1030	1022	755.121	1052	123.869
PH01000006G1150	401	145.552	13.1778	8.04981
PH01000006G1230	1367	1100.12	24	1.93969
PH01000006G1420	3147	2880.12	423.403	13.0709
PH01000006G1440	861	594.569	40	5.98164
PH01000006G1450	1074	807.121	68.1791	7.51061
PH01000006G1570	2964	2697.12	771.819	25.4436
PH01000006G1670	2278	2011.12	88	3.89051
PH01000006G2010	2693	2426.12	88	3.22502
PH01000006G2190	2547	2280.12	44	1.71576
PH01000006G2220	1014	747.121	16	1.90411
PH01000006G2340	1132	865.121	1383	142.137
PH01000006G2370	804	537.955	183	30.246
PH01000006G2390	2276	2009.12	142	6.28413
PH01000006G2400	2649	2382.12	286	10.6749
PH01000006G2410	4662	4395.12	254	5.13837
PH01000006G2500	3250	2983.12	5	0.149026
PH01000006G2600	1123	856.121	235	24.4059
PH01000006G2680	2213	1946.12	291	13.2949
PH01000006G2790	2336	2069.12	436	18.7354
PH01000006G2800	3181	2914.12	157.837	4.81574
PH01000006G3040	2048	1781.12	448	22.3639
PH01000006G3200	1580	1313.12	29	1.96361
PH01000006G3240	4135	3868.12	514	11.8148
PH01000006G3330	1825	1558.12	6.21719	0.354777
PH01000006G3340	2391	2124.12	72	3.01381
PH01000006G3360	2683	2416.12	406	14.9407
PH01000006G3520	2017	1750.12	249	12.6501
PH01000006G3570	1936	1669.12	293	15.6078
PH01000006G3600	766	500.162	1902	338.114
PH01000006G3670	3106	2839.12	130	4.0712
PH01000006G3730	2001	1734.12	35	1.79453
PH01000007G0730	4304	4037.12	146.048	3.21653
PH01000007G0830	1832	1565.12	15	0.85213
PH01000007G0890	1132	865.121	103	10.5858
PH01000007G1150	4744	4477.12	26.5415	0.527095
PH01000007G1340	2979	2712.12	821	26.9151
PH01000007G1470	3804	3537.12	297.984	7.49041
PH01000007G1520	5823	5556.12	15	0.240039
PH01000007G1740	2405	2138.12	535	22.2476
PH01000007G1750	1778	1511.12	360	21.1819
PH01000007G1880	4435	4168.12	656.675	14.0079
PH01000007G1960	2752	2485.12	366	13.0947
PH01000007G2030	2114	1847.12	7	0.33695
PH01000007G2100	3115	2848.12	201	6.2748
PH01000007G2380	2782	2515.12	103	3.64117
PH01000007G2390	2888	2621.12	833	28.2566
PH01000007G2400	4523	4256.12	232	4.84659
PH01000007G2410	2455	2188.12	416	16.9038
PH01000007G2600	1751	1484.12	90	5.39183
PH01000007G2620	804	537.955	51	8.42921
PH01000007G2760	4408	4141.12	216	4.63765
PH01000007G2850	809	542.847	5	0.818946
PH01000007G2860	3813	3546.12	322	8.07356
PH01000007G2920	1549	1282.12	54	3.74479
PH01000007G2970	1651	1384.12	52	3.34035
PH01000007G3010	1124	857.121	33	3.42322
PH01000007G3080	3292	3025.12	27	0.793567
PH01000007G3130	1828	1561.12	10	0.569542
PH01000007G3150	3845	3578.12	442	10.9832
PH01000007G3190	1211	944.121	2	0.18835
PH01000007G3320	2774	2507.12	3725.52	132.122
PH01000007G3390	4156	3889.12	3116.39	71.2465
PH01000007G3570	1862	1595.12	70	3.90182
PH01000007G3590	845	578.569	4.18272	0.642786
PH01000007G3600	3146	2879.12	14	0.432345
PH01000007G3610	1311	1044.12	149	12.6881
PH01000007G3680	4289	4022.12	100	2.21059
PH01000008G0200	2811	2544.12	50	1.74741
PH01000008G0420	4901	4634.12	38.1159	0.731309
PH01000008G0500	1084	817.121	960.066	104.467
PH01000008G0920	1581	1314.12	784.305	53.0655
PH01000008G1020	1521	1254.12	95.7392	6.78755
PH01000008G1030	933	666.258	35	4.67077
PH01000008G1080	2813	2546.12	29	1.0127
PH01000008G1140	1429	1162.12	660.785	50.5558
PH01000008G1310	1266	999.121	214.713	19.1075
PH01000008G1430	1678	1411.12	217	13.6728
PH01000008G1440	1045	778.121	118	13.4833
PH01000008G1510	2324	2057.12	35	1.51276
PH01000008G1530	1440	1173.12	33556.1	2543.26
PH01000008G1540	2288	2021.12	623.963	27.4491
PH01000008G1560	2073	1806.12	182	8.95957
PH01000008G2080	754	488.162	253	46.0807
PH01000008G2090	860	593.569	235	35.2013
PH01000008G2100	3466	3199.12	10	0.277928
PH01000008G2130	1010	743.121	18	2.15365
PH01000008G2140	2786	2519.12	438	15.4592
PH01000008G2210	817	550.738	3	0.484327
PH01000008G2240	1382	1115.12	11	0.877068
PH01000008G2370	1187	920.121	4839	467.599
PH01000008G2420	2533	2266.12	868	34.0564
PH01000008G2470	5617	5350.12	483.453	8.0344
PH01000008G2620	1549	1282.12	57	3.95283
PH01000008G2640	429	170.598	0	0
PH01000008G2650	1690	1423.12	7	0.43734
PH01000008G2700	5627	5360.12	1199.68	19.9
PH01000008G2800	1315	1048.12	103.838	8.80864
PH01000008G2960	4334	4067.12	991.253	21.67
PH01000008G3080	1539	1272.12	125	8.73663
PH01000008G3090	3014	2747.12	77	2.49216
PH01000008G3130	2554	2287.12	20.194	0.785049
PH01000008G3210	1676	1409.12	129.183	8.15115
PH01000008G3230	4225	3958.12	20.1207	0.451978
PH01000009G0030	7292	7025.12	303	3.83488
PH01000009G0060	3118	2851.12	88	2.74429
PH01000009G0150	2854	2587.12	50.3814	1.73147
PH01000009G0160	2560	2293.12	103	3.99368
PH01000009G0260	2198	1931.12	198	9.11629
PH01000009G0270	740	474.162	4	0.75006
PH01000009G0300	1389	1122.12	342	27.0987
PH01000009G0320	4314	4047.12	154.617	3.39684
PH01000009G0350	1370	1103.12	1151.84	92.8396
PH01000009G0360	1703	1436.12	120.257	7.44532
PH01000009G0410	5848	5581.12	283.487	4.51621
PH01000009G0420	958	691.19	655	84.257
PH01000009G0430	1944	1677.12	39	2.06758
PH01000009G0510	1434	1167.12	365	27.8061
PH01000009G0530	1386	1119.12	167	13.2679
PH01000009G0540	761	495.162	75	13.4672
PH01000009G0590	3147	2880.12	1240	38.2801
PH01000009G0600	2152	1885.12	40.3984	1.9054
PH01000009G0810	2567	2300.12	731	28.2572
PH01000009G0830	2706	2439.12	1310.57	47.7738
PH01000009G0840	2551	2284.12	16	0.622821
PH01000009G0850	2671	2404.12	21	0.77665
PH01000009G0870	1084	817.121	38.177	4.15411
PH01000009G0890	1569	1302.12	168	11.4715
PH01000009G0970	7299	7032.12	1032.43	13.0538
PH01000009G1080	1642	1375.12	41	2.65097
PH01000009G1200	1160	893.121	79.4089	7.90536
PH01000009G1230	1152	885.121	44	4.4199
PH01000009G1240	2359	2092.12	1327	56.3958
PH01000009G1290	2414	2147.12	19	0.786792
PH01000009G1300	1207	940.121	2	0.189151
PH01000009G1330	2373	2106.12	207.284	8.75073
PH01000009G1370	1989	1722.12	8	0.413037
PH01000009G1380	2331	2064.12	14	0.603053
PH01000009G1390	2099	1832.12	44	2.13531
PH01000009G1450	1756	1489.12	476	28.421
PH01000009G1510	1656	1389.12	53	3.39233
PH01000009G1600	504	241.308	1	0.36846
PH01000009G1660	1333	1066.12	37.7083	3.1448
PH01000009G1670	1121	854.121	89	9.26474
PH01000009G1680	4408	4141.12	601.467	12.9139
PH01000009G1800	1312	1045.12	440	37.4325
PH01000009G1870	4434	4167.12	28.0157	0.597761
PH01000009G1900	1705	1438.12	2461.19	152.164
PH01000009G1940	1046	779.121	29	3.30945
PH01000009G1960	1548	1281.12	18	1.24924
PH01000009G2100	1362	1095.12	70	5.68327
PH01000009G2130	2303	2036.12	392.072	17.1208
PH01000009G2140	1622	1355.12	208	13.6473
PH01000009G2190	4497	4230.12	286.924	6.03082
PH01000009G2290	2972	2705.12	722	23.7308
PH01000009G2360	1584	1317.12	1676	113.139
PH01000009G2390	494	231.785	3157.93	1211.38
PH01000009G2460	1480	1213.12	1350.76	99.0003
PH01000009G2490	2646	2379.12	15	0.56058
PH01000009G2500	2374	2107.12	21	0.88612
PH01000009G2540	2910	2643.12	157.86	5.31028
PH01000009G2590	587	322.252	941	259.631
PH01000009G2680	2164	1897.12	450.901	21.1324
PH01000009G2750	2146	1879.12	14	0.662424
PH01000009G2810	761	495.162	73	13.1081
PH01000009G2840	1778	1511.12	59	3.47149
PH01000009G2920	2014	1747.12	64.8374	3.29963
PH01000009G2950	2033	1766.12	61	3.07094
PH01000009G2960	3827	3560.12	48	1.19878
PH01000009G3360	2213	1946.12	883.895	40.3825
PH01000009G3370	1504	1237.12	33	2.37173
PH01000010G0100	2421	2154.12	1021.59	42.1665
PH01000010G0110	1117	850.121	4.1508	0.434124
PH01000010G0140	3058	2791.12	124	3.95008
PH01000010G0220	6657	6390.12	2501.15	34.8011
PH01000010G0280	3028	2761.12	534.751	17.2198
PH01000010G0320	3017	2750.12	286	9.24649
PH01000010G0350	2504	2237.12	169	6.71676
PH01000010G0360	1435	1168.12	201	15.2993
PH01000010G0450	1186	919.121	187	18.0897
PH01000010G0460	1404	1137.12	92	7.19356
PH01000010G0610	2265	1998.12	54	2.40289
PH01000010G0620	4612	4345.12	29	0.593415
PH01000010G0640	1525	1258.12	507.505	35.8658
PH01000010G0700	1794	1527.12	8	0.465778
PH01000010G0730	1078	811.121	1724	188.979
PH01000010G0740	4830	4563.12	641	12.4899
PH01000010G0760	1409	1142.12	33	2.569
PH01000010G0770	1890	1623.12	13	0.712123
PH01000010G0780	1022	755.121	225	26.4928
PH01000010G0850	2103	1836.12	1398	67.6969
PH01000010G0990	3156	2889.12	3256	100.203
PH01000010G1020	1236	969.121	883.912	81.0949
PH01000010G1070	3632	3365.12	24	0.634122
PH01000010G1080	3945	3678.12	59	1.42623
PH01000010G1090	838	571.569	20	3.11117
PH01000010G1120	1463	1196.12	1290.44	95.9233
PH01000010G1130	2951	2684.12	21.0553	0.697465
PH01000010G1220	3948	3681.12	38.0867	0.919932
PH01000010G1380	1898	1631.12	0	0
PH01000010G1410	7233	6966.12	264	3.36958
PH01000010G1470	3629	3362.12	110	2.90899
PH01000010G1530	3202	2935.12	28	0.848193
PH01000010G1560	2122	1855.12	84	4.02596
PH01000010G1590	2698	2431.12	389.509	14.2454
PH01000010G1610	4855	4588.12	1071	20.7547
PH01000010G1820	1995	1728.12	2	0.102901
PH01000010G1850	4540	4273.12	345	7.17855
PH01000010G1950	2143	1876.12	1	0.0473916
PH01000010G1960	2560	2293.12	174	6.7466
PH01000010G2010	1730	1463.12	46	2.79538
PH01000010G2050	1770	1503.12	166	9.81921
PH01000010G2350	2196	1929.12	2312.88	106.6
PH01000010G2470	3880	3613.12	467.805	11.5118
PH01000010G2480	1622	1355.12	77	5.05214
PH01000010G2510	1104	837.121	47	4.99197
PH01000010G2530	1205	938.121	494	46.8199
PH01000010G2550	4344	4077.12	283.288	6.17785
PH01000010G2650	2244	1977.12	140.458	6.31648
PH01000010G2680	2506	2239.12	120	4.76504
PH01000010G2720	1469	1202.12	1	0.073963
PH01000010G2770	1400	1133.12	311	24.4032
PH01000010G2810	2535	2268.12	39	1.52884
PH01000010G2820	1924	1657.12	173	9.28228
PH01000010G2990	2358	2091.12	17	0.722824
PH01000010G3030	7480	7213.12	471.651	5.8138
PH01000010G3060	2252	1985.12	0	0
PH01000010G3080	3143	2876.12	207	6.3992
PH01000010G3100	3382	3115.12	2063.84	58.9067
PH01000010G3140	2682	2415.12	162.683	5.98915
PH01000010G3150	2314	2047.12	25	1.08582
PH01000010G3180	1466	1199.12	221	16.3867
PH01000011G0130	2547	2280.12	83	3.23655
PH01000011G0270	2403	2136.12	157	6.53486
PH01000011G0320	1962	1695.12	1	0.052452
PH01000011G0540	4261	3994.12	44.3401	0.987047
PH01000011G0550	2932	2665.12	43.3642	1.44669
PH01000011G0660	3429	3162.12	79	2.22132
PH01000011G1090	1183	916.121	0	0
PH01000011G1110	2309	2042.12	1482	64.5252
PH01000011G1210	1629	1362.12	162.006	10.575
PH01000011G1240	4721	4454.12	257	5.13019
PH01000011G1270	1003	736.121	161	19.4464
PH01000011G1330	3109	2842.12	33	1.03237
PH01000011G1350	1009	742.121	51	6.11024
PH01000011G1390	5045	4778.12	111.484	2.07452
PH01000011G1470	4001	3734.12	358.296	8.53131
PH01000011G1530	2254	1987.12	281	12.5732
PH01000011G1610	1202	935.121	582	55.3373
PH01000011G1700	2597	2330.12	112.995	4.31166
PH01000011G1710	831	564.569	17.9254	2.82302
PH01000011G1730	1859	1592.12	119.264	6.66033
PH01000011G1850	735	469.162	20	3.79027
PH01000011G1880	2858	2591.12	177.492	6.09051
PH01000011G1890	2629	2362.12	861	32.4088
PH01000011G1900	2404	2137.12	2747	114.286
PH01000011G1960	1891	1624.12	378.735	20.7338
PH01000011G1970	1688	1421.12	56	3.50364
PH01000011G2050	2193	1926.12	650.725	30.0384
PH01000011G2080	1549	1282.12	344	23.8557
PH01000011G2100	2773	2506.12	42.1047	1.4938
PH01000011G2110	1629	1362.12	45	2.93738
PH01000011G2120	1363	1096.12	93.3722	7.57394
PH01000011G2220	1480	1213.12	96	7.03606
PH01000011G2340	1261	994.121	300	26.8315
PH01000011G2580	2839	2572.12	31.8714	1.10172
PH01000011G2670	2997	2730.12	703.188	22.9009
PH01000011G2710	2063	1796.12	123	6.08881
PH01000011G2810	2307	2040.12	26	1.13313
PH01000011G2980	3915	3648.12	287.294	7.00198
PH01000011G2990	2073	1806.12	436	21.4636
PH01000011G3000	1468	1201.12	73	5.40379
PH01000011G3020	2234	1967.12	974	44.0241
PH01000011G3030	2687	2420.12	9	0.33065
PH01000011G3060	1969	1702.12	205.968	10.759
PH01000011G3210	3965	3698.12	167.16	4.01895
PH01000012G0010	902	635.385	8.00912	1.12075
PH01000012G0070	1478	1211.12	107	7.85523
PH01000012G0140	4989	4722.12	341.579	6.43156
PH01000012G0150	1848	1581.12	62	3.4865
PH01000012G0160	1851	1584.12	79	4.43406
PH01000012G0190	2208	1941.12	163.483	7.4883
PH01000012G0240	2189	1922.12	38	1.75778
PH01000012G0330	714	448.254	1434	284.438
PH01000012G0350	3915	3648.12	205	4.99629
PH01000012G0400	2671	2404.12	6995	258.699
PH01000012G0420	4163	3896.12	134.904	3.07862
PH01000012G0490	2072	1805.12	3760	185.201
PH01000012G0560	2108	1841.12	593	28.6375
PH01000012G0660	3046	2779.12	144	4.60699
PH01000012G0700	1475	1208.12	213	15.6759
PH01000012G0750	2516	2249.12	813	32.1396
PH01000012G0830	2993	2726.12	1178	38.4205
PH01000012G0930	1643	1376.12	206	13.3099
PH01000012G0950	888	621.385	2	0.286175
PH01000012G0960	920	653.258	44	5.98867
PH01000012G1010	4431	4164.12	1134	24.2132
PH01000012G1020	455	194.927	2063	940.997
PH01000012G1040	3327	3060.12	5	0.145276
PH01000012G1060	2494	2227.12	59	2.35543
PH01000012G1090	8101	7834.12	268	3.04164
PH01000012G1110	4420	4153.12	85	1.81973
PH01000012G1160	1945	1678.12	175	9.27208
PH01000012G1170	1058	791.121	99.0143	11.128
PH01000012G1230	861	594.569	22	3.2899
PH01000012G1250	1324	1057.12	32	2.69146
PH01000012G1300	1248	981.121	0	0
PH01000012G1310	2185	1918.12	48	2.22499
PH01000012G1330	2743	2476.12	242	8.68973
PH01000012G1530	1746	1479.12	306	18.3942
PH01000012G1560	1394	1127.12	174	13.7259
PH01000012G1620	4491	4224.12	158	3.3257
PH01000012G1630	1653	1386.12	873.574	56.0353
PH01000012G1640	1308	1041.12	239	20.4108
PH01000012G1750	1268	1001.12	12	1.06575
PH01000012G1880	971	704.121	33	4.16706
PH01000012G1890	2360	2093.12	46	1.95401
PH01000012G1900	3616	3349.12	750.793	19.9321
PH01000012G1930	1622	1355.12	366	24.0141
PH01000012G2000	1881	1614.12	64.567	3.55662
PH01000012G2150	3085	2818.12	1010	31.8658
PH01000012G2160	1987	1720.12	268	13.8528
PH01000012G2230	6068	5801.12	895.559	13.726
PH01000012G2270	2047	1780.12	117.801	5.88384
PH01000012G2360	1837	1570.12	255	14.4401
PH01000012G2370	1629	1362.12	938	61.228
PH01000012G2420	2299	2032.12	38.2717	1.67452
PH01000012G2490	2158	1891.12	216	10.1554
PH01000012G2610	1940	1673.12	10801	573.983
PH01000012G2620	1845	1578.12	1164	65.5806
PH01000012G2650	2002	1735.12	105	5.38049
PH01000012G2690	1670	1403.12	658	41.6959
PH01000012G2900	2691	2424.12	106.89	3.92052
PH01000012G2960	4358	4091.12	387.167	8.41432
PH01000013G0080	3827	3560.12	402.279	10.0467
PH01000013G0090	1285	1018.12	78	6.81174
PH01000013G0130	1805	1538.12	183	10.5785
PH01000013G0260	4345	4078.12	494	10.7703
PH01000013G0270	864	597.569	22	3.27339
PH01000013G0290	2555	2288.12	49.7552	1.9334
PH01000013G0420	1719	1452.12	232.902	14.2605
PH01000013G0550	2599	2332.12	2395	91.3097
PH01000013G0830	5675	5408.12	258.079	4.24295
PH01000013G0860	1623	1356.12	488	31.9951
PH01000013G1010	4002	3735.12	1042	24.8042
PH01000013G1020	2897	2630.12	828.429	28.0054
PH01000013G1030	2555	2288.12	380.371	14.7806
PH01000013G1080	3641	3374.12	176	4.63783
PH01000013G1110	1924	1657.12	34	1.82426
PH01000013G1120	1704	1437.12	189	11.6931
PH01000013G1210	2583	2316.12	324	12.4379
PH01000013G1310	969	702.121	25.516	3.23119
PH01000013G1330	1726	1459.12	33	2.01088
PH01000013G1480	1176	909.121	913	89.2918
PH01000013G1500	2228	1961.12	465	21.082
PH01000013G1620	1988	1721.12	206.841	10.6854
PH01000013G1690	346	99.514	127	113.47
PH01000013G1830	724	458.254	432	83.8185
PH01000013G1920	3206	2939.12	276.763	8.37245
PH01000013G1960	1580	1313.12	1317	89.1751
PH01000013G2090	3273	3006.12	1	0.0295771
PH01000013G2230	4985	4718.12	792.618	14.9368
PH01000013G2240	5422	5155.12	534.382	9.2167
PH01000013G2450	2570	2303.12	351	13.5504
PH01000013G2460	4086	3819.12	91	2.11856
PH01000013G2480	2329	2062.12	347.777	14.9951
PH01000013G2540	3885	3618.12	199	4.89027
PH01000013G2600	1670	1403.12	101.07	6.40455
PH01000013G2610	1722	1455.12	209	12.7706
PH01000013G2620	858	591.569	115.672	17.3855
PH01000013G2730	2358	2091.12	32	1.36061
PH01000013G2740	2457	2190.12	155	6.29254
PH01000013G2820	2056	1789.12	15	0.745442
PH01000014G0030	725	459.254	461.977	89.4397
PH01000014G0040	4470	4203.12	287.501	6.08177
PH01000014G0070	2159	1892.12	126.886	5.96249
PH01000014G0090	2876	2609.12	94	3.20329
PH01000014G0130	778	512.06	87	15.1064
PH01000014G0180	2428	2161.12	235	9.66833
PH01000014G0210	3781	3514.12	187	4.73138
PH01000014G0220	495	232.785	93	35.5214
PH01000014G0340	2100	1833.12	320.37	15.539
PH01000014G0360	1352	1085.12	3311	271.296
PH01000014G0390	2773	2506.12	1975.98	70.104
PH01000014G0400	1020	753.121	2	0.236117
PH01000014G0460	2903	2636.12	286.588	9.66617
PH01000014G0470	1865	1598.12	75	4.17267
PH01000014G0510	4112	3845.12	94	2.1736
PH01000014G0540	2441	2174.12	520.319	21.2789
PH01000014G0560	537	273.33	24	7.80706
PH01000014G0610	1862	1595.12	560	31.2145
PH01000014G0960	622	356.816	78.6529	19.5989
PH01000014G0980	5200	4933.12	50	0.901179
PH01000014G0990	6629	6362.12	604.601	8.44947
PH01000014G1010	2277	2010.12	3045	134.688
PH01000014G1060	2306	2039.12	36	1.56972
PH01000014G1100	2098	1831.12	64	3.1076
PH01000014G1120	1577	1310.12	27	1.83238
PH01000014G1170	2491	2224.12	755	30.1822
PH01000014G1190	1555	1288.12	12	0.828299
PH01000014G1200	2234	1967.12	17	0.768388
PH01000014G1270	2782	2515.12	22	0.777726
PH01000014G1320	1731	1464.12	274	16.6393
PH01000014G1340	2103	1836.12	129	6.24671
PH01000014G1410	2236	1969.12	39	1.76098
PH01000014G1430	4604	4337.12	397	8.13863
PH01000014G1630	1582	1315.12	181.554	12.2745
PH01000014G1830	4615	4348.12	16.0431	0.328058
PH01000014G1850	951	684.19	7	0.90967
PH01000014G1860	2070	1803.12	22	1.08483
PH01000014G2000	3335	3068.12	0	0
PH01000014G2020	1759	1492.12	1	0.059588
PH01000014G2100	860	593.569	112	16.7768
PH01000014G2120	1970	1703.12	347	18.1153
PH01000014G2170	1262	995.121	63	5.62895
PH01000014G2300	2206	1939.12	127	5.8232
PH01000014G2320	2674	2407.12	282	10.4163
PH01000014G2340	826	559.738	46	7.30695
PH01000014G2450	3102	2835.12	322	10.0983
PH01000014G2460	1267	1000.12	79	7.02323
PH01000014G2470	2923	2656.12	79.1494	2.64949
PH01000014G2480	1625	1358.12	9	0.589205
PH01000014G2500	2651	2384.12	388	14.4699
PH01000014G2580	4440	4173.12	1629	34.7074
PH01000014G2660	899	632.385	52.6955	7.40891
PH01000014G2680	2608	2341.12	189	7.17795
PH01000015G0010	1239	972.121	56	5.12189
PH01000015G0080	1992	1725.12	1404.58	72.3917
PH01000015G0090	1795	1528.12	358	20.8299
PH01000015G0160	2127	1860.12	70.1457	3.35291
PH01000015G0190	1065	798.121	1907	212.444
PH01000015G0220	847	580.569	198.977	30.4727
PH01000015G0230	2571	2304.12	21	0.810357
PH01000015G0260	1720	1453.12	93	5.69041
PH01000015G0350	2788	2521.12	37	1.30488
PH01000015G0390	2294	2027.12	6	0.263169
PH01000015G0410	1588	1321.12	1	0.0673008
PH01000015G0510	2570	2303.12	27	1.04234
PH01000015G0530	2080	1813.12	29	1.42211
PH01000015G0540	4102	3835.12	69	1.59968
PH01000015G0560	1527	1260.12	21	1.48173
PH01000015G0610	1234	967.121	120	11.0322
PH01000015G0640	1921	1654.12	113	6.07399
PH01000015G0650	3741	3474.12	3284.8	84.0671
PH01000015G0810	2167	1900.12	1961.99	91.8073
PH01000015G1290	2849	2582.12	12	0.413207
PH01000015G1320	2188	1921.12	1228.19	56.8424
PH01000015G1390	2242	1975.12	103	4.63667
PH01000015G1440	2554	2287.12	129	5.01491
PH01000015G1480	3729	3462.12	657.964	16.8975
PH01000015G1490	2687	2420.12	74	2.71867
PH01000015G1560	2277	2010.12	159	7.03295
PH01000015G1630	2889	2622.12	77.6764	2.6339
PH01000015G1760	1044	777.121	17	1.94501
PH01000015G1770	3599	3332.12	198	5.28332
PH01000015G1970	3998	3731.12	28	0.667239
PH01000015G2020	1547	1280.12	476.249	33.0785
PH01000015G2030	463	202.443	214	93.9883
PH01000015G2060	1741	1474.12	1139	68.6994
PH01000015G2120	1769	1502.12	2	0.118383
PH01000015G2130	4425	4158.12	150.921	3.22711
PH01000015G2140	8217	7950.12	53.1556	0.59448
PH01000015G2160	1550	1283.12	62	4.29622
PH01000015G2210	3227	2960.12	196.095	5.89007
PH01000015G2340	1464	1197.12	10	0.742719
PH01000015G2360	1358	1091.12	45	3.66693
PH01000015G2370	1499	1232.12	109	7.86567
PH01000015G2420	2485	2218.12	210.186	8.42522
PH01000015G2440	3925	3658.12	186.313	4.52844
PH01000015G2450	1275	1008.12	17	1.49934
PH01000015G2470	947	680.19	204	26.6663
PH01000015G2480	3912	3645.12	4921	120.034
PH01000015G2590	6270	6003.12	698.559	10.3464
PH01000015G2600	1067	800.121	287.077	31.901
PH01000015G2630	3323	3056.12	115	3.34572
PH01000015G2650	2824	2557.12	2817.05	97.9502
PH01000015G2730	2009	1742.12	784	40.0129
PH01000015G2760	3481	3214.12	259.255	7.1718
PH01000015G2850	2595	2328.12	28	1.06934
PH01000016G0110	1396	1129.12	827	65.122
PH01000016G0120	1975	1708.12	2	0.104106
PH01000016G0280	3060	2793.12	399.178	12.7069
PH01000016G0320	1917	1650.12	9	0.484941
PH01000016G0340	2165	1898.12	1	0.0468424
PH01000016G0440	2316	2049.12	4	0.173562
PH01000016G0530	3497	3230.12	765	21.0574
PH01000016G0540	3347	3080.12	86.3091	2.49144
PH01000016G0550	1034	767.121	39	4.52026
PH01000016G0560	3344	3077.12	171	4.94099
PH01000016G0570	1833	1566.12	57	3.23603
PH01000016G0600	1633	1366.12	98	6.37822
PH01000016G0630	3893	3626.12	16	0.39232
PH01000016G0660	1083	816.121	121.946	13.2855
PH01000016G0700	4633	4366.12	1058.7	21.5596
PH01000016G0730	833	566.569	75	11.7699
PH01000016G0830	3660	3393.12	64.1609	1.68125
PH01000016G0860	3022	2755.12	94.8536	3.06109
PH01000016G1030	4595	4328.12	2112.6	43.399
PH01000016G1040	2417	2150.12	195.308	8.07643
PH01000016G1050	1652	1385.12	175	11.2334
PH01000016G1090	4111	3844.12	142	3.28438
PH01000016G1150	3946	3679.12	1815	43.8627
PH01000016G1190	1209	942.121	101	9.53185
PH01000016G1360	2046	1779.12	34.2624	1.71228
PH01000016G1570	1646	1379.12	614	39.5848
PH01000016G1580	3025	2758.12	778.701	25.1027
PH01000016G1650	962	695.121	1546.29	197.785
PH01000016G1870	2016	1749.12	6658	338.444
PH01000016G2050	893	626.385	133.222	18.9102
PH01000017G0030	2798	2531.12	315.87	11.0958
PH01000017G0070	5405	5138.12	1175.8	20.3466
PH01000017G0080	2046	1779.12	2916	145.729
PH01000017G0150	1468	1201.12	882.961	65.3608
PH01000017G0270	1491	1224.12	42	3.05062
PH01000017G0370	4662	4395.12	583	11.794
PH01000017G0390	1889	1622.12	64	3.508
PH01000017G0420	1908	1641.12	556	30.1229
PH01000017G0440	2043	1776.12	197	9.8618
PH01000017G0450	2302	2035.12	165	7.20869
PH01000017G0480	3194	2927.12	61.5123	1.86846
PH01000017G0530	3404	3137.12	93.5858	2.65241
PH01000017G0660	2687	2420.12	79.3226	2.91422
PH01000017G0720	1008	741.121	110	13.1967
PH01000017G0730	1968	1701.12	92	4.80856
PH01000017G0740	2571	2304.12	476.51	18.3878
PH01000017G0870	2920	2653.12	205	6.87004
PH01000017G0880	1592	1325.12	203.134	13.6298
PH01000017G0910	2022	1755.12	311.572	15.7839
PH01000017G0920	4173	3906.12	85	1.9348
PH01000017G0950	1387	1120.12	17.0401	1.3526
PH01000017G1100	3701	3434.12	423	10.9518
PH01000017G1110	3760	3493.12	576	14.6613
PH01000017G1130	3164	2897.12	372.839	11.4424
PH01000017G1140	2013	1746.12	202.518	10.3122
PH01000017G1200	1461	1194.12	57	4.24413
PH01000017G1210	2032	1765.12	103	5.1883
PH01000017G1220	1078	811.121	17.216	1.88716
PH01000017G1420	2887	2620.12	107	3.63099
PH01000017G1500	2732	2465.12	553	19.9457
PH01000017G1540	1647	1380.12	42	2.70579
PH01000017G1550	2822	2555.12	184	6.40279
PH01000017G1560	2355	2088.12	1667.81	71.0157
PH01000017G1610	1902	1635.12	1	0.0543767
PH01000017G1630	4583	4316.12	91	1.87461
PH01000017G1650	2245	1978.12	8.04425	0.361573
PH01000017G1770	3291	3024.12	2348.91	69.0605
PH01000017G1840	1351	1084.12	2260	185.35
PH01000017G1880	8934	8667.12	480	4.92412
PH01000017G1940	5719	5452.12	610	9.9478
PH01000017G1950	4536	4269.12	66	1.37457
PH01000017G1970	2082	1815.12	945	46.2902
PH01000017G1990	615	349.851	3128	794.961
PH01000017G2160	1569	1302.12	164	11.1984
PH01000017G2230	4098	3831.12	678	15.735
PH01000017G2260	1793	1526.12	119	6.93299
PH01000017G2270	2837	2570.12	35	1.21081
PH01000017G2310	2888	2621.12	1946.89	66.0416
PH01000017G2400	1094	827.121	26.3759	2.83532
PH01000017G2410	1463	1196.12	11	0.817674
PH01000017G2520	6483	6216.12	1064.06	15.2197
PH01000017G2560	2846	2579.12	35	1.20659
PH01000018G0120	1128	861.121	71	7.33089
PH01000018G0140	4190	3923.12	232	5.25798
PH01000018G0160	5988	5721.12	569.701	8.85377
PH01000018G0310	2773	2506.12	188.176	6.67612
PH01000018G0360	2279	2012.12	93.1904	4.11794
PH01000018G0370	1399	1132.12	347	27.2521
PH01000018G0380	4417	4150.12	3185.43	68.2448
PH01000018G0430	2511	2244.12	30	1.18861
PH01000018G0580	2571	2304.12	36	1.38918
PH01000018G0590	1570	1303.12	165	11.258
PH01000018G0620	886	619.385	363	52.1085
PH01000018G0630	1229	962.121	264	24.397
PH01000018G0640	1665	1398.12	74	4.70597
PH01000018G0660	1817	1550.12	62	3.55622
PH01000018G0710	1703	1436.12	12.8249	0.794008
PH01000018G0750	720	454.254	632	123.703
PH01000018G0760	1339	1072.12	34	2.81967
PH01000018G0790	2447	2180.12	19	0.774882
PH01000018G0810	1009	742.121	53	6.34985
PH01000018G0830	1686	1419.12	79	4.9496
PH01000018G0850	1484	1217.12	350	25.568
PH01000018G0890	2679	2412.12	227	8.36738
PH01000018G0940	4178	3911.12	55.1102	1.25283
PH01000018G0970	1396	1129.12	2683	211.272
PH01000018G1050	1582	1315.12	40.667	2.74941
PH01000018G1060	1787	1520.12	483	28.2509
PH01000018G1200	4535	4268.12	18	0.374972
PH01000018G1270	2522	2255.12	167	6.58429
PH01000018G1460	2376	2109.12	1546	65.1734
PH01000018G1570	1744	1477.12	48	2.88927
PH01000018G1600	1707	1440.12	1	0.0617396
PH01000018G1610	4539	4272.12	1	0.0208123
PH01000018G1630	2102	1835.12	119.166	5.77365
PH01000018G1640	1608	1341.12	3	0.198891
PH01000018G1710	3295	3028.12	1562.39	45.8754
PH01000018G1810	2478	2211.12	279	11.219
PH01000018G1850	807	540.901	82	13.479
PH01000018G1890	1282	1015.12	1	0.087588
PH01000018G1920	1276	1009.12	35	3.08381
PH01000018G1930	2280	2013.12	477.225	21.0774
PH01000018G2000	3241	2974.12	126	3.76682
PH01000018G2140	1134	867.121	248.028	25.4322
PH01000018G2250	3133	2866.12	442	13.7117
PH01000018G2280	1207	940.121	161.929	15.3145
PH01000018G2290	2556	2289.12	46	1.7867
PH01000018G2330	1290	1023.12	379.664	32.994
PH01000018G2350	3532	3265.12	457.697	12.4635
PH01000018G2430	2817	2550.12	233.572	8.14371
PH01000018G2450	2160	1893.12	58	2.72403
PH01000018G2470	2682	2415.12	15.6166	0.574924
PH01000018G2540	2517	2250.12	18	0.711261
PH01000018G2550	1939	1672.12	342.869	18.2315
PH01000018G2640	3365	3098.12	80.4016	2.30743
PH01000018G2720	2027	1760.12	83.1829	4.20198
PH01000019G0020	2988	2721.12	235	7.67861
PH01000019G0030	1499	1232.12	12	0.865945
PH01000019G0110	2106	1839.12	58	2.80401
PH01000019G0130	1384	1117.12	130.224	10.3646
PH01000019G0150	3584	3317.12	15	0.402062
PH01000019G0160	1714	1447.12	78	4.79239
PH01000019G0200	729	463.162	167	32.0587
PH01000019G0220	603	337.956	15037.8	3956.27
PH01000019G0260	3826	3559.12	966	24.1322
PH01000019G0310	4483	4216.12	48.0625	1.01357
PH01000019G0360	1418	1151.12	18	1.39032
PH01000019G0430	3520	3253.12	67	1.83121
PH01000019G0440	2305	2038.12	202	8.81219
PH01000019G0450	1822	1555.12	88.2141	5.04355
PH01000019G0470	4259	3992.12	412.857	9.19513
PH01000019G0480	1565	1298.12	253.012	17.3296
PH01000019G0530	3163	2896.12	292.293	8.97354
PH01000019G0570	1644	1377.12	612.366	39.5368
PH01000019G0580	3937	3670.12	0	0
PH01000019G0630	2292	2025.12	353.516	15.521
PH01000019G0750	2205	1938.12	479	21.9744
PH01000019G0770	3626	3359.12	154	4.07622
PH01000019G0810	6583	6316.12	817.005	11.501
PH01000019G0830	2928	2661.12	455	15.2023
PH01000019G0870	1720	1453.12	407.428	24.9294
PH01000019G0910	584	319.285	146	40.6572
PH01000019G0920	1988	1721.12	339.493	17.5381
PH01000019G0990	1450	1183.12	1187.51	89.2421
PH01000019G1000	3650	3383.12	22	0.578186
PH01000019G1090	3528	3261.12	45	1.2269
PH01000019G1100	1784	1517.12	397.417	23.291
PH01000019G1110	3914	3647.12	298	7.26488
PH01000019G1140	10919	10652.1	1594	13.305
PH01000019G1260	2153	1886.12	184	8.67383
PH01000019G1310	6608	6341.12	1659.76	23.2725
PH01000019G1370	1359	1092.12	20	1.62825
PH01000019G1400	2914	2647.12	3916.99	131.565
PH01000019G1410	2928	2661.12	139	4.64422
PH01000019G1420	3220	2953.12	1208	36.3704
PH01000019G1430	2277	2010.12	110.145	4.872
PH01000019G1450	9968	9701.12	47.0691	0.431396
PH01000019G1480	1797	1530.12	310	18.0135
PH01000019G1490	2077	1810.12	1436.88	70.5788
PH01000019G1600	1272	1005.12	879	77.7559
PH01000019G1620	6519	6252.12	2491	35.4249
PH01000019G1660	1563	1296.12	775	53.1641
PH01000019G1700	1499	1232.12	282	20.3497
PH01000019G1710	1517	1250.12	442	31.4364
PH01000019G1720	1831	1564.12	420.306	23.8923
PH01000019G1730	1538	1271.12	309	21.614
PH01000019G1740	2399	2132.12	273	11.3845
PH01000019G1770	2096	1829.12	46	2.23603
PH01000019G1790	1597	1330.12	47	3.14173
PH01000019G1840	5798	5531.12	4914	78.9923
PH01000019G1850	4858	4591.12	4620.99	89.4909
PH01000019G1890	1744	1477.12	199	11.9784
PH01000019G1900	2183	1916.12	8	0.371219
PH01000019G1930	1967	1700.12	70.212	3.67193
PH01000019G1940	3435	3168.12	578	16.2214
PH01000019G2080	3272	3005.12	697.628	20.6407
PH01000019G2100	2410	2143.12	705	29.2486
PH01000019G2110	3913	3646.12	4.01505	0.0979089
PH01000019G2150	3911	3644.12	93	2.2691
PH01000019G2160	1126	859.121	378	39.1201
PH01000019G2170	1531	1264.12	17	1.1957
PH01000019G2180	1801	1534.12	73.5517	4.26281
PH01000019G2190	1821	1554.12	74	4.2336
PH01000019G2200	2813	2546.12	126	4.40001
PH01000019G2230	2037	1770.12	161	8.08696
PH01000019G2250	2618	2351.12	36	1.36141
PH01000019G2270	2931	2664.12	160	5.33984
PH01000019G2280	1762	1495.12	252	14.986
PH01000019G2290	1525	1258.12	589	41.6251
PH01000019G2330	1845	1578.12	54	3.0424
PH01000019G2340	2026	1759.12	37	1.87012
PH01000019G2350	1597	1330.12	178	11.8985
PH01000019G2380	3401	3134.12	276.123	7.83338
PH01000019G2390	1273	1006.12	44	3.88835
PH01000019G2400	2200	1933.12	156	7.1751
PH01000019G2460	1919	1652.12	28	1.50688
PH01000019G2500	2408	2141.12	30	1.24578
PH01000019G2510	1027	760.121	119	13.9196
PH01000020G0010	1961	1694.12	310.338	16.2874
PH01000020G0020	3941	3674.12	246	5.95311
PH01000020G0070	2871	2604.12	34	1.16086
PH01000020G0110	3961	3694.12	48	1.15529
PH01000020G0120	2365	2098.12	727	30.8082
PH01000020G0260	2360	2093.12	8	0.339827
PH01000020G0270	2184	1917.12	182	8.44082
PH01000020G0320	2270	2003.12	239.027	10.6097
PH01000020G0340	1933	1666.12	35.0146	1.86855
PH01000020G0360	2898	2631.12	328	11.084
PH01000020G0420	3285	3018.12	108.352	3.19199
PH01000020G0430	2909	2642.12	188.293	6.33644
PH01000020G0500	2017	1750.12	855	43.4371
PH01000020G0530	3413	3146.12	151.76	4.28889
PH01000020G0640	2063	1796.12	100	4.95025
PH01000020G0790	987	720.121	96	11.853
PH01000020G0870	2125	1858.12	12	0.574209
PH01000020G0900	1829	1562.12	428	24.3608
PH01000020G0920	7322	7055.12	36	0.453691
PH01000020G0960	2264	1997.12	3.33154	0.148321
PH01000020G0980	1024	757.121	21.1664	2.48567
PH01000020G1010	1864	1597.12	246	13.6949
PH01000020G1080	3943	3676.12	79	1.91073
PH01000020G1090	2241	1974.12	47	2.11683
PH01000020G1160	2553	2286.12	463.543	18.0282
PH01000020G1170	2434	2167.12	137	5.62082
PH01000020G1250	3473	3206.12	106	2.9396
PH01000020G1300	1610	1343.12	843	55.8052
PH01000020G1330	2076	1809.12	198	9.73106
PH01000020G1340	1823	1556.12	759	43.3672
PH01000020G1370	950	683.19	212	27.5903
PH01000020G1380	2446	2179.12	826.72	33.7318
PH01000020G1390	4943	4676.12	27	0.513382
PH01000020G1430	2795	2528.12	25	0.879235
PH01000020G1440	2851	2584.12	325	11.1824
PH01000020G1490	2701	2434.12	73	2.66651
PH01000020G1500	1113	846.121	51	5.3592
PH01000020G1560	4070	3803.12	7	0.163652
PH01000020G1570	703	437.299	82.6731	16.8093
PH01000020G1620	1828	1561.12	133.728	7.61636
PH01000020G1640	2993	2726.12	637	20.7758
PH01000020G1650	1262	995.121	22	1.96566
PH01000020G1700	2883	2616.12	497	16.8912
PH01000020G1730	3507	3240.12	28	0.768351
PH01000020G1780	460	199.525	3	1.33686
PH01000020G1790	4394	4127.12	160	3.44695
PH01000020G1830	3819	3552.12	4.28369	0.107224
PH01000020G1840	2862	2595.12	742	25.422
PH01000020G1860	1515	1248.12	75	5.34278
PH01000020G1910	1076	809.121	13.2258	1.45335
PH01000020G2000	1376	1109.12	1.54771	0.124072
PH01000020G2160	2128	1861.12	80	3.82189
PH01000020G2190	3860	3593.12	51	1.262
PH01000020G2200	2043	1776.12	30	1.5018
PH01000020G2220	2087	1820.12	236	11.5285
PH01000020G2230	1840	1573.12	37	2.09123
PH01000020G2250	1891	1624.12	19	1.04015
PH01000020G2300	2787	2520.12	81.51	2.87576
PH01000020G2310	1466	1199.12	4	0.296592
PH01000020G2590	4507	4240.12	146.06	3.06277
PH01000020G2630	5168	4901.12	358	6.49457
PH01000020G2640	1742	1475.12	253.769	15.2958
PH01000020G2710	3762	3495.12	75.1046	1.91059
PH01000021G0020	1073	806.121	139	15.3312
PH01000021G0040	494	231.785	9	3.45239
PH01000021G0050	1044	777.121	183	20.9375
PH01000021G0060	2598	2331.12	45.4498	1.73352
PH01000021G0190	1515	1248.12	64.6184	4.60322
PH01000021G0220	2381	2114.12	137	5.76174
PH01000021G0280	3998	3731.12	52	1.23916
PH01000021G0290	1625	1358.12	264.448	17.3127
PH01000021G0300	1481	1214.12	19	1.39141
PH01000021G0320	1717	1450.12	37.4842	2.2983
PH01000021G0420	717	451.254	3	0.591102
PH01000021G0460	1840	1573.12	18	1.01736
PH01000021G0470	673	407.51	2	0.436369
PH01000021G0480	1948	1681.12	274.136	14.4987
PH01000021G0560	933	666.258	697.968	93.1441
PH01000021G0630	1863	1596.12	1	0.0557053
PH01000021G0680	674	408.51	1282.63	279.165
PH01000021G0700	1606	1339.12	48	3.18701
PH01000021G0720	3514	3247.12	940.04	25.7401
PH01000021G0780	2496	2229.12	690.634	27.5472
PH01000021G0790	2973	2706.12	359	11.7953
PH01000021G0800	2451	2184.12	1212.11	49.3432
PH01000021G0830	2834	2567.12	502.805	17.4147
PH01000021G0990	3272	3005.12	235	6.95294
PH01000021G1020	2291	2024.12	14	0.61497
PH01000021G1070	733	467.162	29	5.51942
PH01000021G1090	1905	1638.12	110	5.97048
PH01000021G1110	1241	974.121	23	2.09931
PH01000021G1190	2894	2627.12	118	3.9936
PH01000021G1200	2925	2658.12	70	2.34146
PH01000021G1210	2383	2116.12	6	0.2521
PH01000021G1240	2431	2164.12	971.89	39.9299
PH01000021G1280	1267	1000.12	109.596	9.74324
PH01000021G1290	4096	3829.12	3	0.0696602
PH01000021G1320	3856	3589.12	250.653	6.20938
PH01000021G1350	1958	1691.12	1326	69.7158
PH01000021G1380	1161	894.121	13	1.29274
PH01000021G1440	1449	1182.12	63	4.7385
PH01000021G1460	2566	2299.12	1542.52	59.653
PH01000021G1500	1868	1601.12	27	1.49935
PH01000021G2170	4261	3994.12	3226	71.8134
PH01000021G2210	1564	1297.12	14.0011	0.959718
PH01000021G2350	1847	1580.12	9	0.506425
PH01000021G2370	1894	1627.12	18	0.983593
PH01000021G2400	1522	1255.12	125	8.85497
PH01000021G2410	2428	2161.12	320	13.1654
PH01000021G2480	7685	7418.12	625.302	7.49477
PH01000021G2500	3009	2742.12	103.23	3.34722
PH01000022G0050	2083	1816.12	1	0.0489573
PH01000022G0140	2043	1776.12	50	2.503
PH01000022G0190	1855	1588.12	53	2.96726
PH01000022G0600	1601	1334.12	70	4.66515
PH01000022G0640	2517	2250.12	87	3.43776
PH01000022G0660	2082	1815.12	408	19.9856
PH01000022G0780	3006	2739.12	23.0027	0.746672
PH01000022G0840	1059	792.121	32	3.59187
PH01000022G0900	1698	1431.12	0	0
PH01000022G0990	3515	3248.12	313.454	8.58034
PH01000022G1000	2475	2208.12	239	9.6236
PH01000022G1030	1302	1035.12	129	11.0805
PH01000022G1070	1208	941.121	313.185	29.5882
PH01000022G1180	2406	2139.12	25	1.03912
PH01000022G1190	2119	1852.12	40.6337	1.95065
PH01000022G1220	4185	3918.12	247.364	5.61335
PH01000022G1700	1306	1039.12	30	2.56695
PH01000022G1820	1992	1725.12	580.845	29.9367
PH01000022G1870	6794	6527.12	220.375	3.00195
PH01000022G1910	734	468.162	44	8.3564
PH01000022G1920	7688	7421.12	881	10.5553
PH01000022G2020	4390	4123.12	243	5.24014
PH01000022G2070	4215	3948.12	318.392	7.17025
PH01000022G2140	2530	2263.12	740	29.0728
PH01000022G2160	4155	3888.12	472	10.7936
PH01000022G2350	1768	1501.12	54	3.19846
PH01000022G2450	677	411.51	17	3.67308
PH01000022G2580	453	193.047	2	0.92115
PH01000023G0150	1761	1494.12	158	9.4023
PH01000023G0250	1331	1064.12	48	4.01063
PH01000023G0350	2627	2360.12	11	0.414401
PH01000023G0380	1462	1195.12	883.825	65.7532
PH01000023G0480	3125	2858.12	451.521	14.0462
PH01000023G0490	771	505.111	407	71.6424
PH01000023G0550	2040	1773.12	29	1.45419
PH01000023G0560	1969	1702.12	209	10.9174
PH01000023G0610	1037	770.121	0	0
PH01000023G0640	3165	2898.12	199	6.10519
PH01000023G0830	2954	2687.12	386	12.7721
PH01000023G1030	1196	929.121	286	27.3688
PH01000023G1110	1286	1019.12	251	21.8983
PH01000023G1200	3303	3036.12	18	0.527128
PH01000023G1230	6314	6047.12	303	4.45509
PH01000023G1280	1529	1262.12	391	27.5447
PH01000023G1300	2602	2335.12	1127.85	42.9443
PH01000023G1400	1513	1246.12	287.559	20.5177
PH01000023G1410	1531	1264.12	5	0.351677
PH01000023G1420	2943	2676.12	237	7.87418
PH01000023G1450	2783	2516.12	62	2.1909
PH01000023G1520	2444	2177.12	957	39.0834
PH01000023G1610	1310	1043.12	2105	179.424
PH01000023G1620	953	686.19	504	65.3053
PH01000023G1630	1459	1192.12	25	1.86459
PH01000023G1650	1839	1572.12	2647	149.703
PH01000023G1710	3308	3041.12	196	5.7304
PH01000023G1730	4346	4079.12	244.76	5.33502
PH01000023G1810	1881	1614.12	5	0.275421
PH01000023G1870	1854	1587.12	13	0.728276
PH01000023G1920	2028	1761.12	314	15.8527
PH01000023G1950	659	393.55	48	10.8444
PH01000023G2040	3591	3324.12	311	8.31852
PH01000023G2080	1200	933.121	146	13.9116
PH01000023G2110	3645	3378.12	152	4.00065
PH01000023G2160	3743	3476.12	24	0.613874
PH01000023G2170	1310	1043.12	381	32.4753
PH01000023G2280	7236	6969.12	49	0.625145
PH01000023G2330	2071	1804.12	0	0
PH01000023G2660	3794	3527.12	192	4.83998
PH01000023G2670	2512	2245.12	38.1117	1.50932
PH01000024G0010	3268	3001.12	233	6.90295
PH01000024G0090	1830	1563.12	0	0
PH01000024G0160	3188	2921.12	704	21.4282
PH01000024G0240	3145	2878.12	14	0.432495
PH01000024G0250	2213	1946.12	381	17.4068
PH01000024G0390	3248	2981.12	166	4.95098
PH01000024G0400	2650	2383.12	195	7.2753
PH01000024G0410	3809	3542.12	529	13.2787
PH01000024G0440	5670	5403.12	377	6.20382
PH01000024G0700	1711	1444.12	14	0.86196
PH01000024G0850	2922	2655.12	411.268	13.7722
PH01000024G0900	1837	1570.12	2415.35	136.776
PH01000024G0940	2286	2019.12	802.897	35.3558
PH01000024G0980	2561	2294.12	1065.57	41.2979
PH01000024G0990	1494	1227.12	52	3.76772
PH01000024G1000	2306	2039.12	569	24.8103
PH01000024G1020	2417	2150.12	24.7722	1.02439
PH01000024G1030	8042	7775.12	1056.98	12.0871
PH01000024G1060	578	313.412	227	64.398
PH01000024G1180	1201	934.121	70	6.66281
PH01000024G1190	1695	1428.12	46	2.86388
PH01000024G1210	2243	1976.12	21.0627	0.947682
PH01000024G1270	4067	3800.12	120	2.80767
PH01000024G1280	2295	2028.12	2	0.0876796
PH01000024G1340	1866	1599.12	37	2.05723
PH01000024G1360	2354	2087.12	829	35.3158
PH01000024G1380	1384	1117.12	47	3.74076
PH01000024G1490	2311	2044.12	1030.26	44.813
PH01000024G1530	1498	1231.12	196	14.1553
PH01000024G1560	1747	1480.12	0	0
PH01000024G1630	2892	2625.12	92.2821	3.12558
PH01000024G1690	2452	2185.12	56	2.27864
PH01000024G1770	4012	3745.12	264.033	6.26837
PH01000024G1910	1778	1511.12	210	12.3561
PH01000024G1960	3014	2747.12	198	6.40841
PH01000024G2010	3929	3662.12	332	8.06061
PH01000024G2110	3594	3327.12	24	0.641365
PH01000024G2200	1388	1121.12	64	5.07563
PH01000024G2210	528	264.519	120	40.3355
PH01000024G2290	1711	1444.12	480	29.5529
PH01000024G2370	2002	1735.12	16	0.819885
PH01000024G2430	3018	2751.12	169.341	5.47287
PH01000024G2550	2128	1861.12	1317	62.9178
PH01000024G2570	1884	1617.12	1155	63.5041
PH01000025G0040	4394	4127.12	316.24	6.81289
PH01000025G0100	1548	1281.12	32	2.22087
PH01000025G0210	950	683.19	572.049	74.4482
PH01000025G0260	1665	1398.12	7	0.44516
PH01000025G0290	4725	4458.12	89.0697	1.7764
PH01000025G0370	5680	5413.12	109	1.79036
PH01000025G0410	2026	1759.12	10	0.505437
PH01000025G0470	3791	3524.12	16.0076	0.403866
PH01000025G0480	1941	1674.12	69.8542	3.70995
PH01000025G0550	2906	2639.12	205	6.90649
PH01000025G0600	544	280.134	96	30.4697
PH01000025G0610	12176	11909.1	613.435	4.57985
PH01000025G0790	5168	4901.12	344.919	6.25725
PH01000025G0810	2404	2137.12	61	2.53783
PH01000025G0840	6633	6366.12	262	3.65922
PH01000025G0860	3775	3508.12	69	1.74879
PH01000025G0890	1430	1163.12	249.319	19.0587
PH01000025G0920	603	337.956	73	19.2055
PH01000025G0930	1696	1429.12	84	5.22604
PH01000025G0960	5554	5287.12	89	1.4967
PH01000025G1070	3503	3236.12	170.296	4.67889
PH01000025G1080	4577	4310.12	698	14.3989
PH01000025G1090	1858	1591.12	80	4.47043
PH01000025G1120	3275	3008.12	200.471	5.92542
PH01000025G1140	5020	4753.12	693.526	12.9732
PH01000025G1170	1546	1279.12	130	9.03638
PH01000025G1180	1715	1448.12	655	40.216
PH01000025G1210	1686	1419.12	346	21.678
PH01000025G1260	2634	2367.12	294	11.0431
PH01000025G1330	2396	2129.12	433	18.0822
PH01000025G1380	2504	2237.12	51	2.02695
PH01000025G1400	1522	1255.12	236	16.7182
PH01000025G1450	1395	1128.12	1804	142.182
PH01000025G1600	1260	993.121	777.99	69.6521
PH01000025G1630	852	585.569	385	58.4582
PH01000025G1710	1569	1302.12	112	7.64767
PH01000025G1810	892	625.385	103	14.6437
PH01000025G1910	6180	5913.12	66.8221	1.00477
PH01000025G1920	1691	1424.12	125	7.80415
PH01000025G1940	4395	4128.12	37.2067	0.801367
PH01000025G1970	2066	1799.12	4.04166	0.199739
PH01000025G1980	2667	2400.12	14	0.51863
PH01000025G1990	3646	3379.12	241.604	6.35717
PH01000025G2020	5633	5366.12	332.564	5.51033
PH01000025G2030	1643	1376.12	18	1.163
PH01000025G2120	1756	1489.12	196.631	11.7405
PH01000025G2130	2244	1977.12	723	32.5138
PH01000025G2160	1408	1141.12	2	0.155834
PH01000025G2180	2711	2444.12	6	0.218269
PH01000025G2190	3302	3035.12	440	12.8896
PH01000025G2230	2216	1949.12	378.514	17.2666
PH01000025G2240	1429	1162.12	2.07882	0.159048
PH01000025G2250	2421	2154.12	45.0351	1.85884
PH01000025G2260	1005	738.121	14	1.68641
PH01000026G0020	2976	2709.12	1782	58.4846
PH01000026G0030	1407	1140.12	224	17.4687
PH01000026G0040	3059	2792.12	176.295	5.61394
PH01000026G0110	1369	1102.12	213	17.1836
PH01000026G0120	2455	2188.12	19.1312	0.777378
PH01000026G0130	1440	1173.12	502	38.0473
PH01000026G0180	1235	968.121	145	13.3168
PH01000026G0210	2829	2562.12	779	27.0334
PH01000026G0220	4099	3832.12	2986.89	69.3015
PH01000026G0230	1396	1129.12	56	4.40971
PH01000026G0280	3588	3321.12	739	19.7844
PH01000026G0340	1188	921.121	248.377	23.9749
PH01000026G0350	1690	1423.12	103	6.43514
PH01000026G0390	5725	5458.12	818	13.3252
PH01000026G0400	1784	1517.12	538.619	31.5663
PH01000026G0420	2725	2458.12	138	4.99158
PH01000026G0430	1143	876.121	135	13.7004
PH01000026G0450	1922	1655.12	23	1.23555
PH01000026G0460	706	440.299	0	0
PH01000026G0490	2938	2671.12	1181.14	39.316
PH01000026G0510	3908	3641.12	311	7.5943
PH01000026G0570	2184	1917.12	17	0.788428
PH01000026G0580	1774	1507.12	10	0.589949
PH01000026G0620	1465	1198.12	469	34.8044
PH01000026G0640	2779	2512.12	34.247	1.21212
PH01000026G0660	5730	5463.12	305	4.96388
PH01000026G0680	1372	1105.12	226	18.1828
PH01000026G0720	6544	6277.12	364.397	5.16152
PH01000026G0730	1800	1533.12	430.19	24.9486
PH01000026G0870	2045	1778.12	55	2.7502
PH01000026G0880	984	717.121	608	75.3831
PH01000026G0890	3608	3341.12	2729.71	72.6418
PH01000026G0900	3591	3324.12	2009.6	53.7521
PH01000026G0980	4218	3951.12	588	13.2318
PH01000026G1030	1832	1565.12	262	14.8839
PH01000026G1060	1731	1464.12	93	5.64766
PH01000026G1120	3726	3459.12	57	1.46511
PH01000026G1190	2793	2526.12	550	19.3585
PH01000026G1260	656	390.589	79	17.9833
PH01000026G1270	645	379.667	44.0498	10.3158
PH01000026G1290	3375	3108.12	922	26.3752
PH01000026G1350	1331	1064.12	2	0.16711
PH01000026G1400	2822	2555.12	168	5.84602
PH01000026G1450	1897	1630.12	29	1.58176
PH01000026G1490	2857	2590.12	211	7.24311
PH01000026G1530	2711	2444.12	155	5.6386
PH01000026G1560	2359	2092.12	14	0.594982
PH01000026G1630	2198	1931.12	1103	50.7842
PH01000026G1700	3875	3608.12	99	2.43959
PH01000026G1720	3090	2823.12	575.38	18.1212
PH01000026G1780	2710	2443.12	80	2.91144
PH01000026G1810	2854	2587.12	26	0.893551
PH01000026G1860	2376	2109.12	281	11.8459
PH01000026G1880	1044	777.121	25.0354	2.86436
PH01000026G1950	1803	1536.12	0	0
PH01000026G1980	2386	2119.12	250	10.4893
PH01000026G2010	2533	2266.12	333	13.0654
PH01000026G2100	4776	4509.12	1098	21.6508
PH01000026G2110	1585	1318.12	428	28.8703
PH01000026G2120	1380	1113.12	45	3.59445
PH01000026G2140	1000	733.121	462.231	56.0591
PH01000026G2150	1086	819.121	13	1.4111
PH01000026G2170	4824	4557.12	2641.53	51.538
PH01000026G2310	3004	2737.12	488	15.8522
PH01000026G2370	2645	2378.12	1	0.0373877
PH01000026G2380	5057	4790.12	937	17.3922
PH01000027G0250	679	413.469	0	0
PH01000027G0270	3148	2881.12	349	10.7703
PH01000027G0350	3612	3345.12	30.506	0.810842
PH01000027G0360	2662	2395.12	8	0.296979
PH01000027G0400	1939	1672.12	34	1.8079
PH01000027G0630	4964	4697.12	55	1.0411
PH01000027G0750	3027	2760.12	359	11.5646
PH01000027G0760	1034	767.121	130	15.0675
PH01000027G0800	613	347.886	2815	719.455
PH01000027G0820	6172	5905.12	236.51	3.5611
PH01000027G0830	664	398.51	13.1498	2.93389
PH01000027G0920	3534	3267.12	472	12.8452
PH01000027G1370	5980	5713.12	262	4.07747
PH01000027G1390	3955	3688.12	661.661	15.9512
PH01000027G1530	1974	1707.12	284	14.7917
PH01000027G1540	2254	1987.12	68	3.04262
PH01000027G1560	2240	1973.12	19	0.856175
PH01000027G1630	2057	1790.12	42	2.08607
PH01000027G1830	1153	886.121	24	2.40813
PH01000027G1860	1440	1173.12	8	0.606331
PH01000027G1900	1849	1582.12	1220.69	68.6007
PH01000027G1910	1001	734.121	27	3.27008
PH01000027G2010	912	645.258	6	0.826762
PH01000027G2140	2551	2284.12	168	6.53962
PH01000027G2150	1290	1023.12	36	3.12851
PH01000027G2330	2362	2095.12	37	1.5702
PH01000027G2350	1924	1657.12	68	3.64852
PH01000028G0070	2188	1921.12	168.745	7.80978
PH01000028G0160	1238	971.121	53	4.8525
PH01000028G0240	1594	1327.12	0	0
PH01000028G0260	690	424.385	39	8.17084
PH01000028G0330	1436	1169.12	58	4.41094
PH01000028G0380	1226	959.121	76	7.04535
PH01000028G0530	2391	2124.12	16	0.669736
PH01000028G0540	2684	2417.12	29	1.06675
PH01000028G0610	4186	3919.12	399	9.05205
PH01000028G0690	1834	1567.12	319.663	18.1364
PH01000028G0810	2467	2200.12	1239.33	50.0845
PH01000028G0890	1652	1385.12	233	14.9565
PH01000028G0900	2455	2188.12	297.231	12.0777
PH01000028G0940	1222	955.121	18	1.67562
PH01000028G1040	4542	4275.12	12	0.249572
PH01000028G1110	1854	1587.12	305	17.0865
PH01000028G1160	2729	2462.12	402	14.5171
PH01000028G1170	4067	3800.12	197	4.60926
PH01000028G1180	1321	1054.12	128	10.7965
PH01000028G1190	1541	1274.12	126	8.7927
PH01000028G1230	3018	2751.12	194	6.26981
PH01000028G1280	2641	2374.12	382	14.3062
PH01000028G1290	852	585.569	125.378	19.0373
PH01000028G1310	1998	1731.12	494	25.3724
PH01000028G1320	1576	1309.12	54.0646	3.67194
PH01000028G1330	1517	1250.12	154	10.953
PH01000028G1350	1486	1219.12	112	8.16834
PH01000028G1380	710	444.299	57	11.4068
PH01000028G1400	1776	1509.12	266	15.6718
PH01000028G1450	2307	2040.12	46	2.00477
PH01000028G1470	2440	2173.12	77	3.15043
PH01000028G1480	1569	1302.12	305	20.8263
PH01000028G1600	4111	3844.12	145.162	3.35751
PH01000028G1610	860	593.569	87	13.032
PH01000028G1770	1661	1394.12	27	1.72197
PH01000028G1790	2917	2650.12	5511.19	184.902
PH01000028G1910	3448	3181.12	937.149	26.1933
PH01000028G1930	611	345.956	201.77	51.856
PH01000028G2090	1815	1548.12	204	11.7162
PH01000028G2140	2722	2455.12	177	6.41007
PH01000028G2150	763	497.162	28	5.00752
PH01000028G2160	1807	1540.12	10	0.577308
PH01000028G2320	3043	2776.12	40.1552	1.28607
PH01000028G2330	1257	990.121	295	26.4909
PH01000028G2350	1111	844.121	273	28.7555
PH01000028G2440	1853	1586.12	105	5.88594
PH01000028G2500	1593	1326.12	56	3.75463
PH01000028G2550	2841	2574.12	769.782	26.589
PH01000028G2600	2098	1831.12	140	6.79788
PH01000028G2610	2931	2664.12	856.83	28.5959
PH01000028G2640	4140	3873.12	59	1.35442
PH01000029G0070	871	604.509	350	51.4787
PH01000029G0210	1363	1096.12	59	4.78582
PH01000029G0270	1603	1336.12	553.928	36.8612
PH01000029G0280	1932	1665.12	92	4.91252
PH01000029G0340	958	691.19	27	3.47319
PH01000029G0360	2371	2104.12	53	2.23959
PH01000029G0470	3846	3579.12	215.513	5.35377
PH01000029G0500	1529	1262.12	333	23.4588
PH01000029G0520	1783	1516.12	199.494	11.6993
PH01000029G0550	5315	5048.12	135	2.37775
PH01000029G0650	1331	1064.12	186	15.5412
PH01000029G0660	2988	2721.12	439.369	14.3564
PH01000029G0710	2955	2688.12	632.114	20.9078
PH01000029G0960	2202	1935.12	128	5.88118
PH01000029G0970	1771	1504.12	22.7025	1.342
PH01000029G1150	3321	3054.12	26	0.75692
PH01000029G1170	1824	1557.12	0	0
PH01000029G1280	2824	2557.12	65	2.26008
PH01000029G1290	3448	3181.12	1396	39.0183
PH01000029G1330	1278	1011.12	160	14.0695
PH01000029G1340	668	402.51	2069	457.031
PH01000029G1610	2917	2650.12	155.351	5.21209
PH01000029G1680	2261	1994.12	55	2.4523
PH01000029G1710	2146	1879.12	36	1.70338
PH01000029G1730	3260	2993.12	137	4.06967
PH01000029G1740	2566	2299.12	72.6186	2.80833
PH01000029G1950	2463	2196.12	103	4.17007
PH01000029G1970	4652	4385.12	127	2.57504
PH01000029G1980	9242	8975.12	16.3504	0.161976
PH01000029G1990	1795	1528.12	27	1.57097
PH01000029G2010	767	501.162	0	0
PH01000029G2070	2438	2171.12	51.3825	2.10423
PH01000029G2160	1490	1223.12	1690.79	122.909
PH01000029G2170	2212	1945.12	225.743	10.3188
PH01000029G2180	441	181.854	30	14.6677
PH01000029G2250	4157	3890.12	503.718	11.513
PH01000029G2270	2094	1827.12	33	1.60587
PH01000029G2300	886	619.385	18	2.58389
PH01000029G2370	2983	2716.12	14	0.458291
PH01000029G2380	2132	1865.12	19	0.905752
PH01000029G2390	1551	1284.12	439	30.3963
PH01000029G2400	1050	783.121	587	66.6457
PH01000029G2440	2201	1934.12	62.6016	2.87783
PH01000029G2510	1106	839.121	384	40.6883
PH01000029G2540	4511	4244.12	479	10.0348
PH01000030G0050	1463	1196.12	283	21.0365
PH01000030G0070	3037	2770.12	86	2.76034
PH01000030G0190	1309	1042.12	1	0.0853187
PH01000030G0210	5044	4777.12	117.609	2.18895
PH01000030G0260	2392	2125.12	626	26.1911
PH01000030G0270	4245	3978.12	44	0.983416
PH01000030G0390	5127	4860.12	29	0.530534
PH01000030G0430	2185	1918.12	26	1.2052
PH01000030G0460	3280	3013.12	483	14.2526
PH01000030G0550	2867	2600.12	347	11.8658
PH01000030G0570	2533	2266.12	59	2.3149
PH01000030G0670	815	548.793	62.2483	10.0851
PH01000030G0890	2876	2609.12	372	12.6768
PH01000030G1000	4126	3859.12	1	0.0230396
PH01000030G1020	3594	3327.12	262.622	7.01818
PH01000030G1060	1478	1211.12	11	0.807547
PH01000030G1080	5601	5334.12	695	11.5847
PH01000030G1170	5828	5561.12	2	0.0319764
PH01000030G1240	2681	2414.12	84	3.09373
PH01000030G1340	1732	1465.12	2076	125.984
PH01000030G1420	1580	1313.12	289.38	19.5941
PH01000030G1490	1272	1005.12	295	26.0955
PH01000030G1580	1939	1672.12	252	13.3997
PH01000030G1730	2944	2677.12	420	13.949
PH01000030G1770	3126	2859.12	855	26.5886
PH01000030G1780	2152	1885.12	93	4.38638
PH01000030G1800	2793	2526.12	17	0.598353
PH01000030G1920	2389	2122.12	35	1.46643
PH01000030G1980	2441	2174.12	69	2.82181
PH01000030G2230	2086	1819.12	359.55	17.5736
PH01000030G2390	3357	3090.12	581	16.7172
PH01000031G0150	2607	2340.12	6	0.227969
PH01000031G0250	3351	3084.12	125	3.60364
PH01000031G0260	2021	1754.12	98.6466	5.00018
PH01000031G0270	3690	3423.12	312	8.10392
PH01000031G0300	2231	1964.12	122.715	5.55511
PH01000031G0310	1330	1063.12	6	0.501801
PH01000031G0320	2253	1986.12	117.407	5.25595
PH01000031G0380	2465	2198.12	103.346	4.18028
PH01000031G0390	2358	2091.12	48	2.04091
PH01000031G0410	2238	1971.12	1194	53.8584
PH01000031G0480	5103	4836.12	73	1.34211
PH01000031G0500	4531	4264.12	247	5.15027
PH01000031G0520	3168	2901.12	128	3.9229
PH01000031G0750	1280	1013.12	185	16.2358
PH01000031G0760	1535	1268.12	65	4.55738
PH01000031G0840	1735	1468.12	640	38.7597
PH01000031G0910	4595	4328.12	70.7574	1.45357
PH01000031G0970	1946	1679.12	56	2.9653
PH01000031G0980	1258	991.121	1	0.089709
PH01000031G1000	6483	6216.12	85.0059	1.21588
PH01000031G1170	698	432.342	1	0.205653
PH01000031G1210	1685	1418.12	8096.69	507.641
PH01000031G1220	3318	3051.12	102	2.97237
PH01000031G1260	3571	3304.12	525.181	14.1324
PH01000031G1320	3476	3209.12	27.3279	0.75715
PH01000031G1370	2637	2370.12	45	1.68812
PH01000031G1410	1407	1140.12	3	0.233955
PH01000031G1420	4839	4572.12	99.3279	1.93159
PH01000031G1430	1442	1175.12	0	0
PH01000031G1690	2983	2716.12	102	3.33898
PH01000031G1740	1959	1692.12	219	11.5073
PH01000031G1760	2679	2412.12	572	21.0843
PH01000031G1840	2605	2338.12	184.209	7.00499
PH01000031G1890	1941	1674.12	35	1.85885
PH01000031G1960	3373	3106.12	15.0242	0.430066
PH01000031G1980	2530	2263.12	127	4.98952
PH01000031G2080	1818	1551.12	636	36.4564
PH01000031G2090	1086	819.121	91	9.8777
PH01000031G2110	1111	844.121	51	5.3719
PH01000031G2220	591	326.155	4	1.09043
PH01000031G2300	845	578.569	55	8.45221
PH01000031G2350	3916	3649.12	865.406	21.086
PH01000031G2360	3008	2741.12	1004	32.5663
PH01000031G2370	4308	4041.12	285.53	6.2822
PH01000031G2430	4101	3834.12	268.315	6.22217
PH01000031G2510	2195	1928.12	96	4.4269
PH01000031G2530	2356	2089.12	457	19.4498
PH01000031G2660	1218	951.121	0	0
PH01000031G2680	1335	1068.12	8	0.665935
PH01000032G0070	1418	1151.12	1716.78	132.604
PH01000032G0100	1462	1195.12	79	5.8773
PH01000032G0330	3854	3587.12	59	1.46241
PH01000032G0410	3094	2827.12	170	5.34647
PH01000032G0530	4251	3984.12	187	4.17322
PH01000032G0550	2230	1963.12	29.3893	1.33108
PH01000032G0680	1315	1048.12	28	2.37525
PH01000032G0710	1806	1539.12	22	1.2709
PH01000032G0720	609	343.956	38	9.82299
PH01000032G0810	2545	2278.12	161	6.28365
PH01000032G0820	1562	1295.12	219	15.0348
PH01000032G0890	1290	1023.12	217	18.858
PH01000032G0980	2712	2445.12	542	19.7089
PH01000032G1030	2514	2247.12	129	5.10418
PH01000032G1240	3294	3027.12	165	4.84637
PH01000032G1250	1686	1419.12	8	0.501225
PH01000032G1300	1179	912.121	68	6.62856
PH01000032G1340	2300	2033.12	103.636	4.53223
PH01000032G1420	798	532.009	37	6.18366
PH01000032G1450	3182	2915.12	212	6.46609
PH01000032G1490	2165	1898.12	1195.99	56.0231
PH01000032G1530	2921	2654.12	223	7.47045
PH01000032G1540	2283	2016.12	9	0.396907
PH01000032G1580	1013	746.121	11	1.31083
PH01000032G1630	2188	1921.12	187.526	8.67898
PH01000032G1640	1104	837.121	46	4.88576
PH01000032G1740	1238	971.121	2929.58	268.222
PH01000032G1860	4055	3788.12	31	0.727613
PH01000032G1870	2950	2683.12	610.798	20.2404
PH01000032G1990	2256	1989.12	90	4.02294
PH01000032G2010	2681	2414.12	50	1.84151
PH01000032G2080	3107	2840.12	20	0.626117
PH01000032G2110	1235	968.121	1989.92	182.754
PH01000032G2150	2230	1963.12	554.907	25.1325
PH01000032G2590	2345	2078.12	88.7761	3.79829
PH01000032G2610	2211	1944.12	187	8.55226
PH01000032G2670	2477	2210.12	121	4.86779
PH01000032G2690	1428	1161.12	285	21.8238
PH01000032G2710	3238	2971.12	76.2478	2.28176
PH01000033G0110	1061	794.121	41	4.5905
PH01000033G0120	1793	1526.12	117	6.81647
PH01000033G0230	1605	1338.12	273	18.1397
PH01000033G0270	1878	1611.12	2558.58	141.199
PH01000033G0290	1384	1117.12	3	0.238772
PH01000033G0310	1886	1619.12	33	1.81216
PH01000033G0440	2229	1962.12	70	3.17201
PH01000033G0730	2719	2452.12	29	1.05152
PH01000033G0800	1010	743.121	12	1.43577
PH01000033G0840	2593	2326.12	17	0.649799
PH01000033G1420	1105	838.121	604.289	64.1063
PH01000033G1510	1387	1120.12	164	13.0179
PH01000033G1560	1574	1307.12	59	4.01327
PH01000033G1580	1829	1562.12	292	16.62
PH01000033G1700	2543	2276.12	252	9.84391
PH01000033G1790	1432	1165.12	354.453	27.0489
PH01000033G1800	949	682.19	2247.22	292.889
PH01000033G1890	1546	1279.12	66	4.5877
PH01000033G1930	3031	2764.12	245	7.88082
PH01000033G1960	1560	1293.12	70	4.81306
PH01000033G1970	1349	1082.12	1654.46	135.939
PH01000033G2090	2095	1828.12	390	18.968
PH01000033G2110	2159	1892.12	360.952	16.9615
PH01000033G2130	2053	1786.12	112	5.57532
PH01000033G2170	2397	2130.12	150.111	6.26573
PH01000033G2190	574	309.475	33.532	9.63378
PH01000033G2240	2204	1937.12	102.124	4.6874
PH01000033G2260	4249	3982.12	247.225	5.52001
PH01000033G2290	1632	1365.12	195.514	12.7341
PH01000033G2300	745	479.162	85	15.7725
PH01000033G2310	2691	2424.12	3	0.110035
PH01000033G2380	2658	2391.12	56	2.08233
PH01000033G2440	4892	4625.12	541	10.4001
PH01000033G2450	1458	1191.12	322	24.036
PH01000034G0070	3817	3550.12	1129	28.2757
PH01000034G0340	2841	2574.12	179.542	6.20153
PH01000034G0410	1336	1069.12	7	0.582148
PH01000034G0680	1270	1003.12	19	1.68408
PH01000034G0840	8206	7939.12	4490.13	50.2862
PH01000034G0990	1668	1401.12	92	5.83814
PH01000034G1010	2566	2299.12	11.1594	0.43156
PH01000034G1030	4469	4202.12	119	2.51791
PH01000034G1040	1633	1366.12	5	0.325419
PH01000034G1060	900	633.385	29	4.07092
PH01000034G1070	1772	1505.12	485	28.6505
PH01000034G1230	3256	2989.12	111.323	3.31134
PH01000034G1320	3287	3020.12	1	0.02944
PH01000034G1340	1593	1326.12	18	1.20685
PH01000034G1380	1826	1559.12	64	3.64975
PH01000034G1470	4027	3760.12	104	2.4592
PH01000034G1480	1871	1604.12	23	1.27483
PH01000034G1730	1884	1617.12	155	8.5222
PH01000034G2110	2373	2106.12	48.1106	2.03105
PH01000034G2180	2505	2238.12	425.014	16.8843
PH01000035G0110	798	532.009	0	0
PH01000035G0280	863	596.569	897.44	133.754
PH01000035G0290	2993	2726.12	0	0
PH01000035G0350	4003	3736.12	47	1.11851
PH01000035G0370	3077	2810.12	219	6.92918
PH01000035G0390	939	672.258	18.6208	2.46278
PH01000035G0470	2780	2513.12	136	4.81158
PH01000035G0490	3155	2888.12	913	28.1072
PH01000035G0560	2944	2677.12	63	2.09235
PH01000035G0620	5722	5455.12	1131	18.4341
PH01000035G0630	2713	2446.12	123	4.47085
PH01000035G0640	2566	2299.12	2	0.0773447
PH01000035G0690	572	307.568	86	24.8611
PH01000035G0710	2066	1799.12	197.928	9.78161
PH01000035G0830	1768	1501.12	13.1666	0.779868
PH01000035G0990	610	344.956	22	5.67051
PH01000035G1070	1515	1248.12	4	0.284948
PH01000035G1280	5786	5519.12	356.862	5.74901
PH01000035G1400	2178	1911.12	183	8.51384
PH01000035G1510	3628	3361.12	44	1.16394
PH01000035G1520	3393	3126.12	132	3.75432
PH01000035G1530	3354	3087.12	46	1.32485
PH01000035G1640	1715	1448.12	156	9.57817
PH01000035G1650	4879	4612.12	133	2.56397
PH01000035G1760	818	551.738	8971	1445.68
PH01000035G1780	2865	2598.12	61.0219	2.08828
PH01000035G1800	1534	1267.12	1	0.0701689
PH01000035G1880	1915	1648.12	2	0.107896
PH01000035G1890	2290	2023.12	157.88	6.93853
PH01000035G1950	1499	1232.12	116	8.3708
PH01000035G2060	2318	2051.12	20	0.866964
PH01000035G2090	1961	1694.12	2	0.104966
PH01000035G2160	2895	2628.12	9	0.304481
PH01000035G2170	2731	2464.12	229.069	8.26546
PH01000035G2280	1100	833.121	285	30.4158
PH01000035G2370	1057	790.121	67.4177	7.58652
PH01000035G2390	1480	1213.12	55.7824	4.08842
PH01000035G2440	1856	1589.12	182	10.183
PH01000036G0080	1307	1040.12	94	8.03538
PH01000036G0110	900	633.385	774	108.651
PH01000036G0130	1490	1223.12	0	0
PH01000036G0220	2095	1828.12	762.344	37.0774
PH01000036G0260	1791	1524.12	373	21.7597
PH01000036G0300	2341	2074.12	4	0.17147
PH01000036G0320	2902	2635.12	127	4.28515
PH01000036G0350	901	634.385	776	108.761
PH01000036G0470	1898	1631.12	178	9.70279
PH01000036G0540	1973	1706.12	236.62	12.3312
PH01000036G0620	2271	2004.12	32.0444	1.42164
PH01000036G0630	1481	1214.12	0	0
PH01000036G0640	1951	1684.12	50	2.63973
PH01000036G0650	2232	1965.12	21	0.950151
PH01000036G0680	1530	1263.12	17	1.19665
PH01000036G0710	1043	776.121	15	1.7184
PH01000036G0740	3207	2940.12	452	13.669
PH01000036G0800	419	161.646	13	7.15057
PH01000036G0860	1431	1164.12	7	0.534641
PH01000036G1110	2701	2434.12	5108.77	186.611
PH01000036G1140	4162	3895.12	1997.47	45.5955
PH01000036G1180	3939	3672.12	1418	34.3338
PH01000036G1230	3138	2871.12	91	2.81807
PH01000036G1260	3231	2964.12	46	1.37983
PH01000036G1460	2852	2585.12	7.73945	0.26619
PH01000036G1480	3729	3462.12	449.036	11.5319
PH01000036G1560	917	650.258	449	61.3936
PH01000036G1580	5093	4826.12	1001.7	18.4546
PH01000036G1590	5636	5369.12	21.0997	0.349411
PH01000036G1600	3356	3089.12	26	0.748344
PH01000036G1710	4641	4374.12	683.754	13.8986
PH01000036G1820	3151	2884.12	449.803	13.8666
PH01000036G1830	3908	3641.12	142.718	3.48502
PH01000036G1850	1833	1566.12	519	29.4649
PH01000036G1880	1219	952.121	212	19.7973
PH01000036G1890	827	560.738	39.6635	6.28918
PH01000036G1930	1794	1527.12	616.645	35.9025
PH01000036G2010	5188	4921.12	527.8	9.53603
PH01000036G2040	2357	2090.12	27	1.14856
PH01000036G2060	1484	1217.12	356.356	26.0323
PH01000036G2070	2751	2484.12	420	15.0328
PH01000036G2080	786	520.009	167	28.5541
PH01000036G2090	876	609.509	608.406	88.7515
PH01000036G2140	1524	1257.12	82	5.79962
PH01000036G2220	2770	2503.12	178.488	6.34001
PH01000036G2310	1773	1506.12	1006.32	59.4071
PH01000037G0050	748	482.162	70	12.9083
PH01000037G0060	1282	1015.12	1.00546	0.0880665
PH01000037G0130	2573	2306.12	291	11.2195
PH01000037G0250	3126	2859.12	913.466	28.4068
PH01000037G0330	3435	3168.12	302.088	8.47802
PH01000037G0340	1010	743.121	383	45.8249
PH01000037G0430	3201	2934.12	87	2.63635
PH01000037G0480	2887	2620.12	118.156	4.00955
PH01000037G0560	3789	3522.12	193.128	4.87533
PH01000037G0650	1628	1361.12	32	2.09033
PH01000037G0690	1089	822.121	1885.84	203.954
PH01000037G0740	1286	1019.12	953.197	83.161
PH01000037G0830	1160	893.121	61	6.0727
PH01000037G0880	1511	1244.12	72	5.14556
PH01000037G1230	2134	1867.12	201	9.57164
PH01000037G1240	640	374.667	6	1.42386
PH01000037G1260	1411	1144.12	274.33	21.3188
PH01000037G1270	1574	1307.12	129	8.77479
PH01000037G1490	911	644.258	17	2.34613
PH01000037G1560	3058	2791.12	113	3.59967
PH01000037G2010	1623	1356.12	153	10.0313
PH01000037G2080	858	591.569	21	3.15629
PH01000037G2100	2673	2406.12	617.1	22.8035
PH01000038G0030	3268	3001.12	24	0.711034
PH01000038G0050	1287	1020.12	24	2.09181
PH01000038G0110	936	669.258	79.1751	10.5186
[truncated: 29,988 more rows]
