# Supplementary material for: Transcriptome Analysis of Moso Bamboo (Phyllostachys edulis) Reveals Candidate Genes Involved in Response to Dehydration and Cold Stresses
Source: Front Plant Sci. 2022 Jul 19;13:960302. doi: 10.3389/fpls.2022.960302 (PMC9343960; doi:10.3389/fpls.2022.960302)
Supplement: Supplementary file 1 [file Data_Sheet_3.zip › CK_2.abundance.tsv]

target_id	length	eff_length	est_counts	tpm
PH01000000G0240	2568	2293.43	59	2.22996
PH01000000G0250	1064	789.428	0	0
PH01000000G0290	2593	2318.43	90.8905	3.39825
PH01000000G0330	1009	734.428	187.376	22.1154
PH01000000G0350	2191	1916.43	28	1.26647
PH01000000G0410	1184	909.428	645	61.4784
PH01000000G0480	1086	811.428	79	8.43933
PH01000000G0500	2646	2371.43	186	6.79883
PH01000000G0540	2551	2276.43	98	3.73167
PH01000000G0550	1353	1078.43	10	0.803785
PH01000000G0560	2755	2480.43	206	7.19899
PH01000000G0600	4445	4170.43	292	6.06922
PH01000000G0670	2020	1745.43	62	3.07908
PH01000000G0700	1973	1698.43	170	8.67626
PH01000000G0710	1284	1009.43	154	13.2244
PH01000000G0720	3205	2930.43	19	0.562022
PH01000000G0800	2831	2556.43	113.667	3.85417
PH01000000G0910	2156	1881.43	27	1.24396
PH01000000G0920	1699	1424.43	82	4.99004
PH01000000G0960	1129	854.428	519.204	52.6736
PH01000000G0970	1157	882.428	518	50.884
PH01000000G0980	1412	1137.43	64	4.87738
PH01000000G1020	6330	6055.43	305	4.36602
PH01000000G1160	1962	1687.43	171.984	8.83473
PH01000000G1200	483	214.845	218	87.9551
PH01000000G1220	3617	3342.43	357.888	9.28144
PH01000000G1330	1845	1570.43	35	1.93188
PH01000000G1400	1369	1094.43	20	1.58407
PH01000000G1430	2245	1970.43	86	3.78328
PH01000000G1450	1706	1431.43	598	36.2128
PH01000000G1500	1786	1511.43	10.0102	0.574097
PH01000000G1660	2510	2235.43	1058	41.0257
PH01000000G1710	3563	3288.43	453	11.941
PH01000000G1840	2971	2696.43	33.7901	1.08625
PH01000000G1880	2208	1933.43	1	0.0448335
PH01000000G1990	3636	3361.43	90	2.32086
PH01000000G2000	4056	3781.43	125	2.8654
PH01000000G2050	1540	1265.43	843	57.7459
PH01000000G2070	884	609.969	238.853	33.9433
PH01000000G2120	2477	2202.43	75	2.95182
PH01000000G2160	1785	1510.43	299	17.1594
PH01000000G2180	2768	2493.43	307	10.6727
PH01000000G2190	1873	1598.43	81	4.39261
PH01000000G2200	954	679.709	37	4.71856
PH01000000G2220	2073	1798.43	90.9963	4.38593
PH01000000G2240	700	427.241	19	3.85488
PH01000000G2260	3039	2764.43	183	5.73821
PH01000000G2270	8102	7827.43	85	0.941306
PH01000000G2340	2711	2436.43	56.3206	2.00376
PH01000000G2350	2325	2050.43	55	2.32514
PH01000000G2410	2001	1726.43	1	0.0502091
PH01000000G2440	3440	3165.43	296	8.10569
PH01000000G2470	3202	2927.43	146	4.32312
PH01000000G2540	3177	2902.43	21	0.627175
PH01000000G2620	4435	4160.43	1461	30.4399
PH01000000G2700	2800	2525.43	65	2.23105
PH01000000G2740	3287	3012.43	57	1.64017
PH01000000G2790	2391	2116.43	13.8309	0.566469
PH01000000G2800	634	362.036	184	44.0551
PH01000000G2820	1324	1049.43	69	5.69938
PH01000000G2870	2303	2028.43	30.8888	1.31999
PH01000000G2890	1584	1309.43	8	0.529589
PH01000000G2960	2284	2009.43	15	0.647068
PH01000000G2970	926	651.843	51	6.782
PH01000000G3110	4636	4361.43	149.271	2.96673
PH01000000G3250	2431	2156.43	34	1.36671
PH01000000G3310	3242	2967.43	458.387	13.3901
PH01000000G3540	5218	4943.43	118	2.06912
PH01000000G3550	1833	1558.43	1106	61.5176
PH01000000G3700	1956	1681.43	218	11.2385
PH01000000G3760	2541	2266.43	80.0518	3.06168
PH01000000G3800	1849	1574.43	414	22.7934
PH01000000G3810	732	459.063	26	4.90944
PH01000000G3890	3811	3536.43	394.481	9.66923
PH01000000G4160	2919	2644.43	42	1.37673
PH01000000G4340	1283	1008.43	40	3.43832
PH01000000G4350	1814	1539.43	31.0702	1.7495
PH01000000G4360	2739	2464.43	86	3.02492
PH01000000G4400	2365	2090.43	43	1.78305
PH01000000G4410	3044	2769.43	40	1.25199
PH01000000G4500	4061	3786.43	779.838	17.8528
PH01000000G4530	3380	3105.43	1286.67	35.9149
PH01000000G4660	3711	3436.43	53	1.3369
PH01000000G4700	985	710.5	20	2.44004
PH01000000G4870	2576	2301.43	884	33.2955
PH01000000G4910	3565	3290.43	993	26.1594
PH01000000G4920	1796	1521.43	2744.64	156.374
PH01000000G4930	2370	2095.43	16	0.661878
PH01000000G5090	933	658.843	106	13.9462
PH01000000G5110	1637	1362.43	102.505	6.5217
PH01000000G5130	1779	1504.43	128.638	7.41189
PH01000000G5190	1223	948.428	29	2.65048
PH01000000G5200	2078	1803.43	36	1.73035
PH01000000G5370	1542	1267.43	301	20.5861
PH01000000G5430	2481	2206.43	457.843	17.987
PH01000000G5490	2519	2244.43	147.294	5.68867
PH01000000G5570	1009	734.428	22	2.5966
PH01000000G5630	1806	1531.43	0	0
PH01000000G5690	2902	2627.43	60	1.97948
PH01000000G5700	2089	1814.43	220	10.5103
PH01000000G5710	2752	2477.43	156	5.45826
PH01000000G5760	1327	1052.43	19	1.56492
PH01000000G5850	1917	1642.43	113.491	5.9897
PH01000000G5860	3425	3150.43	308.243	8.48114
PH01000000G5960	1210	935.428	2467	228.607
PH01000000G5980	3728	3453.43	266.398	6.68669
PH01000000G6020	1145	870.428	15138.9	1507.62
PH01000000G6060	961	686.64	6	0.757448
PH01000000G6090	2761	2486.43	464	16.1761
PH01000000G6290	2117	1842.43	48.116	2.26376
PH01000000G6400	1900	1625.43	378	20.1583
PH01000000G6460	1847	1572.43	323	17.8058
PH01000000G6470	1329	1054.43	483.406	39.7399
PH01000000G6760	3097	2822.43	884	27.1494
PH01000000G6800	1526	1251.43	86	5.95694
PH01000000G7010	1833	1558.43	64	3.55979
PH01000000G7040	1957	1682.43	3	0.154567
PH01000000G7050	732	459.063	281	53.0597
PH01000000G7120	2929	2654.43	48	1.56748
PH01000000G7190	7522	7247.43	202.937	2.42721
PH01000000G7210	2742	2467.43	133	4.67238
PH01000000G7300	3010	2735.43	191	6.05256
PH01000000G7320	2049	1774.43	161	7.86499
PH01000000G7400	3383	3108.43	649.833	18.1214
PH01000000G7420	1745	1470.43	83	4.89289
PH01000000G7460	852	578.088	27194.9	4077.78
PH01000001G0110	2527	2252.43	189	7.27347
PH01000001G0130	989	714.5	0	0
PH01000001G0140	2271	1996.43	142	6.16546
PH01000001G0190	915	640.843	58	7.84526
PH01000001G0200	3430	3155.43	157.732	4.33304
PH01000001G0390	1502	1227.43	179	12.6412
PH01000001G0500	3287	3012.43	1923.73	55.3551
PH01000001G0670	2919	2644.43	38.0806	1.24825
PH01000001G0700	3736	3461.43	73	1.82809
PH01000001G0710	2139	1864.43	611	28.4071
PH01000001G0720	2890	2615.43	29.1911	0.967472
PH01000001G0800	2445	2170.43	228	9.10585
PH01000001G0820	2250	1975.43	1155.83	50.7184
PH01000001G0870	1503	1228.43	608	42.9027
PH01000001G0880	2113	1838.43	34	1.60311
PH01000001G0900	2046	1771.43	576	28.1858
PH01000001G0920	635	363.036	0	0
PH01000001G0950	3081	2806.43	607.915	18.7767
PH01000001G1270	1937	1662.43	147.481	7.68997
PH01000001G1290	569	297.909	122.412	35.6181
PH01000001G1300	1570	1295.43	47	3.14496
PH01000001G1450	1529	1254.43	78	5.38989
PH01000001G1600	1387	1112.43	39	3.03895
PH01000001G1650	1652	1377.43	0	0
PH01000001G1670	3460	3185.43	213	5.79619
PH01000001G1770	1690	1415.43	289	17.6987
PH01000001G1780	2050	1775.43	160	7.81174
PH01000001G1810	1763	1488.43	212	12.3464
PH01000001G1870	2878	2603.43	110	3.6625
PH01000001G1880	4006	3731.43	211.488	4.91293
PH01000001G1960	4721	4446.43	4	0.0779794
PH01000001G2010	1884	1609.43	375	20.1972
PH01000001G2030	1015	740.428	9898.92	1158.87
PH01000001G2110	2101	1826.43	376.562	17.8717
PH01000001G2130	2373	2098.43	29.2938	1.21008
PH01000001G2250	2365	2090.43	47	1.94892
PH01000001G2300	2061	1786.43	843	40.9047
PH01000001G2310	1641	1366.43	38	2.41061
PH01000001G2410	1340	1065.43	231	18.794
PH01000001G2510	2181	1906.43	439	19.9607
PH01000001G2560	1445	1170.43	55	4.07332
PH01000001G2570	1149	874.428	265	26.2696
PH01000001G2580	1850	1575.43	1384	76.1497
PH01000001G2590	1381	1106.43	79	6.1892
PH01000001G2600	1247	972.428	306	27.2769
PH01000001G2610	678	405.533	449	95.9735
PH01000001G2640	2101	1826.43	45	2.1357
PH01000001G2800	3264	2989.43	965	27.9814
PH01000001G2850	2240	1965.43	71	3.13135
PH01000001G2860	2606	2331.43	89	3.30902
PH01000001G2870	3230	2955.43	2597.4	76.1814
PH01000001G2930	3130	2855.43	535.782	16.2648
PH01000001G2940	744	471.017	32.3264	5.9491
PH01000001G3120	3421	3146.43	28	0.771385
PH01000001G3180	1580	1305.43	19	1.26163
PH01000001G3190	2278	2003.43	35.1152	1.51933
PH01000001G3200	1730	1455.43	0	0
PH01000001G3260	1180	905.428	488	46.7193
PH01000001G3290	1593	1318.43	85	5.58848
PH01000001G3350	1618	1343.43	40	2.58093
PH01000001G3420	2472	2197.43	414	16.3311
PH01000001G3470	1155	880.428	60	5.90729
PH01000001G3500	1467	1192.43	100	7.2694
PH01000001G3600	1250	975.428	80	7.10928
PH01000001G3620	1832	1557.43	229	12.7455
PH01000001G3650	2232	1957.43	481.794	21.3357
PH01000001G3710	1040	765.428	7	0.792729
PH01000001G3740	1906	1631.43	2	0.106266
PH01000001G4030	2768	2493.43	1	0.0347643
PH01000001G4050	2130	1855.43	21	0.981084
PH01000001G4440	3128	2853.43	222	6.74399
PH01000001G4450	3733	3458.43	314	7.87013
PH01000001G4480	1585	1310.43	64	4.23348
PH01000001G4490	915	640.843	321	43.4194
PH01000001G4520	3319	3044.43	265	7.54521
PH01000001G4670	2122	1847.43	153.397	7.19748
PH01000001G4680	3541	3266.43	316	8.38581
PH01000001G4800	1455	1180.43	11	0.807763
PH01000001G4890	1584	1309.43	109.125	7.2239
PH01000001G4970	4213	3938.43	539	11.8631
PH01000001G4990	3467	3192.43	20	0.54305
PH01000001G5000	2045	1770.43	692.055	33.8839
PH01000001G5130	2809	2534.43	277.652	9.49625
PH01000001G5360	1285	1010.43	247	21.1896
PH01000002G0050	1051	776.428	527	58.8356
PH01000002G0130	5788	5513.43	612.532	9.63026
PH01000002G0150	2965	2690.43	209.034	6.73483
PH01000002G0160	1128	853.428	76	7.71929
PH01000002G0230	4966	4691.43	19	0.351058
PH01000002G0240	2218	1943.43	2050	91.4358
PH01000002G0290	1390	1115.43	200	15.5424
PH01000002G0310	1059	784.428	1486.56	164.27
PH01000002G0320	5345	5070.43	1242.23	21.2367
PH01000002G0340	1201	926.428	6	0.561397
PH01000002G0360	3935	3660.43	50	1.18405
PH01000002G0430	1548	1273.43	57	3.88
PH01000002G0490	5261	4986.43	390	6.77963
PH01000002G0540	1240	965.428	10	0.897865
PH01000002G0640	2131	1856.43	181	8.45145
PH01000002G0720	1990	1715.43	378	19.1007
PH01000002G0760	2327	2052.43	835.966	35.3062
PH01000002G0790	3051	2776.43	288.676	9.01271
PH01000002G0950	2977	2702.43	532	17.0643
PH01000002G1040	4136	3861.43	9.00637	0.202177
PH01000002G1150	5129	4854.43	155.599	2.77843
PH01000002G1250	2777	2502.43	271	9.38725
PH01000002G1270	1064	789.428	355	38.9804
PH01000002G1400	1871	1596.43	597	32.4157
PH01000002G1550	3968	3693.43	5	0.117347
PH01000002G1570	1638	1363.43	632	40.1805
PH01000002G1660	3490	3215.43	378	10.1902
PH01000002G1670	1123	848.428	10	1.02168
PH01000002G1810	1645	1370.43	5	0.31626
PH01000002G1820	2680	2405.43	66.3496	2.39099
PH01000002G1850	1033	758.428	117	13.3722
PH01000002G1960	2535	2260.43	100	3.83478
PH01000002G2090	4983	4708.43	1226.56	22.581
PH01000002G2210	2795	2520.43	780	26.8257
PH01000002G2300	685	412.451	323.64	68.0177
PH01000002G2380	2331	2056.43	89.6354	3.77831
PH01000002G2470	3355	3080.43	133	3.74258
PH01000002G2500	2942	2667.43	121	3.93209
PH01000002G2510	607	335.174	152	39.31
PH01000002G2620	2354	2079.43	939.757	39.1744
PH01000002G2660	2817	2542.43	84.1585	2.86933
PH01000002G2670	1604	1329.43	506	32.9926
PH01000002G2710	2210	1935.43	20	0.895744
PH01000002G2720	1337	1062.43	132.526	10.8126
PH01000002G2740	2035	1760.43	665	32.7442
PH01000002G2770	1774	1499.43	135	7.80439
PH01000002G2790	2400	2125.43	2166	88.3371
PH01000002G2800	2233	1958.43	570	25.2289
PH01000002G2830	1818	1543.43	8072	453.342
PH01000002G2840	3963	3688.43	783.292	18.4083
PH01000002G2860	1510	1235.43	441.953	31.0091
PH01000002G2920	1861	1586.43	28.0471	1.53249
PH01000002G2930	3233	2958.43	44	1.28921
PH01000002G2980	3092	2817.43	360	11.0759
PH01000002G3050	3497	3222.43	79	2.12508
PH01000002G3060	3488	3213.43	38	1.02505
PH01000002G3110	2874	2599.43	639.472	21.3243
PH01000002G3170	2484	2209.43	579.648	22.7413
PH01000002G3240	1850	1575.43	402	22.1186
PH01000002G3260	3769	3494.43	323	8.0123
PH01000002G3270	1289	1014.43	93.3443	7.97622
PH01000002G3290	2957	2682.43	149	4.81492
PH01000002G3370	2697	2422.43	1734.25	62.0572
PH01000002G3460	1937	1662.43	51	2.65924
PH01000002G3470	841	567.145	927	141.683
PH01000002G3590	1049	774.428	159	17.797
PH01000002G3730	1098	823.428	42	4.42135
PH01000002G3860	2496	2221.43	293	11.4332
PH01000002G3900	1483	1208.43	93	6.67103
PH01000002G3910	2946	2671.43	53.7895	1.74536
PH01000002G3920	2116	1841.43	17.8909	0.842187
PH01000002G3940	1151	876.428	20	1.97808
PH01000002G3950	879	604.969	4	0.573136
PH01000002G3990	2698	2423.43	876	31.3332
PH01000002G4080	1136	861.428	184	18.5153
PH01000002G4150	1619	1344.43	94	6.06068
PH01000002G4180	1520	1245.43	10182	708.672
PH01000002G4200	2026	1751.43	226	11.1853
PH01000002G4240	2882	2607.43	345	11.4693
PH01000002G4250	2300	2025.43	3031	129.718
PH01000002G4280	1505	1230.43	14	0.986286
PH01000002G4300	1515	1240.43	7	0.489167
PH01000002G4340	1923	1648.43	429.41	22.5805
PH01000003G0060	1198	923.428	10016.7	940.274
PH01000003G0100	3817	3542.43	105	2.56933
PH01000003G0190	2587	2312.43	1004	37.6354
PH01000003G0200	840	566.145	22	3.36842
PH01000003G0270	2478	2203.43	27	1.06217
PH01000003G0310	2638	2363.43	41	1.50374
PH01000003G0320	1993	1718.43	8	0.403543
PH01000003G0390	2280	2005.43	318.534	13.7683
PH01000003G0400	597	325.439	96.6578	25.7453
PH01000003G0410	3723	3448.43	151	3.79565
PH01000003G0420	1949	1674.43	1722	89.1451
PH01000003G0430	878	603.969	8284.93	1189.06
PH01000003G0470	3346	3071.43	199	5.61621
PH01000003G0570	1285	1010.43	152	13.0397
PH01000003G0620	2277	2002.43	433.621	18.7709
PH01000003G0680	652	379.924	0	0
PH01000003G0730	3024	2749.43	507	15.9844
PH01000003G0760	1924	1649.43	125	6.56912
PH01000003G0780	3505	3230.43	26	0.697661
PH01000003G0790	2754	2479.43	472.58	16.5217
PH01000003G0810	3476	3201.43	15	0.406142
PH01000003G0840	1047	772.428	728.834	81.7902
PH01000003G0860	1285	1010.43	94	8.06405
PH01000003G0870	1809	1534.43	8	0.451933
PH01000003G0910	2328	2053.43	146	6.16317
PH01000003G0960	827	553.256	26	4.0736
PH01000003G1050	2384	2109.43	391.406	16.084
PH01000003G1230	1573	1298.43	910.546	60.7876
PH01000003G1440	1940	1665.43	121	6.29782
PH01000003G1590	3240	2965.43	89	2.60156
PH01000003G1660	1604	1329.43	4	0.260811
PH01000003G1680	2237	1962.43	286	12.6329
PH01000003G1780	1905	1630.43	48.2106	2.56313
PH01000003G1880	1120	845.428	62	6.35691
PH01000003G1890	1648	1373.43	186	11.7392
PH01000003G1900	885	610.969	56	7.9451
PH01000003G1970	3732	3457.43	50	1.25357
PH01000003G2020	648	375.924	112	25.8255
PH01000003G2040	3538	3263.43	582	15.4589
PH01000003G2120	580	308.727	607.271	170.506
PH01000003G2320	877	602.969	335	48.1593
PH01000003G2350	1225	950.428	266	24.2601
PH01000003G2480	1815	1540.43	2	0.112543
PH01000003G2490	1695	1420.43	0	0
PH01000003G2570	1057	782.428	80	8.86291
PH01000003G2600	1746	1471.43	926	54.551
PH01000003G2650	3674	3399.43	188	4.79383
PH01000003G2710	2482	2207.43	108	4.241
PH01000003G2730	820	546.421	22	3.49001
PH01000003G2770	3471	3196.43	193.635	5.25111
PH01000003G3040	2027	1752.43	98	4.84749
PH01000003G3120	2624	2349.43	629.362	23.2204
PH01000003G3170	772	498.778	3	0.521369
PH01000003G3180	3435	3160.43	1026	28.1405
PH01000003G3290	729	456.063	3	0.5702
PH01000003G3390	1275	1000.43	118	10.2241
PH01000003G3550	2186	1911.43	152.973	6.93724
PH01000003G3560	1456	1181.43	1184.96	86.9418
PH01000003G3570	3368	3093.43	636.2	17.8272
PH01000003G3590	1969	1694.43	453.798	23.2151
PH01000003G3600	856	582.088	92	13.7003
PH01000003G3650	2876	2601.43	7563	252.007
PH01000003G3670	782	508.473	117	19.9457
PH01000003G3690	1682	1407.43	165	10.1622
PH01000003G3730	1397	1122.43	466	35.988
PH01000003G3770	2367	2092.43	214	8.86531
PH01000003G3800	3588	3313.43	55.7003	1.45717
PH01000003G3870	1639	1364.43	7.01609	0.445733
PH01000003G3960	3529	3254.43	24	0.639245
PH01000003G4010	1495	1220.43	9	0.639236
PH01000003G4150	1135	860.428	154	15.5145
PH01000003G4180	1884	1609.43	1	0.0538591
PH01000003G4200	1611	1336.43	20	1.29722
PH01000003G4210	837	563.145	438	67.4194
PH01000003G4220	3224	2949.43	12	0.352675
PH01000003G4260	3690	3415.43	187.146	4.74969
PH01000003G4290	1884	1609.43	92	4.95504
PH01000004G0040	2189	1914.43	97.997	4.43716
PH01000004G0130	1755	1480.43	7284.63	426.532
PH01000004G0140	1339	1064.43	133	10.8309
PH01000004G0220	1435	1160.43	4	0.298795
PH01000004G0240	2966	2691.43	15.0251	0.483909
PH01000004G0260	1626	1351.43	34	2.18081
PH01000004G0290	1569	1294.43	117	7.835
PH01000004G0400	3768	3493.43	6020.51	149.387
PH01000004G0480	1528	1253.43	4.0012	0.276708
PH01000004G0500	3985	3710.43	68	1.5886
PH01000004G0570	2259	1984.43	9	0.393132
PH01000004G0650	2445	2170.43	1116	44.5707
PH01000004G0740	1392	1117.43	134	10.3948
PH01000004G0870	1282	1007.43	61	5.24864
PH01000004G0950	3416	3141.43	607.419	16.7607
PH01000004G0980	2525	2250.43	339	13.0577
PH01000004G1010	2166	1891.43	839.716	38.4834
PH01000004G1020	1009	734.428	20	2.36054
PH01000004G1040	1457	1182.43	146.932	10.7714
PH01000004G1130	1357	1082.43	10	0.800814
PH01000004G1140	2056	1781.43	15	0.729884
PH01000004G1210	2865	2590.43	73.9045	2.47304
PH01000004G1260	1952	1677.43	1050	54.2596
PH01000004G1350	638	366.036	3	0.710441
PH01000004G1430	4305	4030.43	602.764	12.9636
PH01000004G1440	1176	901.428	6	0.576967
PH01000004G1550	1377	1102.43	139	10.9294
PH01000004G1570	2008	1733.43	167	8.35106
PH01000004G1580	742	469.017	54	9.98012
PH01000004G1630	1742	1467.43	17.4373	1.03004
PH01000004G1680	2068	1793.43	221	10.6817
PH01000004G1720	1635	1360.43	95.2607	6.06972
PH01000004G1750	2903	2628.43	181	5.96916
PH01000004G1840	865	591.03	110	16.133
PH01000004G1850	2275	2000.43	120	5.19983
PH01000004G1860	2660	2385.43	2925	106.29
PH01000004G2090	2041	1766.43	21	1.03051
PH01000004G2190	1854	1579.43	258	14.1596
PH01000004G2200	1524	1249.43	164	11.3779
PH01000004G2210	1714	1439.43	59	3.55298
PH01000004G2220	3795	3520.43	12	0.295472
PH01000004G2230	4560	4285.43	405.916	8.21056
PH01000004G2550	2315	2040.43	272.682	11.5842
PH01000004G2710	3901	3626.43	463	11.0671
PH01000004G2830	3151	2876.43	123	3.70666
PH01000004G2870	2605	2330.43	30.477	1.13362
PH01000004G2930	2118	1843.43	56.5244	2.65791
PH01000004G3000	2658	2383.43	30.0314	1.09221
PH01000004G3020	3060	2785.43	251	7.81111
PH01000004G3030	3100	2825.43	259	7.94596
PH01000004G3040	1335	1060.43	50	4.08714
PH01000004G3200	3162	2887.43	42.7801	1.28428
PH01000004G3220	1132	857.428	12.5865	1.27244
PH01000004G3230	3246	2971.43	2172.37	63.3722
PH01000004G3260	1604	1329.43	1	0.0652028
PH01000004G3370	2237	1962.43	60	2.65026
PH01000004G3560	1813	1538.43	443	24.9607
PH01000004G3640	1358	1083.43	533.034	42.6467
PH01000004G3680	2967	2692.43	2	0.0643898
PH01000004G3830	2665	2390.43	236	8.5579
PH01000004G3970	5735	5460.43	148	2.34945
PH01000004G4070	1562	1287.43	393.285	26.4798
PH01000004G4080	2192	1917.43	24	1.08498
PH01000004G4100	3704	3429.43	186.815	4.72193
PH01000004G4410	3979	3704.43	497.515	11.6417
PH01000004G4460	2270	1995.43	43	1.86794
PH01000004G4470	1904	1629.43	163.41	8.69309
PH01000005G0010	1388	1113.43	16	1.24563
PH01000005G0050	1832	1557.43	142	7.90335
PH01000005G0140	895	620.969	6	0.837552
PH01000005G0150	2289	2014.43	29	1.24789
PH01000005G0270	5064	4789.43	9.12807	0.165206
PH01000005G0290	5557	5282.43	10	0.164096
PH01000005G0300	4236	3961.43	165.721	3.62623
PH01000005G0310	2697	2422.43	86	3.07736
PH01000005G0330	1061	786.428	96	10.5814
PH01000005G0400	5518	5243.43	125.558	2.07568
PH01000005G0450	2806	2531.43	185.935	6.36688
PH01000005G0500	2803	2528.43	244.172	8.37097
PH01000005G0510	6423	6148.43	513.943	7.24572
PH01000005G0580	2793	2518.43	54	1.85864
PH01000005G0590	621	349.036	9	2.23513
PH01000005G0680	509	239.79	0	0
PH01000005G0850	891	616.969	17	2.38845
PH01000005G0880	1234	959.428	15	1.35522
PH01000005G0920	2159	1884.43	20	0.919986
PH01000005G0960	1998	1723.43	702.798	35.3483
PH01000005G0970	2594	2319.43	106	3.96147
PH01000005G1020	6338	6063.43	358.133	5.11985
PH01000005G1030	3752	3477.43	606	15.1059
PH01000005G1170	3071	2796.43	405	12.554
PH01000005G1180	2276	2001.43	280.006	12.1271
PH01000005G1190	1823	1548.43	583	32.6369
PH01000005G1200	1133	858.428	132	13.3291
PH01000005G1210	3975	3700.43	123	2.88127
PH01000005G1220	2859	2584.43	1698.25	56.9597
PH01000005G1230	4251	3976.43	328.194	7.15433
PH01000005G1260	2690	2415.43	52	1.86612
PH01000005G1300	1055	780.428	2514	279.231
PH01000005G1320	1597	1322.43	689	45.1625
PH01000005G1390	1252	977.428	361	32.015
PH01000005G1420	4174	3899.43	127	2.82315
PH01000005G1450	3147	2872.43	225.781	6.81347
PH01000005G1460	1106	831.428	524	54.6308
PH01000005G1500	3086	2811.43	10	0.308322
PH01000005G1530	1774	1499.43	10	0.578103
PH01000005G1580	5922	5647.43	1.00255	0.0153881
PH01000005G1660	2619	2344.43	12	0.443685
PH01000005G1770	1501	1226.43	13.2306	0.935122
PH01000005G1790	2637	2362.43	48	1.76122
PH01000005G1800	1219	944.428	1837	168.605
PH01000005G1820	962	687.64	58	7.31135
PH01000005G1830	2110	1835.43	449	21.2051
PH01000005G1850	2611	2336.43	36	1.33561
PH01000005G1950	1277	1002.43	552	47.7328
PH01000005G2010	1658	1383.43	144	9.02271
PH01000005G2020	1142	867.428	121	12.0916
PH01000005G2030	2523	2248.43	801	30.8805
PH01000005G2110	4275	4000.43	846.114	18.3338
PH01000005G2160	3950	3675.43	290.442	6.84987
PH01000005G2200	2230	1955.43	1147.31	50.8592
PH01000005G2210	1314	1039.43	434	36.1931
PH01000005G2240	2553	2278.43	186.407	7.09184
PH01000005G2310	2800	2525.43	519	17.8141
PH01000005G2340	2113	1838.43	899.488	42.4111
PH01000005G2360	1980	1705.43	192.743	9.79661
PH01000005G2470	1204	929.428	507.219	47.3054
PH01000005G2480	1743	1468.43	242	14.2854
PH01000005G2540	694	421.284	1	0.205758
PH01000005G2550	2464	2189.43	242.873	9.61567
PH01000005G2560	4462	4187.43	1643.28	34.017
PH01000005G2580	2017	1742.43	15	0.746221
PH01000005G2590	2216	1941.43	233	10.4032
PH01000005G2820	1193	918.428	311	29.3526
PH01000005G2870	1533	1258.43	138	9.50564
PH01000005G2880	2706	2431.43	228	8.12839
PH01000005G2890	3682	3407.43	352.855	8.97637
PH01000005G2900	1417	1142.43	9	0.68288
PH01000005G2920	985	710.5	6	0.732012
PH01000005G2970	3444	3169.43	189.237	5.17554
PH01000005G3020	3854	3579.43	173.357	4.19816
PH01000005G3030	3614	3339.43	715.579	18.5745
PH01000005G3110	3202	2927.43	669	19.8094
PH01000005G3140	4196	3921.43	520.092	11.4965
PH01000005G3210	3050	2775.43	855	26.7034
PH01000005G3220	3756	3481.43	269	6.6977
PH01000005G3350	2989	2714.43	1	0.0319339
PH01000005G3370	1219	944.428	472	43.3216
PH01000005G3390	825	551.256	183	28.7759
PH01000005G3400	1763	1488.43	119	6.93027
PH01000005G3460	2143	1868.43	1086.36	50.3997
PH01000005G3500	3420	3145.43	160.095	4.41193
PH01000005G3600	2441	2166.43	173.111	6.92645
PH01000005G3610	4172	3897.43	64	1.42342
PH01000005G3620	1297	1022.43	18	1.52606
PH01000005G3640	6766	6491.43	976	13.0329
PH01000005G3710	3005	2730.43	170.907	5.42575
PH01000005G3720	1794	1519.43	26	1.48328
PH01000005G3860	3517	3242.43	94	2.51298
PH01000005G4060	2472	2197.43	255.486	10.0782
PH01000005G4070	4239	3964.43	1352.38	29.5699
PH01000005G4150	3026	2751.43	1790.53	56.4096
PH01000006G0060	1866	1591.43	1.00154	0.0545523
PH01000006G0210	1920	1645.43	2	0.105362
PH01000006G0350	2325	2050.43	97	4.1007
PH01000006G0380	1140	865.428	128	12.8206
PH01000006G0390	1394	1119.43	252	19.5135
PH01000006G0400	2179	1904.43	108	4.91575
PH01000006G0430	2146	1871.43	103	4.77084
PH01000006G0450	2278	2003.43	283	12.2446
PH01000006G0460	2100	1825.43	628	29.8212
PH01000006G0590	2120	1845.43	0	0
PH01000006G0610	1693	1418.43	188	11.489
PH01000006G0660	2421	2146.43	25	1.00961
PH01000006G0760	3677	3402.43	1029.17	26.2198
PH01000006G0810	2589	2314.43	208	7.79023
PH01000006G0880	1443	1168.43	105	7.78965
PH01000006G0910	2904	2629.43	40	1.31865
PH01000006G0920	1064	789.428	132	14.4941
PH01000006G0940	2168	1893.43	83	3.7998
PH01000006G0960	1770	1495.43	208.649	12.0943
PH01000006G1010	1736	1461.43	76	4.50782
PH01000006G1030	1022	747.428	1118	129.659
PH01000006G1150	401	139.857	4.03088	2.4983
PH01000006G1230	1367	1092.43	12	0.95218
PH01000006G1420	3147	2872.43	456.665	13.7809
PH01000006G1440	861	587.03	39	5.75885
PH01000006G1450	1074	799.428	57	6.18054
PH01000006G1570	2964	2689.43	733.331	23.6358
PH01000006G1670	2278	2003.43	115	4.97571
PH01000006G2010	2693	2418.43	100	3.58425
PH01000006G2190	2547	2272.43	38	1.44952
PH01000006G2220	1014	739.428	9	1.05506
PH01000006G2340	1132	857.428	1396	141.13
PH01000006G2370	804	530.421	195	31.8673
PH01000006G2390	2276	2001.43	161	6.97295
PH01000006G2400	2649	2374.43	249.292	9.10081
PH01000006G2410	4662	4387.43	286	5.6505
PH01000006G2500	3250	2975.43	7.07873	0.206223
PH01000006G2600	1123	848.428	246	25.1334
PH01000006G2680	2213	1938.43	279	12.4763
PH01000006G2790	2336	2061.43	413.284	17.3784
PH01000006G2800	3181	2906.43	184.534	5.5036
PH01000006G3040	2048	1773.43	439	21.4576
PH01000006G3200	1580	1305.43	30	1.99205
PH01000006G3240	4135	3860.43	505	11.3393
PH01000006G3330	1825	1550.43	3	0.167726
PH01000006G3340	2391	2116.43	58.9213	2.41323
PH01000006G3360	2683	2408.43	367	13.2088
PH01000006G3520	2017	1742.43	256	12.7355
PH01000006G3570	1936	1661.43	260	13.5651
PH01000006G3600	766	492.778	2024	356.033
PH01000006G3670	3106	2831.43	117.454	3.59578
PH01000006G3730	2001	1726.43	44	2.2092
PH01000007G0730	4304	4029.43	103.038	2.21658
PH01000007G0830	1832	1557.43	13	0.723546
PH01000007G0890	1132	857.428	103.26	10.4391
PH01000007G1150	4744	4469.43	33.1805	0.64352
PH01000007G1340	2979	2704.43	767	24.5839
PH01000007G1470	3804	3529.43	288	7.07325
PH01000007G1520	5823	5548.43	23	0.359326
PH01000007G1740	2405	2130.43	500	20.3439
PH01000007G1750	1778	1503.43	324	18.6807
PH01000007G1880	4435	4160.43	747.149	15.5668
PH01000007G1960	2752	2477.43	373	13.0508
PH01000007G2030	2114	1839.43	4	0.188499
PH01000007G2100	3115	2840.43	228	6.95796
PH01000007G2380	2782	2507.43	115	3.97558
PH01000007G2390	2888	2613.43	766	25.4067
PH01000007G2400	4523	4248.43	218	4.44794
PH01000007G2410	2455	2180.43	432	17.1741
PH01000007G2600	1751	1476.43	90	5.28398
PH01000007G2620	804	530.421	50	8.17109
PH01000007G2760	4408	4133.43	216	4.52975
PH01000007G2850	809	535.421	4	0.647583
PH01000007G2860	3813	3538.43	319	7.81468
PH01000007G2920	1549	1274.43	47	3.19678
PH01000007G2970	1651	1376.43	41	2.58203
PH01000007G3010	1124	849.428	31	3.16349
PH01000007G3080	3292	3017.43	32	0.919272
PH01000007G3130	1828	1553.43	15.0339	0.8389
PH01000007G3150	3845	3570.43	370	8.98281
PH01000007G3190	1211	936.428	0	0
PH01000007G3320	2774	2499.43	3615.52	125.389
PH01000007G3390	4156	3881.43	3197.48	71.408
PH01000007G3570	1862	1587.43	70	3.82239
PH01000007G3590	845	571.088	11	1.66963
PH01000007G3600	3146	2871.43	15.2374	0.459985
PH01000007G3610	1311	1036.43	126	10.5381
PH01000007G3680	4289	4014.43	91	1.96494
PH01000008G0200	2811	2536.43	51	1.74292
PH01000008G0420	4901	4626.43	37.7303	0.706929
PH01000008G0500	1084	809.428	1015.14	108.712
PH01000008G0920	1581	1306.43	878.321	58.2772
PH01000008G1020	1521	1246.43	114.684	7.97563
PH01000008G1030	933	658.843	32	4.21016
PH01000008G1080	2813	2538.43	21	0.717109
PH01000008G1140	1429	1154.43	596.114	44.7604
PH01000008G1310	1266	991.428	235	20.5465
PH01000008G1430	1678	1403.43	194	11.9824
PH01000008G1440	1045	770.428	124	13.9515
PH01000008G1510	2324	2049.43	36	1.52265
PH01000008G1530	1440	1165.43	32989.8	2453.72
PH01000008G1540	2288	2013.43	613.774	26.4243
PH01000008G1560	2073	1798.43	141	6.79606
PH01000008G2080	754	480.826	341	61.4748
PH01000008G2090	860	586.03	200	29.5829
PH01000008G2100	3466	3191.43	5	0.135805
PH01000008G2130	1010	735.428	29	3.41813
PH01000008G2140	2786	2511.43	418	14.4273
PH01000008G2210	817	543.421	12	1.91415
PH01000008G2240	1382	1107.43	11	0.86101
PH01000008G2370	1187	912.428	4715	447.934
PH01000008G2420	2533	2258.43	866	33.2386
PH01000008G2470	5617	5342.43	486.402	7.89201
PH01000008G2620	1549	1274.43	50.6959	3.44817
PH01000008G2640	429	164.758	0	0
PH01000008G2650	1690	1415.43	5	0.306206
PH01000008G2700	5627	5352.43	1158.67	18.7647
PH01000008G2800	1315	1040.43	90	7.49827
PH01000008G2960	4334	4059.43	984	21.0117
PH01000008G3080	1539	1264.43	106	7.26679
PH01000008G3090	3014	2739.43	62	1.96184
PH01000008G3130	2554	2279.43	18.2807	0.695183
PH01000008G3210	1676	1401.43	148.199	9.16655
PH01000008G3230	4225	3950.43	16	0.351081
PH01000009G0030	7292	7017.43	333	4.11336
PH01000009G0060	3118	2843.43	83.3509	2.54097
PH01000009G0150	2854	2579.43	61	2.04992
PH01000009G0160	2560	2285.43	106	4.0204
PH01000009G0260	2198	1923.43	211	9.50906
PH01000009G0270	740	467.017	11	2.04169
PH01000009G0300	1389	1114.43	375	29.1682
PH01000009G0320	4314	4039.43	171	3.6695
PH01000009G0350	1370	1095.43	1100.63	87.0938
PH01000009G0360	1703	1428.43	127.397	7.73092
PH01000009G0410	5848	5573.43	258.839	4.02568
PH01000009G0420	958	683.709	724	91.7906
PH01000009G0430	1944	1669.43	33	1.71347
PH01000009G0510	1434	1159.43	346	25.868
PH01000009G0530	1386	1111.43	145	11.3088
PH01000009G0540	761	487.778	58	10.3071
PH01000009G0590	3147	2872.43	1189	35.8809
PH01000009G0600	2152	1877.43	54	2.49322
PH01000009G0810	2567	2292.43	737.739	27.8958
PH01000009G0830	2706	2431.43	1299.19	46.3173
PH01000009G0840	2551	2276.43	14	0.533095
PH01000009G0850	2671	2396.43	16	0.578744
PH01000009G0870	1084	809.428	27.1472	2.90722
PH01000009G0890	1569	1294.43	167	11.1833
PH01000009G0970	7299	7024.43	1030.4	12.7153
PH01000009G1080	1642	1367.43	39.187	2.4841
PH01000009G1200	1160	885.428	88.4172	8.65594
PH01000009G1230	1152	877.428	28	2.76616
PH01000009G1240	2359	2084.43	1188.27	49.4149
PH01000009G1290	2414	2139.43	21	0.850849
PH01000009G1300	1207	932.428	3	0.278892
PH01000009G1330	2373	2098.43	209	8.63342
PH01000009G1370	1989	1714.43	6	0.303363
PH01000009G1380	2331	2056.43	9	0.379367
PH01000009G1390	2099	1824.43	45	2.13804
PH01000009G1450	1756	1481.43	502	29.3734
PH01000009G1510	1656	1381.43	58	3.63941
PH01000009G1600	504	234.983	1	0.368889
PH01000009G1660	1333	1058.43	42.2355	3.45897
PH01000009G1670	1121	846.428	92	9.42169
PH01000009G1680	4408	4133.43	568.919	11.9308
PH01000009G1800	1312	1037.43	425	35.5109
PH01000009G1870	4434	4159.43	26	0.541839
PH01000009G1900	1705	1430.43	2463.93	149.312
PH01000009G1940	1046	771.428	31	3.48335
PH01000009G1960	1548	1273.43	20	1.3614
PH01000009G2100	1362	1087.43	44	3.50738
PH01000009G2130	2303	2028.43	342.967	14.6563
PH01000009G2140	1622	1347.43	223	14.346
PH01000009G2190	4497	4222.43	233.392	4.79131
PH01000009G2290	2972	2697.43	776	24.9369
PH01000009G2360	1584	1309.43	1694	112.141
PH01000009G2390	494	225.263	3496.95	1345.64
PH01000009G2460	1480	1205.43	1363.12	98.0218
PH01000009G2490	2646	2371.43	16	0.584845
PH01000009G2500	2374	2099.43	30	1.23866
PH01000009G2540	2910	2635.43	180.708	5.94371
PH01000009G2590	587	315.633	969	266.117
PH01000009G2680	2164	1889.43	456	20.9202
PH01000009G2750	2146	1871.43	10	0.463188
PH01000009G2810	761	487.778	70	12.4396
PH01000009G2840	1778	1503.43	64	3.69002
PH01000009G2920	2014	1739.43	84.2659	4.19929
PH01000009G2950	2033	1758.43	37	1.82393
PH01000009G2960	3827	3552.43	32	0.780828
PH01000009G3360	2213	1938.43	895.827	40.0595
PH01000009G3370	1504	1229.43	26	1.83316
PH01000010G0100	2421	2146.43	991.038	40.0226
PH01000010G0110	1117	842.428	4.15468	0.4275
PH01000010G0140	3058	2783.43	122	3.79936
PH01000010G0220	6657	6382.43	2454.72	33.3386
PH01000010G0280	3028	2753.43	445	14.0093
PH01000010G0320	3017	2742.43	276	8.72378
PH01000010G0350	2504	2229.43	167	6.49313
PH01000010G0360	1435	1160.43	203	15.1638
PH01000010G0450	1186	911.428	187	17.7848
PH01000010G0460	1404	1129.43	92	7.0609
PH01000010G0610	2265	1990.43	47	2.04683
PH01000010G0620	4612	4337.43	24	0.479634
PH01000010G0640	1525	1250.43	424	29.3926
PH01000010G0700	1794	1519.43	15	0.85574
PH01000010G0730	1078	803.428	1787.45	192.85
PH01000010G0740	4830	4555.43	670	12.749
PH01000010G0760	1409	1134.43	33	2.52155
PH01000010G0770	1890	1615.43	13	0.697568
PH01000010G0780	1022	747.428	199	23.0789
PH01000010G0850	2103	1828.43	1425	67.5566
PH01000010G0990	3156	2881.43	3074	92.4756
PH01000010G1020	1236	961.428	869.389	78.3842
PH01000010G1070	3632	3357.43	30	0.774543
PH01000010G1080	3945	3670.43	57	1.34614
PH01000010G1090	838	564.145	21	3.22671
PH01000010G1120	1463	1188.43	1264.36	92.2205
PH01000010G1130	2951	2676.43	17.117	0.554373
PH01000010G1220	3948	3673.43	42	0.99108
PH01000010G1380	1898	1623.43	0	0
PH01000010G1410	7233	6958.43	242	3.01464
PH01000010G1470	3629	3354.43	109.096	2.81916
PH01000010G1530	3202	2927.43	19	0.562598
PH01000010G1560	2122	1847.43	96	4.50438
PH01000010G1590	2698	2423.43	356	12.7336
PH01000010G1610	4855	4580.43	986	18.6596
PH01000010G1820	1995	1720.43	7	0.352689
PH01000010G1850	4540	4265.43	407.048	8.27207
PH01000010G1950	2143	1868.43	0	0
PH01000010G1960	2560	2285.43	144	5.46167
PH01000010G2010	1730	1455.43	44	2.62055
PH01000010G2050	1770	1495.43	145	8.40492
PH01000010G2350	2196	1921.43	2158.86	97.3938
PH01000010G2470	3880	3605.43	421.714	10.1389
PH01000010G2480	1622	1347.43	83	5.33953
PH01000010G2510	1104	829.428	58	6.0615
PH01000010G2530	1205	930.428	538	50.1222
PH01000010G2550	4344	4069.43	283	6.02815
PH01000010G2650	2244	1969.43	143.453	6.31395
PH01000010G2680	2506	2231.43	140	5.43846
PH01000010G2720	1469	1194.43	3	0.217717
PH01000010G2770	1400	1125.43	299	23.0295
PH01000010G2810	2535	2260.43	33	1.26548
PH01000010G2820	1924	1649.43	174	9.14422
PH01000010G2990	2358	2083.43	23	0.95693
PH01000010G3030	7480	7205.43	453.085	5.45068
PH01000010G3060	2252	1977.43	0	0
PH01000010G3080	3143	2868.43	183	5.53016
PH01000010G3100	3382	3107.43	1895.68	52.8805
PH01000010G3140	2682	2407.43	195	7.02121
PH01000010G3150	2314	2039.43	30	1.2751
PH01000010G3180	1466	1191.43	172.742	12.5678
PH01000011G0130	2547	2272.43	105	4.00525
PH01000011G0270	2403	2128.43	154	6.27181
PH01000011G0320	1962	1687.43	1	0.0513695
PH01000011G0540	4261	3986.43	45.0263	0.979069
PH01000011G0550	2932	2657.43	30.2906	0.988045
PH01000011G0660	3429	3154.43	65	1.78617
PH01000011G1090	1183	908.428	0	0
PH01000011G1110	2309	2034.43	1505.36	64.1401
PH01000011G1210	1629	1354.43	146.538	9.3783
PH01000011G1240	4721	4446.43	258	5.02967
PH01000011G1270	1003	728.428	179	21.3009
PH01000011G1330	3109	2834.43	34	1.03979
PH01000011G1350	1009	734.428	67	7.90781
PH01000011G1390	5045	4770.43	83.0648	1.50935
PH01000011G1470	4001	3726.43	364.634	8.48195
PH01000011G1530	2254	1979.43	286	12.5244
PH01000011G1610	1202	927.428	588	54.9576
PH01000011G1700	2597	2322.43	90.2832	3.36973
PH01000011G1710	831	557.201	10.6078	1.65024
PH01000011G1730	1859	1584.43	107.827	5.89913
PH01000011G1850	735	462.017	14	2.62664
PH01000011G1880	2858	2583.43	152	5.10009
PH01000011G1890	2629	2354.43	888	32.6933
PH01000011G1900	2404	2129.43	2862	116.503
PH01000011G1960	1891	1616.43	384.48	20.6181
PH01000011G1970	1688	1413.43	60	3.67967
PH01000011G2050	2193	1918.43	609.307	27.531
PH01000011G2080	1549	1274.43	271	18.4325
PH01000011G2100	2773	2498.43	55	1.90821
PH01000011G2110	1629	1354.43	38	2.43197
PH01000011G2120	1363	1088.43	77	6.13228
PH01000011G2220	1480	1205.43	114	8.19775
PH01000011G2340	1261	986.428	284	24.9565
PH01000011G2580	2839	2564.43	35.5434	1.20143
PH01000011G2670	2997	2722.43	625.299	19.9096
PH01000011G2710	2063	1788.43	141	6.83406
PH01000011G2810	2307	2032.43	32	1.36479
PH01000011G2980	3915	3640.43	291.125	6.932
PH01000011G2990	2073	1798.43	393	18.9422
PH01000011G3000	1468	1193.43	80	5.81065
PH01000011G3020	2234	1959.43	898	39.7263
PH01000011G3030	2687	2412.43	10	0.359316
PH01000011G3060	1969	1694.43	173.338	8.86752
PH01000011G3210	3965	3690.43	195	4.58025
PH01000012G0010	902	627.907	8	1.1044
PH01000012G0070	1478	1203.43	105	7.5631
PH01000012G0140	4989	4714.43	339	6.23306
PH01000012G0150	1848	1573.43	42	2.31384
PH01000012G0160	1851	1576.43	67.7262	3.72403
PH01000012G0190	2208	1933.43	147.873	6.62969
PH01000012G0240	2189	1914.43	21	0.950848
PH01000012G0330	714	441.198	1338	262.878
PH01000012G0350	3915	3640.43	213	5.07175
PH01000012G0400	2671	2396.43	6796	245.821
PH01000012G0420	4163	3888.43	147.534	3.2889
PH01000012G0490	2072	1797.43	3887.88	187.496
PH01000012G0560	2108	1833.43	570	26.949
PH01000012G0660	3046	2771.43	161	5.03562
PH01000012G0700	1475	1200.43	293	21.1574
PH01000012G0750	2516	2241.43	765	29.5847
PH01000012G0830	2993	2718.43	1218	38.8383
PH01000012G0930	1643	1368.43	174	11.0219
PH01000012G0950	888	613.969	3	0.423551
PH01000012G0960	920	645.843	60	8.05295
PH01000012G1010	4431	4156.43	1063	22.1689
PH01000012G1020	455	188.856	2175.99	998.754
PH01000012G1040	3327	3052.43	2	0.0567957
PH01000012G1060	2494	2219.43	52	2.03092
PH01000012G1090	8101	7826.43	266	2.94611
PH01000012G1110	4420	4145.43	100	2.09104
PH01000012G1160	1945	1670.43	229	11.8833
PH01000012G1170	1058	783.428	91.3748	10.1102
PH01000012G1230	861	587.03	18	2.65793
PH01000012G1250	1324	1049.43	23	1.89979
PH01000012G1300	1248	973.428	0	0
PH01000012G1310	2185	1910.43	69	3.13076
PH01000012G1330	2743	2468.43	255.221	8.96245
PH01000012G1530	1746	1471.43	262	15.4345
PH01000012G1560	1394	1119.43	207	16.0289
PH01000012G1620	4491	4216.43	156	3.20709
PH01000012G1630	1653	1378.43	819.88	51.5581
PH01000012G1640	1308	1033.43	275	23.0666
PH01000012G1750	1268	993.428	7	0.610791
PH01000012G1880	971	696.64	20	2.48858
PH01000012G1890	2360	2085.43	44	1.82889
PH01000012G1900	3616	3341.43	754.551	19.5743
PH01000012G1930	1622	1347.43	366	23.5454
PH01000012G2000	1881	1606.43	71.0422	3.83342
PH01000012G2150	3085	2810.43	1025	31.6142
PH01000012G2160	1987	1712.43	233	11.7944
PH01000012G2230	6068	5793.43	891	13.3313
PH01000012G2270	2047	1772.43	146	7.14028
PH01000012G2360	1837	1562.43	225	12.4828
PH01000012G2370	1629	1354.43	856.981	54.8461
PH01000012G2420	2299	2024.43	34.5776	1.48055
PH01000012G2490	2158	1883.43	238	10.9536
PH01000012G2610	1940	1665.43	11086	577.005
PH01000012G2620	1845	1570.43	1260	69.5478
PH01000012G2650	2002	1727.43	109	5.46962
PH01000012G2690	1670	1395.43	655	40.6878
PH01000012G2900	2691	2416.43	106	3.80244
PH01000012G2960	4358	4083.43	323.639	6.87015
PH01000013G0080	3827	3552.43	403.483	9.84535
PH01000013G0090	1285	1010.43	75	6.43408
PH01000013G0130	1805	1530.43	179	10.1384
PH01000013G0260	4345	4070.43	442	9.41268
PH01000013G0270	864	590.03	30	4.40736
PH01000013G0290	2555	2280.43	50.3544	1.91404
PH01000013G0420	1719	1444.43	196.736	11.8064
PH01000013G0550	2599	2324.43	2413	89.9854
PH01000013G0830	5675	5400.43	258	4.14116
PH01000013G0860	1623	1348.43	540	34.7134
PH01000013G1010	4002	3727.43	1047	24.3483
PH01000013G1020	2897	2622.43	808.903	26.7377
PH01000013G1030	2555	2280.43	427.504	16.25
PH01000013G1080	3641	3366.43	217	5.58755
PH01000013G1110	1924	1649.43	31	1.62914
PH01000013G1120	1704	1429.43	215	13.0379
PH01000013G1210	2583	2308.43	322	12.0912
PH01000013G1310	969	694.64	26.5568	3.31395
PH01000013G1330	1726	1451.43	32	1.91111
PH01000013G1480	1176	901.428	859	82.6025
PH01000013G1500	2228	1953.43	452	20.0573
PH01000013G1620	1988	1713.43	250	12.6475
PH01000013G1690	346	94.1782	151	138.982
PH01000013G1830	724	451.109	446	85.7007
PH01000013G1920	3206	2931.43	302	8.93015
PH01000013G1960	1580	1305.43	1350	89.642
PH01000013G2090	3273	2998.43	2	0.0578186
PH01000013G2230	4985	4710.43	766	14.0961
PH01000013G2240	5422	5147.43	580	9.76717
PH01000013G2450	2570	2295.43	310	11.7065
PH01000013G2460	4086	3811.43	99	2.25153
PH01000013G2480	2329	2054.43	364	15.3582
PH01000013G2540	3885	3610.43	219	5.25795
PH01000013G2600	1670	1395.43	80	4.96951
PH01000013G2610	1722	1447.43	228	13.6543
PH01000013G2620	858	584.03	117	17.3653
PH01000013G2730	2358	2083.43	28	1.16496
PH01000013G2740	2457	2182.43	154	6.11662
PH01000013G2820	2056	1781.43	13	0.632566
PH01000014G0030	725	452.109	468	89.7292
PH01000014G0040	4470	4195.43	290	5.99174
PH01000014G0070	2159	1884.43	143	6.5779
PH01000014G0090	2876	2601.43	97	3.23214
PH01000014G0130	778	504.778	100	17.1724
PH01000014G0180	2428	2153.43	252	10.1438
PH01000014G0210	3781	3506.43	182	4.49922
PH01000014G0220	495	226.241	87	33.3334
PH01000014G0340	2100	1825.43	323.954	15.3833
PH01000014G0360	1352	1077.43	3332	268.07
PH01000014G0390	2773	2498.43	1870.16	64.8847
PH01000014G0400	1020	745.428	1	0.116285
PH01000014G0460	2903	2628.43	265.581	8.75854
PH01000014G0470	1865	1590.43	79	4.3057
PH01000014G0510	4112	3837.43	103	2.32663
PH01000014G0540	2441	2166.43	467.601	18.7095
PH01000014G0560	537	266.929	29	9.41745
PH01000014G0610	1862	1587.43	542.347	29.6152
PH01000014G0960	622	350.036	89	22.0398
PH01000014G0980	5200	4925.43	56	0.985542
PH01000014G0990	6629	6354.43	596.332	8.13472
PH01000014G1010	2277	2002.43	3104	134.368
PH01000014G1060	2306	2031.43	39	1.66416
PH01000014G1100	2098	1823.43	73	3.47028
PH01000014G1120	1577	1302.43	18	1.19798
PH01000014G1170	2491	2216.43	643	25.1471
PH01000014G1190	1555	1280.43	10	0.67698
PH01000014G1200	2234	1959.43	28	1.23868
PH01000014G1270	2782	2507.43	26	0.898826
PH01000014G1320	1731	1456.43	293	17.4385
PH01000014G1340	2103	1828.43	118	5.59416
PH01000014G1410	2236	1961.43	54	2.38645
PH01000014G1430	4604	4329.43	417.867	8.36639
PH01000014G1630	1582	1307.43	202.761	13.443
PH01000014G1830	4615	4340.43	5.08048	0.101462
PH01000014G1850	951	676.777	3	0.384244
PH01000014G1860	2070	1795.43	15	0.724193
PH01000014G2000	3335	3060.43	0	0
PH01000014G2020	1759	1484.43	1.02936	0.0601089
PH01000014G2100	860	586.03	105	15.531
PH01000014G2120	1970	1695.43	330	16.872
PH01000014G2170	1262	987.428	54.2175	4.75954
PH01000014G2300	2206	1931.43	127	5.69975
PH01000014G2320	2674	2399.43	275	9.93472
PH01000014G2340	826	552.256	42	6.59234
PH01000014G2450	3102	2827.43	348	10.6689
PH01000014G2460	1267	992.428	78	6.81281
PH01000014G2470	2923	2648.43	91.4445	2.99295
PH01000014G2480	1625	1350.43	5	0.320944
PH01000014G2500	2651	2376.43	331	12.0735
PH01000014G2580	4440	4165.43	1579	32.8589
PH01000014G2660	899	624.907	70.6973	9.8066
PH01000014G2680	2608	2333.43	184	6.83525
PH01000015G0010	1239	964.428	65.2978	5.86894
PH01000015G0080	1992	1717.43	1397.78	70.5491
PH01000015G0090	1795	1520.43	304	17.3316
PH01000015G0160	2127	1852.43	68.5654	3.20844
PH01000015G0190	1065	790.428	1853.98	203.317
PH01000015G0220	847	573.088	222.974	33.7259
PH01000015G0230	2571	2296.43	19	0.717186
PH01000015G0260	1720	1445.43	89	5.33733
PH01000015G0350	2788	2513.43	34	1.17258
PH01000015G0390	2294	2019.43	13	0.558015
PH01000015G0410	1588	1313.43	0	0
PH01000015G0510	2570	2295.43	31	1.17065
PH01000015G0530	2080	1805.43	24.6738	1.18464
PH01000015G0540	4102	3827.43	50	1.13238
PH01000015G0560	1527	1252.43	20	1.38423
PH01000015G0610	1234	959.428	117.666	10.6309
PH01000015G0640	1921	1646.43	121	6.3705
PH01000015G0650	3741	3466.43	3205.77	80.1644
PH01000015G0810	2167	1892.43	1861.97	85.287
PH01000015G1290	2849	2574.43	4	0.134682
PH01000015G1320	2188	1913.43	1199	54.3173
PH01000015G1390	2242	1967.43	108.729	4.79047
PH01000015G1440	2554	2279.43	129	4.90563
PH01000015G1480	3729	3454.43	574.802	14.4236
PH01000015G1490	2687	2412.43	105	3.77282
PH01000015G1560	2277	2002.43	184	7.96511
PH01000015G1630	2889	2614.43	75.9212	2.5172
PH01000015G1760	1044	769.428	24	2.7038
PH01000015G1770	3599	3324.43	203	5.2931
PH01000015G1970	3998	3723.43	32	0.744968
PH01000015G2020	1547	1272.43	463.233	31.5571
PH01000015G2030	463	196.283	220	97.1564
PH01000015G2060	1741	1466.43	1211	71.5837
PH01000015G2120	1769	1494.43	5	0.290019
PH01000015G2130	4425	4150.43	232.405	4.85382
PH01000015G2140	8217	7942.43	61	0.665744
PH01000015G2160	1550	1275.43	60	4.0778
PH01000015G2210	3227	2952.43	202	5.93066
PH01000015G2340	1464	1189.43	6	0.437264
PH01000015G2360	1358	1083.43	60	4.80045
PH01000015G2370	1499	1224.43	93	6.58386
PH01000015G2420	2485	2210.43	228.468	8.95941
PH01000015G2440	3925	3650.43	210.435	4.99694
PH01000015G2450	1275	1000.43	13	1.12639
PH01000015G2470	947	672.777	190	24.4801
PH01000015G2480	3912	3637.43	4747	113.124
PH01000015G2590	6270	5995.43	668.726	9.6685
PH01000015G2600	1067	792.428	304.053	33.2599
PH01000015G2630	3323	3048.43	146	4.15153
PH01000015G2650	2824	2549.43	2993.25	101.773
PH01000015G2730	2009	1734.43	759.422	37.954
PH01000015G2760	3481	3206.43	227.962	6.16272
PH01000015G2850	2595	2320.43	26	0.971261
PH01000016G0110	1396	1121.43	783	60.5231
PH01000016G0120	1975	1700.43	1	0.0509768
PH01000016G0280	3060	2785.43	374.171	11.6442
PH01000016G0320	1917	1642.43	10	0.52777
PH01000016G0340	2165	1890.43	1	0.0458533
PH01000016G0440	2316	2041.43	3	0.127385
PH01000016G0530	3497	3222.43	785	21.1163
PH01000016G0540	3347	3072.43	57.7673	1.62979
PH01000016G0550	1034	759.428	60	6.8485
PH01000016G0560	3344	3069.43	170	4.8009
PH01000016G0570	1833	1558.43	58	3.22606
PH01000016G0600	1633	1358.43	85	5.42392
PH01000016G0630	3893	3618.43	23	0.550984
PH01000016G0660	1083	808.428	163.804	17.5636
PH01000016G0700	4633	4358.43	968.787	19.2677
PH01000016G0730	833	559.201	77	11.9359
PH01000016G0830	3660	3385.43	59	1.51067
PH01000016G0860	3022	2747.43	101.074	3.18894
PH01000016G1030	4595	4320.43	2099.47	42.1225
PH01000016G1040	2417	2142.43	195.535	7.91134
PH01000016G1050	1652	1377.43	133	8.36977
PH01000016G1090	4111	3836.43	130	2.93729
PH01000016G1150	3946	3671.43	1625	38.3662
PH01000016G1190	1209	934.428	133	12.3378
PH01000016G1360	2046	1771.43	34.2122	1.67413
PH01000016G1570	1646	1371.43	638	40.3254
PH01000016G1580	3025	2750.43	716.078	22.5679
PH01000016G1650	962	687.64	1644.07	207.247
PH01000016G1870	2016	1741.43	7202	358.491
PH01000016G2050	893	618.969	134.307	18.8087
PH01000017G0030	2798	2523.43	244	8.38166
PH01000017G0070	5405	5130.43	1130.61	19.1025
PH01000017G0080	2046	1771.43	2849	139.412
PH01000017G0150	1468	1193.43	821.988	59.7035
PH01000017G0270	1491	1216.43	49.7645	3.54621
PH01000017G0370	4662	4387.43	469	9.26603
PH01000017G0390	1889	1614.43	58	3.11415
PH01000017G0420	1908	1633.43	594	31.5223
PH01000017G0440	2043	1768.43	171	8.38184
PH01000017G0450	2302	2027.43	184.809	7.90148
PH01000017G0480	3194	2919.43	57.5804	1.70965
PH01000017G0530	3404	3129.43	88	2.43752
PH01000017G0660	2687	2412.43	85.2342	3.0626
PH01000017G0720	1008	733.428	117	13.828
PH01000017G0730	1968	1693.43	86	4.40213
PH01000017G0740	2571	2296.43	452.25	17.0709
PH01000017G0870	2920	2645.43	209.234	6.85593
PH01000017G0880	1592	1317.43	168.564	11.0909
PH01000017G0910	2022	1747.43	283.062	14.0415
PH01000017G0920	4173	3898.43	95	2.11235
PH01000017G0950	1387	1112.43	12.0686	0.940406
PH01000017G1100	3701	3426.43	454	11.4854
PH01000017G1110	3760	3485.43	595	14.7976
PH01000017G1130	3164	2889.43	393.153	11.7945
PH01000017G1140	2013	1738.43	200.528	9.99883
PH01000017G1200	1461	1186.43	61.6374	4.50333
PH01000017G1210	2032	1757.43	115	5.6722
PH01000017G1220	1078	803.428	22	2.37359
PH01000017G1420	2887	2612.43	97	3.21854
PH01000017G1500	2732	2457.43	571	20.1412
PH01000017G1540	1647	1372.43	30	1.8948
PH01000017G1550	2822	2547.43	163	5.54647
PH01000017G1560	2355	2080.43	1575.32	65.6366
PH01000017G1610	1902	1627.43	2	0.106527
PH01000017G1630	4583	4308.43	67	1.34799
PH01000017G1650	2245	1970.43	12.0491	0.53006
PH01000017G1770	3291	3016.43	2360.41	67.8305
PH01000017G1840	1351	1076.43	2492	200.675
PH01000017G1880	8934	8659.43	458.383	4.58849
PH01000017G1940	5719	5444.43	591.913	9.42402
PH01000017G1950	4536	4261.43	52	1.05774
PH01000017G1970	2082	1807.43	1034	49.5896
PH01000017G1990	615	343.14	3481	879.352
PH01000017G2160	1569	1294.43	154	10.3127
PH01000017G2230	4098	3823.43	636	14.419
PH01000017G2260	1793	1518.43	108.465	6.19193
PH01000017G2270	2837	2562.43	36	1.21782
PH01000017G2310	2888	2613.43	1966.45	65.2232
PH01000017G2400	1094	819.428	16.1105	1.70424
PH01000017G2410	1463	1188.43	15	1.09408
PH01000017G2520	6483	6208.43	1030.29	14.3849
PH01000017G2560	2846	2571.43	21	0.707906
PH01000018G0120	1128	853.428	91	9.24284
PH01000018G0140	4190	3915.43	228	5.04762
PH01000018G0160	5988	5713.43	530.692	8.0515
PH01000018G0310	2773	2498.43	173.962	6.03556
PH01000018G0360	2279	2004.43	85.489	3.69701
PH01000018G0370	1399	1124.43	389	29.9881
PH01000018G0380	4417	4142.43	2929.49	61.3011
PH01000018G0430	2511	2236.43	37	1.43409
PH01000018G0580	2571	2296.43	40	1.50986
PH01000018G0590	1570	1295.43	136.253	9.11722
PH01000018G0620	886	611.969	415.366	58.8345
PH01000018G0630	1229	954.428	337	30.6068
PH01000018G0640	1665	1390.43	87.9772	5.4847
PH01000018G0660	1817	1542.43	60	3.37192
PH01000018G0710	1703	1428.43	6.71428	0.407448
PH01000018G0750	720	447.109	629	121.946
PH01000018G0760	1339	1064.43	17	1.38441
PH01000018G0790	2447	2172.43	27	1.07733
PH01000018G0810	1009	734.428	49	5.78333
PH01000018G0830	1686	1411.43	62	3.80771
PH01000018G0850	1484	1209.43	343	24.5836
PH01000018G0890	2679	2404.43	199	7.17418
PH01000018G0940	4178	3903.43	79	1.75433
PH01000018G0970	1396	1121.43	2671.51	206.498
PH01000018G1050	1582	1307.43	31.3598	2.07916
PH01000018G1060	1787	1512.43	501	28.714
PH01000018G1200	4535	4260.43	10	0.203459
PH01000018G1270	2522	2247.43	141	5.43831
PH01000018G1460	2376	2101.43	1504	62.0389
PH01000018G1570	1744	1469.43	55	3.24448
PH01000018G1600	1707	1432.43	2	0.121029
PH01000018G1610	4539	4264.43	1	0.0203269
PH01000018G1630	2102	1827.43	112.162	5.32029
PH01000018G1640	1608	1333.43	1	0.0650072
PH01000018G1710	3295	3020.43	1391	39.9199
PH01000018G1810	2478	2203.43	305	11.9986
PH01000018G1850	807	533.421	80	13.0002
PH01000018G1890	1282	1007.43	1	0.0860433
PH01000018G1920	1276	1001.43	59	5.10697
PH01000018G1930	2280	2005.43	459.624	19.8667
PH01000018G2000	3241	2966.43	146	4.26629
PH01000018G2140	1134	859.428	260.255	26.2494
PH01000018G2250	3133	2858.43	442	13.4037
PH01000018G2280	1207	932.428	186.83	17.3685
PH01000018G2290	2556	2281.43	61	2.31768
PH01000018G2330	1290	1015.43	446.793	38.1407
PH01000018G2350	3532	3257.43	409.4	10.8944
PH01000018G2430	2817	2542.43	216	7.36438
PH01000018G2450	2160	1885.43	60	2.75849
PH01000018G2470	2682	2407.43	21.4129	0.770996
PH01000018G2540	2517	2242.43	5	0.193278
PH01000018G2550	1939	1664.43	328.204	17.0927
PH01000018G2640	3365	3090.43	65.705	1.84294
PH01000018G2720	2027	1752.43	75.6216	3.74056
PH01000019G0020	2988	2713.43	238	7.60308
PH01000019G0030	1499	1224.43	11	0.778736
PH01000019G0110	2106	1831.43	50	2.36652
PH01000019G0130	1384	1109.43	139	10.8604
PH01000019G0150	3584	3309.43	13	0.340503
PH01000019G0160	1714	1439.43	85	5.1187
PH01000019G0200	729	456.063	160	30.4107
PH01000019G0220	603	331.242	15911.2	4163.8
PH01000019G0260	3826	3551.43	986	24.066
PH01000019G0310	4483	4208.43	49.4744	1.01904
PH01000019G0360	1418	1143.43	21	1.59199
PH01000019G0430	3520	3245.43	70	1.86964
PH01000019G0440	2305	2030.43	235.752	10.0646
PH01000019G0450	1822	1547.43	92.2208	5.16594
PH01000019G0470	4259	3984.43	346.873	7.54633
PH01000019G0480	1565	1290.43	263.315	17.6877
PH01000019G0530	3163	2888.43	286.894	8.60974
PH01000019G0570	1644	1369.43	560.581	35.4838
PH01000019G0580	3937	3662.43	1	0.023668
PH01000019G0630	2292	2017.43	330	14.179
PH01000019G0750	2205	1930.43	475	21.329
PH01000019G0770	3626	3351.43	149	3.85378
PH01000019G0810	6583	6308.43	787.983	10.8275
PH01000019G0830	2928	2653.43	413	13.4919
PH01000019G0870	1720	1445.43	443.594	26.6024
PH01000019G0910	584	312.665	171	47.4076
PH01000019G0920	1988	1713.43	285.711	14.4541
PH01000019G0990	1450	1175.43	1183.29	87.2621
PH01000019G1000	3650	3375.43	28	0.719052
PH01000019G1090	3528	3253.43	48	1.27888
PH01000019G1100	1784	1509.43	431.713	24.7921
PH01000019G1110	3914	3639.43	315	7.50254
PH01000019G1140	10919	10644.4	1479	12.0442
PH01000019G1260	2153	1878.43	204.98	9.45906
PH01000019G1310	6608	6333.43	1424.81	19.5007
PH01000019G1370	1359	1084.43	14	1.11907
PH01000019G1400	2914	2639.43	3837.97	126.044
PH01000019G1410	2928	2653.43	121	3.95284
PH01000019G1420	3220	2945.43	1097	32.2841
PH01000019G1430	2277	2002.43	106.137	4.59451
PH01000019G1450	9968	9693.43	30.0196	0.268447
PH01000019G1480	1797	1522.43	267	15.2022
PH01000019G1490	2077	1802.43	1485.7	71.4505
PH01000019G1600	1272	997.428	881	76.5641
PH01000019G1620	6519	6244.43	2487	34.5234
PH01000019G1660	1563	1288.43	759	51.0637
PH01000019G1700	1499	1224.43	320	22.6541
PH01000019G1710	1517	1242.43	384	26.7911
PH01000019G1720	1831	1556.43	419	23.3354
PH01000019G1730	1538	1263.43	294	20.171
PH01000019G1740	2399	2124.43	256	10.4455
PH01000019G1770	2096	1821.43	50	2.37952
PH01000019G1790	1597	1322.43	38	2.49082
PH01000019G1840	5798	5523.43	4664.67	73.2054
PH01000019G1850	4858	4583.43	4430.81	83.796
PH01000019G1890	1744	1469.43	160	9.43849
PH01000019G1900	2183	1908.43	5	0.227104
PH01000019G1930	1967	1692.43	59.0589	3.02487
PH01000019G1940	3435	3160.43	562.54	15.429
PH01000019G2080	3272	2997.43	627.144	18.1363
PH01000019G2100	2410	2135.43	729	29.5919
PH01000019G2110	3913	3638.43	9.04252	0.21543
PH01000019G2150	3911	3636.43	88	2.09768
PH01000019G2160	1126	851.428	420	42.7595
PH01000019G2170	1531	1256.43	17	1.17285
PH01000019G2180	1801	1526.43	83	4.71338
PH01000019G2190	1821	1546.43	73	4.09189
PH01000019G2200	2813	2538.43	115	3.92703
PH01000019G2230	2037	1762.43	177	8.70548
PH01000019G2250	2618	2343.43	33	1.22066
PH01000019G2270	2931	2656.43	167	5.44941
PH01000019G2280	1762	1487.43	304	17.7161
PH01000019G2290	1525	1250.43	631	43.7423
PH01000019G2330	1845	1570.43	58	3.20141
PH01000019G2340	2026	1751.43	38	1.88071
PH01000019G2350	1597	1322.43	170	11.1431
PH01000019G2380	3401	3126.43	265.19	7.35259
PH01000019G2390	1273	998.428	39	3.38594
PH01000019G2400	2200	1925.43	175	7.87847
PH01000019G2460	1919	1644.43	30	1.58138
PH01000019G2500	2408	2133.43	36	1.4627
PH01000019G2510	1027	752.428	125	14.4004
PH01000020G0010	1961	1686.43	309.54	15.9104
PH01000020G0020	3941	3666.43	247	5.83962
PH01000020G0070	2871	2596.43	52	1.73603
PH01000020G0110	3961	3686.43	39	0.917043
PH01000020G0120	2365	2090.43	819	33.9609
PH01000020G0260	2360	2085.43	11	0.457223
PH01000020G0270	2184	1909.43	175	7.94448
PH01000020G0320	2270	1995.43	218.821	9.50568
PH01000020G0340	1933	1658.43	51.2291	2.67763
PH01000020G0360	2898	2623.43	336	11.102
PH01000020G0420	3285	3010.43	103.033	2.96675
PH01000020G0430	2909	2634.43	199.58	6.56691
PH01000020G0500	2017	1742.43	840	41.7884
PH01000020G0530	3413	3138.43	159.963	4.41812
PH01000020G0640	2063	1788.43	114	5.52541
PH01000020G0790	987	712.5	96.5982	11.7521
PH01000020G0870	2125	1850.43	14	0.655823
PH01000020G0900	1829	1554.43	478	26.6556
PH01000020G0920	7322	7047.43	57	0.701092
PH01000020G0960	2264	1989.43	0	0
PH01000020G0980	1024	749.428	24.1532	2.79367
PH01000020G1010	1864	1589.43	258	14.0705
PH01000020G1080	3943	3668.43	62	1.46502
PH01000020G1090	2241	1966.43	72.3064	3.18735
PH01000020G1160	2553	2278.43	431	16.3973
PH01000020G1170	2434	2159.43	151	6.06135
PH01000020G1250	3473	3198.43	94	2.54755
PH01000020G1300	1610	1335.43	819.765	53.2108
PH01000020G1330	2076	1801.43	180	8.66137
PH01000020G1340	1823	1548.43	790	44.2249
PH01000020G1370	950	675.777	201	25.7824
PH01000020G1380	2446	2171.43	861.124	34.3757
PH01000020G1390	4943	4668.43	24.2131	0.449584
PH01000020G1430	2795	2520.43	42	1.44446
PH01000020G1440	2851	2576.43	367	12.3475
PH01000020G1490	2701	2426.43	87	3.10801
PH01000020G1500	1113	838.428	53	5.4795
PH01000020G1560	4070	3795.43	11	0.251225
PH01000020G1570	703	430.241	82.0356	16.528
PH01000020G1620	1828	1553.43	124	6.91929
PH01000020G1640	2993	2718.43	660.616	21.065
PH01000020G1650	1262	987.428	18	1.58015
PH01000020G1700	2883	2608.43	469	15.5856
PH01000020G1730	3507	3232.43	27	0.724045
PH01000020G1780	460	193.482	2	0.896025
PH01000020G1790	4394	4119.43	168	3.53511
PH01000020G1830	3819	3544.43	2.08272	0.050935
PH01000020G1840	2862	2587.43	788	26.3991
PH01000020G1860	1515	1240.43	62.4991	4.3675
PH01000020G1910	1076	801.428	11	1.18976
PH01000020G2000	1376	1101.43	2.25448	0.177427
PH01000020G2160	2128	1853.43	88.3133	4.1303
PH01000020G2190	3860	3585.43	61	1.47475
PH01000020G2200	2043	1768.43	35	1.71558
PH01000020G2220	2087	1812.43	207	9.90012
PH01000020G2230	1840	1565.43	48	2.6579
PH01000020G2250	1891	1616.43	13	0.697137
PH01000020G2300	2787	2512.43	97	3.34664
PH01000020G2310	1466	1191.43	4	0.29102
PH01000020G2590	4507	4232.43	122.854	2.51612
PH01000020G2630	5168	4893.43	319	5.65078
PH01000020G2640	1742	1467.43	252	14.8859
PH01000020G2710	3762	3487.43	53.6222	1.33282
PH01000021G0020	1073	798.428	156	16.9363
PH01000021G0040	494	225.263	8	3.07844
PH01000021G0050	1044	769.428	181	20.3911
PH01000021G0060	2598	2323.43	61.7933	2.30538
PH01000021G0190	1515	1240.43	55.3313	3.86661
PH01000021G0220	2381	2106.43	152	6.25501
PH01000021G0280	3998	3723.43	60	1.39682
PH01000021G0290	1625	1350.43	263.932	16.9415
PH01000021G0300	1481	1206.43	24	1.72441
PH01000021G0320	1717	1442.43	45.4275	2.72995
PH01000021G0420	717	444.198	7	1.36601
PH01000021G0460	1840	1565.43	12	0.664476
PH01000021G0470	673	400.573	0	0
PH01000021G0480	1948	1673.43	197.367	10.2235
PH01000021G0560	933	658.843	795.929	104.718
PH01000021G0630	1863	1588.43	1	0.0545712
PH01000021G0680	674	401.533	1256.26	271.2
PH01000021G0700	1606	1331.43	50	3.25524
PH01000021G0720	3514	3239.43	955.035	25.5553
PH01000021G0780	2496	2221.43	718.291	28.0284
PH01000021G0790	2973	2698.43	321	10.3116
PH01000021G0800	2451	2176.43	1147.55	45.7043
PH01000021G0830	2834	2559.43	518.411	17.5575
PH01000021G0990	3272	2997.43	238	6.8827
PH01000021G1020	2291	2016.43	5	0.21494
PH01000021G1070	733	460.017	35	6.59515
PH01000021G1090	1905	1630.43	84	4.4659
PH01000021G1110	1241	966.428	25	2.24234
PH01000021G1190	2894	2619.43	130	4.30197
PH01000021G1200	2925	2650.43	57	1.86419
PH01000021G1210	2383	2108.43	3	0.123337
PH01000021G1240	2431	2156.43	1020	41.0012
PH01000021G1280	1267	992.428	106.59	9.30999
PH01000021G1290	4096	3821.43	10	0.226832
PH01000021G1320	3856	3581.43	299	7.23679
PH01000021G1350	1958	1683.43	1266	65.1884
PH01000021G1380	1161	886.428	4	0.391154
PH01000021G1440	1449	1174.43	49	3.6166
PH01000021G1460	2566	2291.43	1461.82	55.2992
PH01000021G1500	1868	1593.43	28	1.5232
PH01000021G2170	4261	3986.43	2941	63.9502
PH01000021G2210	1564	1289.43	15	1.00838
PH01000021G2350	1847	1572.43	3	0.165379
PH01000021G2370	1894	1619.43	17	0.909951
PH01000021G2400	1522	1247.43	117	8.1302
PH01000021G2410	2428	2153.43	313	12.5993
PH01000021G2480	7685	7410.43	674.081	7.88496
PH01000021G2500	3009	2734.43	91	2.88473
PH01000022G0050	2083	1808.43	6	0.287595
PH01000022G0140	2043	1768.43	67	3.28411
PH01000022G0190	1855	1580.43	44	2.41329
PH01000022G0600	1601	1326.43	52	3.39821
PH01000022G0640	2517	2242.43	71	2.74455
PH01000022G0660	2082	1807.43	416	19.9509
PH01000022G0780	3006	2731.43	32.3958	1.02809
PH01000022G0840	1059	784.428	23	2.54159
PH01000022G0900	1698	1423.43	2	0.121794
PH01000022G0990	3515	3240.43	324	8.66709
PH01000022G1000	2475	2200.43	235	9.25745
PH01000022G1030	1302	1027.43	115	9.70236
PH01000022G1070	1208	933.428	382.882	35.5562
PH01000022G1180	2406	2131.43	27	1.09805
PH01000022G1190	2119	1844.43	34	1.59789
PH01000022G1220	4185	3910.43	262.961	5.82906
PH01000022G1700	1306	1031.43	32	2.68932
PH01000022G1820	1992	1717.43	495	24.9837
PH01000022G1870	6794	6519.43	173.314	2.30438
PH01000022G1910	734	461.017	35	6.58085
PH01000022G1920	7688	7413.43	913	10.6754
PH01000022G2020	4390	4115.43	219	4.61275
PH01000022G2070	4215	3940.43	330.363	7.26739
PH01000022G2140	2530	2255.43	717	27.5563
PH01000022G2160	4155	3880.43	485	10.8341
PH01000022G2350	1768	1493.43	33	1.9154
PH01000022G2450	677	404.533	24	5.14267
PH01000022G2580	453	186.971	1	0.463613
PH01000023G0150	1761	1486.43	158	9.21391
PH01000023G0250	1331	1056.43	55	4.51288
PH01000023G0350	2627	2352.43	10	0.368481
PH01000023G0380	1462	1187.43	951	69.4231
PH01000023G0480	3125	2850.43	447.413	13.606
PH01000023G0490	771	497.778	472	82.1935
PH01000023G0550	2040	1765.43	43	2.1113
PH01000023G0560	1969	1694.43	203	10.3849
PH01000023G0610	1037	762.428	1	0.113693
PH01000023G0640	3165	2890.43	224	6.71764
PH01000023G0830	2954	2679.43	370	11.9699
PH01000023G1030	1196	921.428	318.466	29.9593
PH01000023G1110	1286	1011.43	195	16.7121
PH01000023G1200	3303	3028.43	12	0.343475
PH01000023G1230	6314	6039.43	291	4.17665
PH01000023G1280	1529	1254.43	398	27.5022
PH01000023G1300	2602	2327.43	1120.1	41.7168
PH01000023G1400	1513	1238.43	281.068	19.673
PH01000023G1410	1531	1256.43	8	0.551929
PH01000023G1420	2943	2668.43	205	6.65931
PH01000023G1450	2783	2508.43	82	2.83363
PH01000023G1520	2444	2169.43	942	37.6389
PH01000023G1610	1310	1035.43	1951	163.331
PH01000023G1620	953	678.709	552	70.4996
PH01000023G1630	1459	1184.43	31	2.26874
PH01000023G1650	1839	1564.43	2798	155.033
PH01000023G1710	3308	3033.43	174	4.97218
PH01000023G1730	4346	4071.43	255.338	5.43625
PH01000023G1810	1881	1606.43	2	0.107919
PH01000023G1870	1854	1579.43	16	0.878114
PH01000023G1920	2028	1753.43	321	15.8689
PH01000023G1950	659	386.77	64	14.3436
PH01000023G2040	3591	3316.43	320	8.36393
PH01000023G2080	1200	925.428	163.753	15.3383
PH01000023G2110	3645	3370.43	127	3.26625
PH01000023G2160	3743	3468.43	2	0.0499837
PH01000023G2170	1310	1035.43	376	31.4774
PH01000023G2280	7236	6961.43	49	0.610139
PH01000023G2330	2071	1796.43	1	0.0482526
PH01000023G2660	3794	3519.43	164	4.03927
PH01000023G2670	2512	2237.43	50.2335	1.94615
PH01000024G0010	3268	2993.43	279	8.07916
PH01000024G0090	1830	1555.43	0	0
PH01000024G0160	3188	2913.43	632	18.8037
PH01000024G0240	3145	2870.43	16	0.483175
PH01000024G0250	2213	1938.43	392	17.5294
PH01000024G0390	3248	2973.43	190.635	5.55746
PH01000024G0400	2650	2375.43	218	7.9551
PH01000024G0410	3809	3534.43	533	13.0719
PH01000024G0440	5670	5395.43	313	5.02863
PH01000024G0700	1711	1436.43	15	0.905187
PH01000024G0850	2922	2647.43	417	13.6535
PH01000024G0900	1837	1562.43	2376.73	131.859
PH01000024G0940	2286	2011.43	769	33.14
PH01000024G0980	2561	2286.43	915.743	34.7174
PH01000024G0990	1494	1219.43	40	2.84338
PH01000024G1000	2306	2031.43	565	24.1089
PH01000024G1020	2417	2142.43	28.5425	1.15483
PH01000024G1030	8042	7767.43	966	10.7803
PH01000024G1060	578	306.758	246	69.5137
PH01000024G1180	1201	926.428	77	7.2046
PH01000024G1190	1695	1420.43	29	1.76974
PH01000024G1210	2243	1968.43	9	0.396327
PH01000024G1270	4067	3792.43	143	3.26851
PH01000024G1280	2295	2020.43	0	0
PH01000024G1340	1866	1591.43	43	2.34214
PH01000024G1360	2354	2079.43	771.03	32.1409
PH01000024G1380	1384	1109.43	39	3.04717
PH01000024G1490	2311	2036.43	998.078	42.4841
PH01000024G1530	1498	1223.43	233	16.5085
PH01000024G1560	1747	1472.43	2	0.117741
PH01000024G1630	2892	2617.43	92	3.0468
PH01000024G1690	2452	2177.43	58	2.30895
PH01000024G1770	4012	3737.43	240.167	5.57021
PH01000024G1910	1778	1503.43	203	11.7043
PH01000024G1960	3014	2739.43	242	7.65749
PH01000024G2010	3929	3654.43	367	8.70518
PH01000024G2110	3594	3319.43	30	0.78341
PH01000024G2200	1388	1113.43	56	4.3597
PH01000024G2210	528	258.114	126	42.3146
PH01000024G2290	1711	1436.43	405	24.44
PH01000024G2370	2002	1727.43	7	0.35126
PH01000024G2430	3018	2743.43	187	5.90852
PH01000024G2550	2128	1853.43	1295.56	60.5918
PH01000024G2570	1884	1609.43	1240.24	66.7981
PH01000025G0040	4394	4119.43	305.133	6.42071
PH01000025G0100	1548	1273.43	27	1.83789
PH01000025G0210	950	675.777	577	74.0122
PH01000025G0260	1665	1390.43	2	0.124684
PH01000025G0290	4725	4450.43	54.2136	1.05594
PH01000025G0370	5680	5405.43	120	1.92434
PH01000025G0410	2026	1751.43	25	1.23731
PH01000025G0470	3791	3516.43	15.0068	0.369928
PH01000025G0480	1941	1666.43	54	2.80891
PH01000025G0550	2906	2631.43	216	7.1153
PH01000025G0600	544	273.6	111	35.1672
PH01000025G0610	12176	11901.4	534.333	3.89174
PH01000025G0790	5168	4893.43	341.621	6.05149
PH01000025G0810	2404	2129.43	58	2.361
PH01000025G0840	6633	6358.43	238	3.24458
PH01000025G0860	3775	3500.43	83.2921	2.06259
PH01000025G0890	1430	1155.43	275	20.631
PH01000025G0920	603	331.242	83.8766	21.9496
PH01000025G0930	1696	1421.43	92	5.6104
PH01000025G0960	5554	5279.43	90	1.4777
PH01000025G1070	3503	3228.43	160.551	4.31076
PH01000025G1080	4577	4302.43	635	12.7935
PH01000025G1090	1858	1583.43	82	4.48897
PH01000025G1120	3275	3000.43	223.294	6.45095
PH01000025G1140	5020	4745.43	656.055	11.9838
PH01000025G1170	1546	1271.43	91	6.20412
PH01000025G1180	1715	1440.43	720	43.3283
PH01000025G1210	1686	1411.43	367	22.5392
PH01000025G1260	2634	2359.43	283	10.3971
PH01000025G1330	2396	2121.43	377	15.4044
PH01000025G1380	2504	2229.43	56	2.17734
PH01000025G1400	1522	1247.43	258	17.9281
PH01000025G1450	1395	1120.43	1861	143.977
PH01000025G1600	1260	985.428	888	78.1122
PH01000025G1630	852	578.088	396.748	59.4911
PH01000025G1710	1569	1294.43	133	8.90645
PH01000025G1810	892	617.969	100	14.027
PH01000025G1910	6180	5905.43	50.7039	0.744253
PH01000025G1920	1691	1416.43	139	8.50651
PH01000025G1940	4395	4120.43	20.2349	0.425685
PH01000025G1970	2066	1791.43	4.03906	0.195439
PH01000025G1980	2667	2392.43	13	0.471016
PH01000025G1990	3646	3371.43	215.731	5.54664
PH01000025G2020	5633	5358.43	317	5.12806
PH01000025G2030	1643	1368.43	19	1.20355
PH01000025G2120	1756	1481.43	183.847	10.7574
PH01000025G2130	2244	1969.43	713.429	31.4009
PH01000025G2160	1408	1133.43	6	0.458868
PH01000025G2180	2711	2436.43	10	0.355777
PH01000025G2190	3302	3027.43	431	12.3405
PH01000025G2230	2216	1941.43	434	19.3776
PH01000025G2240	1429	1154.43	1	0.0750869
PH01000025G2250	2421	2146.43	43.3907	1.75231
PH01000025G2260	1005	730.428	11	1.30541
PH01000026G0020	2976	2701.43	1805	57.9182
PH01000026G0030	1407	1132.43	245	18.7537
PH01000026G0040	3059	2784.43	162.426	5.05651
PH01000026G0110	1369	1094.43	228	18.0584
PH01000026G0120	2455	2180.43	21.257	0.845069
PH01000026G0130	1440	1165.43	471	35.0321
PH01000026G0180	1235	960.428	166	14.9821
PH01000026G0210	2829	2554.43	801	27.1813
PH01000026G0220	4099	3824.43	2884	65.3672
PH01000026G0230	1396	1121.43	47	3.63293
PH01000026G0280	3588	3313.43	857	22.4199
PH01000026G0340	1188	913.428	286	27.1408
PH01000026G0350	1690	1415.43	95	5.81791
PH01000026G0390	5725	5450.43	741	11.7847
PH01000026G0400	1784	1509.43	628.25	36.0787
PH01000026G0420	2725	2450.43	145	5.12929
PH01000026G0430	1143	868.428	122	12.1775
PH01000026G0450	1922	1647.43	32	1.68374
PH01000026G0460	706	433.241	0	0
PH01000026G0490	2938	2663.43	1155.66	37.6113
PH01000026G0510	3908	3633.43	316	7.53879
PH01000026G0570	2184	1909.43	16	0.726353
PH01000026G0580	1774	1499.43	19	1.0984
PH01000026G0620	1465	1190.43	457.956	33.3466
PH01000026G0640	2779	2504.43	28.215	0.976568
PH01000026G0660	5730	5455.43	269	4.2742
PH01000026G0680	1372	1097.43	256	20.2206
PH01000026G0720	6544	6269.43	356	4.92213
PH01000026G0730	1800	1525.43	424.391	24.116
PH01000026G0870	2045	1770.43	29	1.41988
PH01000026G0880	984	709.5	606	74.0374
PH01000026G0890	3608	3333.43	3125.87	81.285
PH01000026G0900	3591	3316.43	1725.55	45.1012
PH01000026G0980	4218	3943.43	566	12.4415
PH01000026G1030	1832	1557.43	275	15.3058
PH01000026G1060	1731	1456.43	76	4.5233
PH01000026G1120	3726	3451.43	55	1.38132
PH01000026G1190	2793	2518.43	486	16.7278
PH01000026G1260	656	383.886	122	27.5479
PH01000026G1270	645	372.962	67	15.5719
PH01000026G1290	3375	3100.43	869	24.2957
PH01000026G1350	1331	1056.43	0	0
PH01000026G1400	2822	2547.43	170.476	5.80087
PH01000026G1450	1897	1622.43	44	2.35081
PH01000026G1490	2857	2582.43	206	6.91464
PH01000026G1530	2711	2436.43	177	6.29724
PH01000026G1560	2359	2084.43	12	0.499028
PH01000026G1630	2198	1923.43	1084	48.8522
PH01000026G1700	3875	3600.43	83	1.99827
PH01000026G1720	3090	2815.43	584.916	18.0086
PH01000026G1780	2710	2435.43	94	3.34567
PH01000026G1810	2854	2579.43	20	0.672106
PH01000026G1860	2376	2101.43	292	12.0448
PH01000026G1880	1044	769.428	30.0315	3.38329
PH01000026G1950	1803	1528.43	7	0.396994
PH01000026G1980	2386	2111.43	242	9.93505
PH01000026G2010	2533	2258.43	369	14.1629
PH01000026G2100	4776	4501.43	1062	20.4506
PH01000026G2110	1585	1310.43	403	26.6577
PH01000026G2120	1380	1105.43	47	3.68552
PH01000026G2140	1000	725.428	466.231	55.7106
PH01000026G2150	1086	811.428	15	1.6024
PH01000026G2170	4824	4549.43	2614.55	49.8163
PH01000026G2310	3004	2729.43	478	15.1805
PH01000026G2370	2645	2370.43	0	0
PH01000026G2380	5057	4782.43	894	16.2039
PH01000027G0250	679	406.533	0	0
PH01000027G0270	3148	2873.43	344	10.3774
PH01000027G0350	3612	3337.43	23.7911	0.617921
PH01000027G0360	2662	2387.43	14	0.50831
PH01000027G0400	1939	1664.43	46	2.39565
PH01000027G0630	4964	4689.43	60.1172	1.11124
PH01000027G0750	3027	2752.43	338	10.6447
PH01000027G0760	1034	759.428	114	13.0122
PH01000027G0800	613	341.14	3134	796.337
PH01000027G0820	6172	5897.43	237.567	3.49184
PH01000027G0830	664	391.731	7	1.54896
PH01000027G0920	3534	3259.43	444.432	11.8194
PH01000027G1370	5980	5705.43	221	3.35765
PH01000027G1390	3955	3680.43	676.037	15.9222
PH01000027G1530	1974	1699.43	328	16.7302
PH01000027G1540	2254	1979.43	50	2.18958
PH01000027G1560	2240	1965.43	22	0.970279
PH01000027G1630	2057	1782.43	59.1618	2.87713
PH01000027G1830	1153	878.428	35	3.45376
PH01000027G1860	1440	1165.43	3	0.223134
PH01000027G1900	1849	1574.43	1121	61.7183
PH01000027G1910	1001	726.428	33	3.93779
PH01000027G2010	912	637.843	8	1.08719
PH01000027G2140	2551	2276.43	171	6.51138
PH01000027G2150	1290	1015.43	27	2.30486
PH01000027G2330	2362	2087.43	47	1.95172
PH01000027G2350	1924	1649.43	64	3.36339
PH01000028G0070	2188	1913.43	173	7.83727
PH01000028G0160	1238	963.428	64	5.75826
PH01000028G0240	1594	1319.43	0	0
PH01000028G0260	690	417.284	28	5.81644
PH01000028G0330	1436	1161.43	63	4.70196
PH01000028G0380	1226	951.428	90	8.19969
PH01000028G0530	2391	2116.43	4	0.163828
PH01000028G0540	2684	2409.43	25	0.899408
PH01000028G0610	4186	3911.43	343	7.60133
PH01000028G0690	1834	1559.43	380.875	21.1713
PH01000028G0810	2467	2192.43	1240.08	49.0293
PH01000028G0890	1652	1377.43	221.438	13.9352
PH01000028G0900	2455	2180.43	309.499	12.3041
PH01000028G0940	1222	947.428	23	2.10432
PH01000028G1040	4542	4267.43	12	0.243751
PH01000028G1110	1854	1579.43	314	17.233
PH01000028G1160	2729	2454.43	454	16.0338
PH01000028G1170	4067	3792.43	217	4.9599
PH01000028G1180	1321	1046.43	98	8.11797
PH01000028G1190	1541	1266.43	121	8.28201
PH01000028G1230	3018	2743.43	226	7.14078
PH01000028G1280	2641	2366.43	344	12.6007
PH01000028G1290	852	578.088	147	22.0422
PH01000028G1310	1998	1723.43	506	25.45
PH01000028G1320	1576	1301.43	37.0953	2.47076
PH01000028G1330	1517	1242.43	136	9.48852
PH01000028G1350	1486	1211.43	110	7.87093
PH01000028G1380	710	437.198	50	9.91341
PH01000028G1400	1776	1501.43	277	15.9921
PH01000028G1450	2307	2032.43	48	2.04718
PH01000028G1470	2440	2165.43	78	3.12235
PH01000028G1480	1569	1294.43	248	16.6075
PH01000028G1600	4111	3836.43	169.062	3.81987
PH01000028G1610	860	586.03	108	15.9748
PH01000028G1770	1661	1386.43	20	1.25044
PH01000028G1790	2917	2642.43	5200.43	170.595
PH01000028G1910	3448	3173.43	927.218	25.327
PH01000028G1930	611	339.14	190.674	48.7351
PH01000028G2090	1815	1540.43	205	11.5357
PH01000028G2140	2722	2447.43	187	6.62312
PH01000028G2150	763	489.778	28	4.95553
PH01000028G2160	1807	1532.43	15	0.848481
PH01000028G2320	3043	2768.43	37.2883	1.16754
PH01000028G2330	1257	982.428	330	29.1168
PH01000028G2350	1111	836.428	263	27.2557
PH01000028G2440	1853	1578.43	118	6.4802
PH01000028G2500	1593	1318.43	57	3.74757
PH01000028G2550	2841	2566.43	796	26.8853
PH01000028G2600	2098	1823.43	171	8.12902
PH01000028G2610	2931	2656.43	916.206	29.8969
PH01000028G2640	4140	3865.43	69	1.54733
PH01000029G0070	871	597.03	326	47.3318
PH01000029G0210	1363	1088.43	53	4.22092
PH01000029G0270	1603	1328.43	560	36.541
PH01000029G0280	1932	1657.43	109	5.70063
PH01000029G0340	958	683.709	23	2.916
PH01000029G0360	2371	2096.43	44	1.8193
PH01000029G0470	3846	3571.43	222	5.38818
PH01000029G0500	1529	1254.43	297	20.523
PH01000029G0520	1783	1508.43	215	12.3551
PH01000029G0550	5315	5040.43	118.287	2.03423
PH01000029G0650	1331	1056.43	193	15.8361
PH01000029G0660	2988	2713.43	484.964	15.4925
PH01000029G0710	2955	2680.43	601.147	19.4405
PH01000029G0960	2202	1927.43	117	5.26185
PH01000029G0970	1771	1496.43	26	1.50608
PH01000029G1150	3321	3046.43	34	0.967429
PH01000029G1170	1824	1549.43	1	0.0559448
PH01000029G1280	2824	2549.43	72	2.44805
PH01000029G1290	3448	3173.43	1437	39.2517
PH01000029G1330	1278	1003.43	167	14.4265
PH01000029G1340	668	395.613	1924	421.566
PH01000029G1610	2917	2642.43	130.05	4.26617
PH01000029G1680	2261	1986.43	59	2.5746
PH01000029G1710	2146	1871.43	31	1.43588
PH01000029G1730	3260	2985.43	113	3.28097
PH01000029G1740	2566	2291.43	92	3.48027
PH01000029G1950	2463	2188.43	118.649	4.69962
PH01000029G1970	4652	4377.43	122	2.41586
PH01000029G1980	9242	8967.43	13.3331	0.128883
PH01000029G1990	1795	1520.43	22	1.25426
PH01000029G2010	767	493.778	0	0
PH01000029G2070	2438	2163.43	38	1.52255
PH01000029G2160	1490	1215.43	1528.01	108.975
PH01000029G2170	2212	1937.43	262.603	11.7491
PH01000029G2180	441	175.773	15	7.39724
PH01000029G2250	4157	3882.43	420	9.37728
PH01000029G2270	2094	1819.43	22	1.04814
PH01000029G2300	886	611.969	15	2.12468
PH01000029G2370	2983	2708.43	9	0.288042
PH01000029G2380	2132	1857.43	17	0.793355
PH01000029G2390	1551	1276.43	452	30.6954
PH01000029G2400	1050	775.428	650	72.6612
PH01000029G2440	2201	1926.43	80	3.59971
PH01000029G2510	1106	831.428	384	40.0348
PH01000029G2540	4511	4236.43	480.261	9.82671
PH01000030G0050	1463	1188.43	281	20.4958
PH01000030G0070	3037	2762.43	69	2.16516
PH01000030G0190	1309	1034.43	0	0
PH01000030G0210	5044	4769.43	141.98	2.58042
PH01000030G0260	2392	2117.43	640	26.2001
PH01000030G0270	4245	3970.43	47	1.0261
PH01000030G0390	5127	4852.43	31.1072	0.55569
PH01000030G0430	2185	1910.43	18	0.816719
PH01000030G0460	3280	3005.43	522	15.0555
PH01000030G0550	2867	2592.43	324	10.8335
PH01000030G0570	2533	2258.43	49	1.88071
PH01000030G0670	815	541.421	55	8.80559
PH01000030G0890	2876	2601.43	378.29	12.605
PH01000030G1000	4126	3851.43	4	0.0900262
PH01000030G1020	3594	3319.43	267	6.97235
PH01000030G1060	1478	1203.43	10	0.720296
PH01000030G1080	5601	5326.43	599	9.74814
PH01000030G1170	5828	5553.43	2	0.0312176
PH01000030G1240	2681	2406.43	86	3.09782
PH01000030G1340	1732	1457.43	2096	124.662
PH01000030G1420	1580	1305.43	301.725	20.035
PH01000030G1490	1272	997.428	277	24.0729
PH01000030G1580	1939	1664.43	267	13.9052
PH01000030G1730	2944	2669.43	396.724	12.8825
PH01000030G1770	3126	2851.43	962.822	29.2695
PH01000030G1780	2152	1877.43	61	2.81642
PH01000030G1800	2793	2518.43	30	1.03258
PH01000030G1920	2389	2114.43	20	0.819913
PH01000030G1980	2441	2166.43	68	2.72079
PH01000030G2230	2086	1811.43	418.679	20.0351
PH01000030G2390	3357	3082.43	515	14.4826
PH01000031G0150	2607	2332.43	3	0.111492
PH01000031G0250	3351	3076.43	145	4.08557
PH01000031G0260	2021	1746.43	120.005	5.95636
PH01000031G0270	3690	3415.43	332	8.42605
PH01000031G0300	2231	1956.43	133.787	5.92763
PH01000031G0310	1330	1055.43	6	0.49278
PH01000031G0320	2253	1978.43	118.097	5.17428
PH01000031G0380	2465	2190.43	111.256	4.40275
PH01000031G0390	2358	2083.43	55.4371	2.3065
PH01000031G0410	2238	1963.43	1220	53.8612
PH01000031G0480	5103	4828.43	43	0.771958
PH01000031G0500	4531	4256.43	214.374	4.36574
PH01000031G0520	3168	2893.43	112	3.35534
PH01000031G0750	1280	1005.43	187	16.1221
PH01000031G0760	1535	1260.43	62	4.26388
PH01000031G0840	1735	1460.43	651	38.6395
PH01000031G0910	4595	4320.43	67	1.34425
PH01000031G0970	1946	1671.43	75	3.8896
PH01000031G0980	1258	983.428	0	0
PH01000031G1000	6483	6208.43	77	1.07508
PH01000031G1170	698	425.241	1	0.203843
PH01000031G1210	1685	1410.43	7513.16	461.746
PH01000031G1220	3318	3043.43	77	2.1931
PH01000031G1260	3571	3296.43	483.23	12.7069
PH01000031G1320	3476	3201.43	27.4188	0.742397
PH01000031G1370	2637	2362.43	41	1.50438
PH01000031G1410	1407	1132.43	2	0.153091
PH01000031G1420	4839	4564.43	86	1.63321
PH01000031G1430	1442	1167.43	3	0.222752
PH01000031G1690	2983	2708.43	123	3.93658
PH01000031G1740	1959	1684.43	227.844	11.7251
PH01000031G1760	2679	2404.43	525	18.9269
PH01000031G1840	2605	2330.43	177.82	6.61416
PH01000031G1890	1941	1666.43	38	1.97664
PH01000031G1960	3373	3098.43	11.259	0.314984
PH01000031G1980	2530	2255.43	112	4.30447
PH01000031G2080	1818	1543.43	592	33.2481
PH01000031G2090	1086	811.428	92	9.82808
PH01000031G2110	1111	836.428	38	3.93809
PH01000031G2220	591	319.601	5	1.3561
PH01000031G2300	845	571.088	54	8.19637
PH01000031G2350	3916	3641.43	787.44	18.7446
PH01000031G2360	3008	2733.43	937.429	29.7277
PH01000031G2370	4308	4033.43	260.465	5.59766
PH01000031G2430	4101	3826.43	324	7.33977
PH01000031G2510	2195	1920.43	81	3.6561
PH01000031G2530	2356	2081.43	470	19.5734
PH01000031G2660	1218	943.428	2	0.18376
PH01000031G2680	1335	1060.43	12	0.980914
PH01000032G0070	1418	1143.43	1690.76	128.175
PH01000032G0100	1462	1187.43	72	5.25601
PH01000032G0330	3854	3579.43	62	1.50144
PH01000032G0410	3094	2819.43	170	5.22659
PH01000032G0530	4251	3976.43	195	4.25082
PH01000032G0550	2230	1955.43	34	1.50719
PH01000032G0680	1315	1040.43	22	1.83291
PH01000032G0710	1806	1531.43	19	1.07544
PH01000032G0720	609	337.174	37	9.51213
PH01000032G0810	2545	2270.43	184	7.02491
PH01000032G0820	1562	1287.43	231	15.5532
PH01000032G0890	1290	1015.43	232	19.8048
PH01000032G0980	2712	2437.43	500	17.7815
PH01000032G1030	2514	2239.43	146	5.65128
PH01000032G1240	3294	3019.43	164	4.70815
PH01000032G1250	1686	1411.43	15	0.92122
PH01000032G1300	1179	904.428	61.5544	5.89951
PH01000032G1340	2300	2025.43	86.2003	3.68912
PH01000032G1420	798	524.421	46	7.60341
PH01000032G1450	3182	2907.43	206	6.14171
PH01000032G1490	2165	1890.43	1211.98	55.5731
PH01000032G1530	2921	2646.43	172	5.63377
PH01000032G1540	2283	2008.43	10	0.431593
PH01000032G1580	1013	738.428	3	0.352163
PH01000032G1630	2188	1913.43	188	8.5168
PH01000032G1640	1104	829.428	55.2304	5.77205
PH01000032G1740	1238	963.428	3147	283.145
PH01000032G1860	4055	3780.43	51.7592	1.1868
PH01000032G1870	2950	2675.43	737.324	23.8889
PH01000032G1990	2256	1981.43	107	4.68098
PH01000032G2010	2681	2406.43	49	1.76504
PH01000032G2080	3107	2832.43	12	0.367243
PH01000032G2110	1235	960.428	2097.11	189.273
PH01000032G2150	2230	1955.43	549.371	24.3531
PH01000032G2590	2345	2070.43	108.508	4.54291
PH01000032G2610	2211	1936.43	159	7.11749
PH01000032G2670	2477	2202.43	162	6.37594
PH01000032G2690	1428	1153.43	272	20.4413
PH01000032G2710	3238	2963.43	97	2.83732
PH01000033G0110	1061	786.428	65	7.16449
PH01000033G0120	1793	1518.43	154.573	8.82408
PH01000033G0230	1605	1330.43	305	19.8719
PH01000033G0270	1878	1603.43	2580.53	139.505
PH01000033G0290	1384	1109.43	1	0.0781325
PH01000033G0310	1886	1611.43	26	1.3986
PH01000033G0440	2229	1954.43	75.4693	3.3472
PH01000033G0730	2719	2444.43	26	0.921992
PH01000033G0800	1010	735.428	8	0.942933
PH01000033G0840	2593	2318.43	14	0.523438
PH01000033G1420	1105	830.428	558.795	58.3286
PH01000033G1510	1387	1112.43	175	13.6363
PH01000033G1560	1574	1299.43	47	3.13528
PH01000033G1580	1829	1554.43	315	17.5659
PH01000033G1700	2543	2268.43	277	10.5849
PH01000033G1790	1432	1157.43	344.438	25.7957
PH01000033G1800	949	674.777	2429.24	312.062
PH01000033G1890	1546	1271.43	82	5.59053
PH01000033G1930	3031	2756.43	220	6.91842
PH01000033G1960	1560	1285.43	73	4.92273
PH01000033G1970	1349	1074.43	1767	142.558
PH01000033G2090	2095	1820.43	381	18.1419
PH01000033G2110	2159	1884.43	394.22	18.1338
PH01000033G2130	2053	1778.43	116	5.65396
PH01000033G2170	2397	2122.43	150.611	6.15113
PH01000033G2190	574	302.758	45.8133	13.1168
PH01000033G2240	2204	1929.43	104.058	4.67497
PH01000033G2260	4249	3974.43	191.644	4.17976
PH01000033G2290	1632	1357.43	219.547	14.0198
PH01000033G2300	745	472.017	93.639	17.1961
PH01000033G2310	2691	2416.43	3	0.107616
PH01000033G2380	2658	2383.43	57	2.07302
PH01000033G2440	4892	4617.43	509	9.55539
PH01000033G2450	1458	1183.43	326	23.8785
PH01000034G0070	3817	3542.43	1135	27.7732
PH01000034G0340	2841	2566.43	162.206	5.47859
PH01000034G0410	1336	1061.43	2	0.163332
PH01000034G0680	1270	995.428	36	3.1349
PH01000034G0840	8206	7931.43	4259.8	46.5552
PH01000034G0990	1668	1393.43	93	5.78535
PH01000034G1010	2566	2291.43	19	0.718751
PH01000034G1030	4469	4194.43	113	2.33527
PH01000034G1040	1633	1358.43	7	0.446676
PH01000034G1060	900	625.907	39	5.40114
PH01000034G1070	1772	1497.43	472	27.3229
PH01000034G1230	3256	2981.43	104.519	3.0388
PH01000034G1320	3287	3012.43	0	0
PH01000034G1340	1593	1318.43	18	1.18344
PH01000034G1380	1826	1551.43	64	3.57585
PH01000034G1470	4027	3752.43	100	2.31003
PH01000034G1480	1871	1596.43	28	1.52034
PH01000034G1730	1884	1609.43	179	9.64078
PH01000034G2110	2373	2098.43	40.5427	1.67475
PH01000034G2180	2505	2230.43	461.858	17.9495
PH01000035G0110	798	524.421	2	0.330583
PH01000035G0280	863	589.03	972.469	143.11
PH01000035G0290	2993	2718.43	1.12248	0.0357923
PH01000035G0350	4003	3728.43	47	1.09271
PH01000035G0370	3077	2802.43	215	6.6502
PH01000035G0390	939	664.843	19.6189	2.55791
PH01000035G0470	2780	2505.43	159	5.50106
PH01000035G0490	3155	2880.43	861	25.9106
PH01000035G0560	2944	2669.43	47	1.5262
PH01000035G0620	5722	5447.43	1124.65	17.8961
PH01000035G0630	2713	2438.43	144	5.11898
PH01000035G0640	2566	2291.43	1.02231	0.038673
PH01000035G0690	572	300.788	103	29.6829
PH01000035G0710	2066	1791.43	212.912	10.3022
PH01000035G0830	1768	1493.43	10.1559	0.589474
PH01000035G0990	610	338.174	26	6.66444
PH01000035G1070	1515	1240.43	3	0.209643
PH01000035G1280	5786	5511.43	336.961	5.29965
PH01000035G1400	2178	1903.43	188	8.56155
PH01000035G1510	3628	3353.43	39	1.00811
PH01000035G1520	3393	3118.43	125	3.4746
PH01000035G1530	3354	3079.43	63.1416	1.77736
PH01000035G1640	1715	1440.43	198	11.9153
PH01000035G1650	4879	4604.43	132.659	2.49741
PH01000035G1760	818	544.421	9053	1441.41
PH01000035G1780	2865	2590.43	50	1.67313
PH01000035G1800	1534	1259.43	3.10819	0.213927
PH01000035G1880	1915	1640.43	0	0
PH01000035G1890	2290	2015.43	149	6.4084
PH01000035G1950	1499	1224.43	119	8.42451
PH01000035G2060	2318	2043.43	22	0.933242
PH01000035G2090	1961	1686.43	3	0.1542
PH01000035G2160	2895	2620.43	5	0.165397
PH01000035G2170	2731	2456.43	208.351	7.3523
PH01000035G2280	1100	825.428	273	28.6691
PH01000035G2370	1057	782.428	79	8.75213
PH01000035G2390	1480	1205.43	48.5108	3.48841
PH01000035G2440	1856	1581.43	161	8.82485
PH01000036G0080	1307	1032.43	138	11.5864
PH01000036G0110	900	625.907	731	101.237
PH01000036G0130	1490	1215.43	2	0.142637
PH01000036G0220	2095	1820.43	671.214	31.9609
PH01000036G0260	1791	1516.43	324.524	18.5505
PH01000036G0300	2341	2066.43	2	0.0838959
PH01000036G0320	2902	2627.43	89	2.93623
PH01000036G0350	901	626.907	730	100.937
PH01000036G0470	1898	1623.43	170	9.07709
PH01000036G0540	1973	1698.43	252.084	12.8655
PH01000036G0620	2271	1996.43	29.0551	1.26153
PH01000036G0630	1481	1206.43	3	0.215551
PH01000036G0640	1951	1676.43	62	3.20581
PH01000036G0650	2232	1957.43	15	0.664257
PH01000036G0680	1530	1255.43	23	1.58806
PH01000036G0710	1043	768.428	14	1.57927
PH01000036G0740	3207	2932.43	432	12.7699
PH01000036G0800	419	155.839	13	7.23098
PH01000036G0860	1431	1156.43	6	0.449742
PH01000036G1110	2701	2426.43	5197.77	185.687
PH01000036G1140	4162	3887.43	2081.45	46.4124
PH01000036G1180	3939	3664.43	1286.8	30.4394
PH01000036G1230	3138	2863.43	143	4.32893
PH01000036G1260	3231	2956.43	41	1.20212
PH01000036G1460	2852	2577.43	17.7534	0.597071
PH01000036G1480	3729	3454.43	440.719	11.059
PH01000036G1560	917	642.843	526	70.927
PH01000036G1580	5093	4818.43	1017.83	18.3105
PH01000036G1590	5636	5361.43	23	0.371859
PH01000036G1600	3356	3081.43	31	0.872048
PH01000036G1710	4641	4366.43	617.054	12.2498
PH01000036G1820	3151	2876.43	417.89	12.5933
PH01000036G1830	3908	3633.43	154	3.67397
PH01000036G1850	1833	1558.43	502	27.9221
PH01000036G1880	1219	944.428	238	21.8443
PH01000036G1890	827	553.256	36	5.64036
PH01000036G1930	1794	1519.43	586	33.4309
PH01000036G2010	5188	4913.43	473	8.34464
PH01000036G2040	2357	2082.43	13	0.541133
PH01000036G2060	1484	1209.43	341.51	24.4768
PH01000036G2070	2751	2476.43	442	15.4713
PH01000036G2080	786	512.473	176.909	29.9233
PH01000036G2090	876	602.03	601	86.5342
PH01000036G2140	1524	1249.43	111	7.70092
PH01000036G2220	2770	2495.43	182.507	6.33967
PH01000036G2310	1773	1498.43	1007	58.2538
PH01000037G0050	748	475.017	67	12.2263
PH01000037G0060	1282	1007.43	3.02406	0.2602
PH01000037G0130	2573	2298.43	285	10.7484
PH01000037G0250	3126	2851.43	921.928	28.0263
PH01000037G0330	3435	3160.43	322.282	8.83937
PH01000037G0340	1010	735.428	398	46.9109
PH01000037G0430	3201	2926.43	82	2.42888
PH01000037G0480	2887	2612.43	128	4.24714
PH01000037G0560	3789	3514.43	156	3.8477
PH01000037G0650	1628	1353.43	33	2.11354
PH01000037G0690	1089	814.428	1959.85	208.593
PH01000037G0740	1286	1011.43	1008	86.3886
PH01000037G0830	1160	885.428	54	5.28654
PH01000037G0880	1511	1236.43	95	6.66017
PH01000037G1230	2134	1859.43	201	9.37017
PH01000037G1240	640	368.036	5	1.17763
PH01000037G1260	1411	1136.43	254.144	19.3851
PH01000037G1270	1574	1299.43	98.7447	6.58707
PH01000037G1490	911	636.907	18	2.44978
PH01000037G1560	3058	2783.43	122	3.79936
PH01000037G2010	1623	1348.43	168.055	10.8033
PH01000037G2080	858	584.03	21	3.11685
PH01000037G2100	2673	2398.43	560.553	20.2591
PH01000038G0030	3268	2993.43	24	0.694982
PH01000038G0050	1287	1012.43	11	0.941802
PH01000038G0110	936	661.843	75.2857	9.86026
[truncated: 29,988 more rows]
