# Supplementary material for: Transcriptome Analysis of Moso Bamboo (Phyllostachys edulis) Reveals Candidate Genes Involved in Response to Dehydration and Cold Stresses
Source: Front Plant Sci. 2022 Jul 19;13:960302. doi: 10.3389/fpls.2022.960302 (PMC9343960; doi:10.3389/fpls.2022.960302)
Supplement: Supplementary file 1 [file Data_Sheet_3.zip › D2_1.abundance.tsv]

target_id	length	eff_length	est_counts	tpm
PH01000000G0240	2568	2318.58	77	2.19588
PH01000000G0250	1064	814.576	3	0.243516
PH01000000G0290	2593	2343.58	118.167	3.33391
PH01000000G0330	1009	759.576	255.595	22.2495
PH01000000G0350	2191	1941.58	53.3334	1.81628
PH01000000G0410	1184	934.576	318	22.4984
PH01000000G0480	1086	836.576	58	4.58418
PH01000000G0500	2646	2396.58	135	3.72461
PH01000000G0540	2551	2301.58	78	2.24082
PH01000000G0550	1353	1103.58	18	1.07847
PH01000000G0560	2755	2505.58	258	6.80849
PH01000000G0600	4445	4195.58	533.79	8.41235
PH01000000G0670	2020	1770.58	220	8.21574
PH01000000G0700	1973	1723.58	231	8.86176
PH01000000G0710	1284	1034.58	168.317	10.7573
PH01000000G0720	3205	2955.58	21	0.469803
PH01000000G0800	2831	2581.58	33.2683	0.852089
PH01000000G0910	2156	1906.58	38.6449	1.34022
PH01000000G0920	1699	1449.58	82	3.74034
PH01000000G0960	1129	879.576	1071.01	80.5116
PH01000000G0970	1157	907.576	638	46.4811
PH01000000G0980	1412	1162.58	205	11.6593
PH01000000G1020	6330	6080.58	515	5.60017
PH01000000G1160	1962	1712.58	280.781	10.8407
PH01000000G1200	483	237.332	336	93.6098
PH01000000G1220	3617	3367.58	301.287	5.91564
PH01000000G1330	1845	1595.58	118	4.88994
PH01000000G1400	1369	1119.58	48	2.83483
PH01000000G1430	2245	1995.58	144	4.77126
PH01000000G1450	1706	1456.58	786	35.6803
PH01000000G1500	1786	1536.58	9.00952	0.387691
PH01000000G1660	2510	2260.58	1481.63	43.3372
PH01000000G1710	3563	3313.58	575	11.4739
PH01000000G1840	2971	2721.58	50.9068	1.23678
PH01000000G1880	2208	1958.58	65	2.19438
PH01000000G1990	3636	3386.58	249.066	4.86287
PH01000000G2000	4056	3806.58	118	2.04968
PH01000000G2050	1540	1290.58	1574.16	80.6498
PH01000000G2070	884	634.848	66	6.87405
PH01000000G2120	2477	2227.58	2614	77.5911
PH01000000G2160	1785	1535.58	40	1.72237
PH01000000G2180	2768	2518.58	628	16.4871
PH01000000G2190	1873	1623.58	54	2.19917
PH01000000G2200	954	704.648	54	5.06711
PH01000000G2220	2073	1823.58	85.2126	3.08972
PH01000000G2240	700	452.021	7	1.02395
PH01000000G2260	3039	2789.58	250	5.92571
PH01000000G2270	8102	7852.58	219	1.84404
PH01000000G2340	2711	2461.58	25	0.67153
PH01000000G2350	2325	2075.58	63	2.00697
PH01000000G2410	2001	1751.58	5	0.188747
PH01000000G2440	3440	3190.58	179	3.70956
PH01000000G2470	3202	2952.58	114	2.55295
PH01000000G2540	3177	2927.58	27	0.60981
PH01000000G2620	4435	4185.58	1642.89	25.9532
PH01000000G2700	2800	2550.58	48.3901	1.25446
PH01000000G2740	3287	3037.58	57	1.24076
PH01000000G2790	2391	2141.58	18	0.555748
PH01000000G2800	634	386.271	158.951	27.2088
PH01000000G2820	1324	1074.58	74	4.55337
PH01000000G2870	2303	2053.58	33.3674	1.07436
PH01000000G2890	1584	1334.58	11	0.544989
PH01000000G2960	2284	2034.58	17	0.552476
PH01000000G2970	926	676.784	158	15.4364
PH01000000G3110	4636	4386.58	2618.13	39.4642
PH01000000G3250	2431	2181.58	89	2.69748
PH01000000G3310	3242	2992.58	434.328	9.59647
PH01000000G3540	5218	4968.58	105.117	1.39888
PH01000000G3550	1833	1583.58	1388	57.9548
PH01000000G3700	1956	1706.58	355	13.7544
PH01000000G3760	2541	2291.58	79.1636	2.28418
PH01000000G3800	1849	1599.58	692	28.6049
PH01000000G3810	732	483.693	32	4.3744
PH01000000G3890	3811	3561.58	227	4.21427
PH01000000G4160	2919	2669.58	55	1.36226
PH01000000G4340	1283	1033.58	56	3.58248
PH01000000G4350	1814	1564.58	32.2584	1.36328
PH01000000G4360	2739	2489.58	100	2.65591
PH01000000G4400	2365	2115.58	19	0.593832
PH01000000G4410	3044	2794.58	45	1.06472
PH01000000G4500	4061	3811.58	855.735	14.8448
PH01000000G4530	3380	3130.58	961.952	20.3174
PH01000000G4660	3711	3461.58	66.4495	1.26928
PH01000000G4700	985	735.576	14	1.25846
PH01000000G4870	2576	2326.58	2400	68.2076
PH01000000G4910	3565	3315.58	1092	21.7772
PH01000000G4920	1796	1546.58	3404.22	145.541
PH01000000G4930	2370	2120.58	12	0.374167
PH01000000G5090	933	683.716	83	8.02677
PH01000000G5110	1637	1387.58	119.205	5.68036
PH01000000G5130	1779	1529.58	117	5.0577
PH01000000G5190	1223	973.576	28	1.90163
PH01000000G5200	2078	1828.58	25	0.903994
PH01000000G5370	1542	1292.58	351	17.9552
PH01000000G5430	2481	2231.58	573.467	16.9916
PH01000000G5490	2519	2269.58	170	4.95271
PH01000000G5570	1009	759.576	143	12.4481
PH01000000G5630	1806	1556.58	1	0.0424784
PH01000000G5690	2902	2652.58	55	1.37099
PH01000000G5700	2089	1839.58	231.487	8.32047
PH01000000G5710	2752	2502.58	123	3.2498
PH01000000G5760	1327	1077.58	55	3.37484
PH01000000G5850	1917	1667.58	104.736	4.15289
PH01000000G5860	3425	3175.58	251.976	5.24658
PH01000000G5960	1210	960.576	3807	262.053
PH01000000G5980	3728	3478.58	283.641	5.39146
PH01000000G6020	1145	895.576	23966.3	1769.45
PH01000000G6060	961	711.648	0	0
PH01000000G6090	2761	2511.58	310	8.1612
PH01000000G6290	2117	1867.58	39.0421	1.38227
PH01000000G6400	1900	1650.58	226	9.0534
PH01000000G6460	1847	1597.58	475	19.6594
PH01000000G6470	1329	1079.58	1663.3	101.872
PH01000000G6760	3097	2847.58	789.77	18.3385
PH01000000G6800	1526	1276.58	98.0886	5.08055
PH01000000G7010	1833	1583.58	66	2.75577
PH01000000G7040	1957	1707.58	57	2.20716
PH01000000G7050	732	483.693	865.896	118.368
PH01000000G7120	2929	2679.58	63.0328	1.55539
PH01000000G7190	7522	7272.58	253.235	2.30237
PH01000000G7210	2742	2492.58	249.385	6.61548
PH01000000G7300	3010	2760.58	745.405	17.8538
PH01000000G7320	2049	1799.58	931	34.2072
PH01000000G7400	3383	3133.58	764.19	16.125
PH01000000G7420	1745	1495.58	52	2.29897
PH01000000G7460	852	602.848	26411.4	2896.83
PH01000001G0110	2527	2277.58	265	7.69328
PH01000001G0130	989	739.576	3	0.268211
PH01000001G0140	2271	2021.58	156	5.10238
PH01000001G0190	915	665.784	177	17.5784
PH01000001G0200	3430	3180.58	169.351	3.52064
PH01000001G0390	1502	1252.58	166	8.76279
PH01000001G0500	3287	3037.58	2645.63	57.5892
PH01000001G0670	2919	2669.58	40.1329	0.994023
PH01000001G0700	3736	3486.58	123	2.33262
PH01000001G0710	2139	1889.58	971	33.9777
PH01000001G0720	2890	2640.58	38.6434	0.967642
PH01000001G0800	2445	2195.58	629	18.9427
PH01000001G0820	2250	2000.58	1793	59.2603
PH01000001G0870	1503	1253.58	316	16.6677
PH01000001G0880	2113	1863.58	22	0.780574
PH01000001G0900	2046	1796.58	622.756	22.9198
PH01000001G0920	635	387.232	1	0.170752
PH01000001G0950	3081	2831.58	484.805	11.3208
PH01000001G1270	1937	1687.58	149	5.83797
PH01000001G1290	569	321.867	137	28.1438
PH01000001G1300	1570	1320.58	68	3.40474
PH01000001G1450	1529	1279.58	72	3.72053
PH01000001G1600	1387	1137.58	50	2.90622
PH01000001G1650	1652	1402.58	1	0.0471425
PH01000001G1670	3460	3210.58	363	7.47588
PH01000001G1770	1690	1440.58	169	7.75692
PH01000001G1780	2050	1800.58	208	7.63819
PH01000001G1810	1763	1513.58	330	14.4161
PH01000001G1870	2878	2628.58	141	3.5468
PH01000001G1880	4006	3756.58	145.503	2.56104
PH01000001G1960	4721	4471.58	4.02142	0.0594644
PH01000001G2010	1884	1634.58	1017	41.1391
PH01000001G2030	1015	765.576	14852.7	1282.79
PH01000001G2110	2101	1851.58	401	14.3199
PH01000001G2130	2373	2123.58	39.3582	1.22548
PH01000001G2250	2365	2115.58	7	0.21878
PH01000001G2300	2061	1811.58	1072	39.127
PH01000001G2310	1641	1391.58	18	0.855272
PH01000001G2410	1340	1090.58	1321	80.0913
PH01000001G2510	2181	1931.58	766	26.2214
PH01000001G2560	1445	1195.58	67	3.70541
PH01000001G2570	1149	899.576	445	32.7085
PH01000001G2580	1850	1600.58	4555.36	188.185
PH01000001G2590	1381	1131.58	207	12.0955
PH01000001G2600	1247	997.576	479	31.7489
PH01000001G2610	678	430.11	715	109.917
PH01000001G2640	2101	1851.58	77	2.74972
PH01000001G2800	3264	3014.58	1054.4	23.127
PH01000001G2850	2240	1990.58	43	1.42833
PH01000001G2860	2606	2356.58	107	3.00221
PH01000001G2870	3230	2980.58	2626.46	58.2652
PH01000001G2930	3130	2880.58	684.895	15.7211
PH01000001G2940	744	495.547	42.1307	5.6215
PH01000001G3120	3421	3171.58	29	0.604591
PH01000001G3180	1580	1330.58	124	6.16199
PH01000001G3190	2278	2028.58	209	6.8123
PH01000001G3200	1730	1480.58	2.21711	0.0990137
PH01000001G3260	1180	930.576	315	22.3819
PH01000001G3290	1593	1343.58	90	4.42913
PH01000001G3350	1618	1368.58	13	0.628077
PH01000001G3420	2472	2222.58	159	4.7302
PH01000001G3470	1155	905.576	120.254	8.7804
PH01000001G3500	1467	1217.58	124.416	6.75644
PH01000001G3600	1250	1000.58	79	5.22054
PH01000001G3620	1832	1582.58	448	18.7177
PH01000001G3650	2232	1982.58	563.909	18.8069
PH01000001G3710	1040	790.576	26	2.17454
PH01000001G3740	1906	1656.58	2	0.0798284
PH01000001G4030	2768	2518.58	117	3.07163
PH01000001G4050	2130	1880.58	44	1.54704
PH01000001G4440	3128	2878.58	214	4.91558
PH01000001G4450	3733	3483.58	378	7.17472
PH01000001G4480	1585	1335.58	120	5.94089
PH01000001G4490	915	665.784	223	22.1467
PH01000001G4520	3319	3069.58	334	7.1946
PH01000001G4670	2122	1872.58	195.741	6.91164
PH01000001G4680	3541	3291.58	219	4.39925
PH01000001G4800	1455	1205.58	4	0.219384
PH01000001G4890	1584	1334.58	199	9.85935
PH01000001G4970	4213	3963.58	381	6.35589
PH01000001G4990	3467	3217.58	18	0.369898
PH01000001G5000	2045	1795.58	805.828	29.6741
PH01000001G5130	2809	2559.58	342.389	8.84484
PH01000001G5360	1285	1035.58	309	19.7295
PH01000002G0050	1051	801.576	430	35.4701
PH01000002G0130	5788	5538.58	526.367	6.2839
PH01000002G0150	2965	2715.58	232.988	5.67295
PH01000002G0160	1128	878.576	75	5.64444
PH01000002G0230	4966	4716.58	16	0.224301
PH01000002G0240	2218	1968.58	2085	70.0314
PH01000002G0290	1390	1140.58	161	9.33341
PH01000002G0310	1059	809.576	1931.18	157.726
PH01000002G0320	5345	5095.58	1804.94	23.4211
PH01000002G0340	1201	951.576	5	0.347428
PH01000002G0360	3935	3685.58	59	1.05849
PH01000002G0430	1548	1298.58	71	3.61518
PH01000002G0490	5261	5011.58	364	4.80248
PH01000002G0540	1240	990.576	9	0.600749
PH01000002G0640	2131	1881.58	410.328	14.4194
PH01000002G0720	1990	1740.58	366	13.9036
PH01000002G0760	2327	2077.58	980.423	31.2029
PH01000002G0790	3051	2801.58	153.612	3.62546
PH01000002G0950	2977	2727.58	578.621	14.0267
PH01000002G1040	4136	3886.58	138	2.34774
PH01000002G1150	5129	4879.58	240.742	3.26219
PH01000002G1250	2777	2527.58	414.563	10.8449
PH01000002G1270	1064	814.576	452.664	36.7437
PH01000002G1400	1871	1621.58	853	34.7817
PH01000002G1550	3968	3718.58	0	0
PH01000002G1570	1638	1388.58	1678	79.9026
PH01000002G1660	3490	3240.58	581	11.8548
PH01000002G1670	1123	873.576	18	1.36242
PH01000002G1810	1645	1395.58	4	0.189516
PH01000002G1820	2680	2430.58	47.6762	1.29697
PH01000002G1850	1033	783.576	694	58.5621
PH01000002G1960	2535	2285.58	149	4.31052
PH01000002G2090	4983	4733.58	1892	26.4284
PH01000002G2210	2795	2545.58	902	23.4293
PH01000002G2300	685	437.11	386.027	58.3937
PH01000002G2380	2331	2081.58	100.847	3.20339
PH01000002G2470	3355	3105.58	139.466	2.96938
PH01000002G2500	2942	2692.58	203	4.98502
PH01000002G2510	607	359.458	188	34.5818
PH01000002G2620	2354	2104.58	1121.3	35.2286
PH01000002G2660	2817	2567.58	107.132	2.7589
PH01000002G2670	1604	1354.58	385	18.793
PH01000002G2710	2210	1960.58	48	1.61881
PH01000002G2720	1337	1087.58	371.764	22.602
PH01000002G2740	2035	1785.58	880	32.5869
PH01000002G2770	1774	1524.58	116	5.03092
PH01000002G2790	2400	2150.58	3031	93.1901
PH01000002G2800	2233	1983.58	988	32.9342
PH01000002G2830	1818	1568.58	10372	437.216
PH01000002G2840	3963	3713.58	686.372	12.221
PH01000002G2860	1510	1260.58	434.658	22.7991
PH01000002G2920	1861	1611.58	55.0902	2.26028
PH01000002G2930	3233	2983.58	122	2.70372
PH01000002G2980	3092	2842.58	320.879	7.46394
PH01000002G3050	3497	3247.58	58.0818	1.18255
PH01000002G3060	3488	3238.58	43	0.877916
PH01000002G3110	2874	2624.58	964.189	24.2908
PH01000002G3170	2484	2234.58	1080.38	31.9683
PH01000002G3240	1850	1600.58	713	29.4545
PH01000002G3260	3769	3519.58	345	6.48138
PH01000002G3270	1289	1039.58	83.9004	5.33637
PH01000002G3290	2957	2707.58	272	6.64243
PH01000002G3370	2697	2447.58	1444.57	39.0249
PH01000002G3460	1937	1687.58	27	1.05789
PH01000002G3470	841	591.908	1290.44	144.152
PH01000002G3590	1049	799.576	132	10.9157
PH01000002G3730	1098	848.576	46.2892	3.60685
PH01000002G3860	2496	2246.58	272	8.00546
PH01000002G3900	1483	1233.58	242	12.9714
PH01000002G3910	2946	2696.58	42.4632	1.04121
PH01000002G3920	2116	1866.58	35.056	1.24181
PH01000002G3940	1151	901.576	55	4.03366
PH01000002G3950	879	629.848	11	1.15477
PH01000002G3990	2698	2448.58	595	16.0673
PH01000002G4080	1136	886.576	133	9.91915
PH01000002G4150	1619	1369.58	228.816	11.0469
PH01000002G4180	1520	1270.58	7128	370.942
PH01000002G4200	2026	1776.58	241	8.96958
PH01000002G4240	2882	2632.58	504.482	12.6708
PH01000002G4250	2300	2050.58	9121.91	294.136
PH01000002G4280	1505	1255.58	27	1.42187
PH01000002G4300	1515	1265.58	50	2.61228
PH01000002G4340	1923	1673.58	1554	61.3966
PH01000003G0060	1198	948.576	16268.9	1134.03
PH01000003G0100	3817	3567.58	647	11.9914
PH01000003G0190	2587	2337.58	722	20.4226
PH01000003G0200	840	590.908	29	3.24501
PH01000003G0270	2478	2228.58	22	0.65273
PH01000003G0310	2638	2388.58	136	3.76477
PH01000003G0320	1993	1743.58	9	0.341303
PH01000003G0390	2280	2030.58	1097.72	35.7446
PH01000003G0400	597	349.599	315.81	59.7302
PH01000003G0410	3723	3473.58	221	4.20682
PH01000003G0420	1949	1699.58	2405	93.5649
PH01000003G0430	878	628.848	6884.95	723.925
PH01000003G0470	3346	3096.58	233	4.97523
PH01000003G0570	1285	1035.58	124	7.91732
PH01000003G0620	2277	2027.58	571.256	18.6291
PH01000003G0680	652	404.152	2	0.327208
PH01000003G0730	3024	2774.58	358	8.53149
PH01000003G0760	1924	1674.58	106	4.18543
PH01000003G0780	3505	3255.58	73	1.48263
PH01000003G0790	2754	2504.58	681	17.9784
PH01000003G0810	3476	3226.58	38	0.778718
PH01000003G0840	1047	797.576	1874.27	155.381
PH01000003G0860	1285	1035.58	45	2.87322
PH01000003G0870	1809	1559.58	21	0.890331
PH01000003G0910	2328	2078.58	155	4.93065
PH01000003G0960	827	577.967	18	2.05925
PH01000003G1050	2384	2134.58	552	17.0988
PH01000003G1230	1573	1323.58	778.834	38.9076
PH01000003G1440	1940	1690.58	151	5.90583
PH01000003G1590	3240	2990.58	90	1.98988
PH01000003G1660	1604	1354.58	22	1.07389
PH01000003G1680	2237	1987.58	503	16.7333
PH01000003G1780	1905	1655.58	54.2276	2.16576
PH01000003G1880	1120	870.576	203	15.418
PH01000003G1890	1648	1398.58	250	11.8193
PH01000003G1900	885	635.784	49.0796	5.10422
PH01000003G1970	3732	3482.58	129	2.44922
PH01000003G2020	648	400.232	169	27.9199
PH01000003G2040	3538	3288.58	501.311	10.0795
PH01000003G2120	580	332.736	1252.13	248.823
PH01000003G2320	877	627.848	363	38.2288
PH01000003G2350	1225	975.576	460	31.1771
PH01000003G2480	1815	1565.58	3	0.126703
PH01000003G2490	1695	1445.58	0	0
PH01000003G2570	1057	807.576	77	6.30443
PH01000003G2600	1746	1496.58	1003	44.314
PH01000003G2650	3674	3424.58	156	3.01201
PH01000003G2710	2482	2232.58	89	2.63586
PH01000003G2730	820	571.024	29	3.35801
PH01000003G2770	3471	3221.58	461.076	9.4633
PH01000003G3040	2027	1777.58	219	8.14619
PH01000003G3120	2624	2374.58	819.438	22.8175
PH01000003G3170	772	523.293	5	0.631777
PH01000003G3180	3435	3185.58	4080.81	84.7026
PH01000003G3290	729	480.693	2	0.275107
PH01000003G3390	1275	1025.58	206	13.2812
PH01000003G3550	2186	1936.58	156	5.32634
PH01000003G3560	1456	1206.58	1731.89	94.9083
PH01000003G3570	3368	3118.58	873.229	18.5144
PH01000003G3590	1969	1719.58	785.88	30.2185
PH01000003G3600	856	606.848	113	12.3122
PH01000003G3650	2876	2626.58	7230.37	182.016
PH01000003G3670	782	533.187	127	15.7494
PH01000003G3690	1682	1432.58	102	4.70783
PH01000003G3730	1397	1147.58	1004	57.8483
PH01000003G3770	2367	2117.58	294	9.18009
PH01000003G3800	3588	3338.58	50.6747	1.00362
PH01000003G3870	1639	1389.58	2	0.095167
PH01000003G3960	3529	3279.58	104	2.09679
PH01000003G4010	1495	1245.58	10	0.530846
PH01000003G4150	1135	885.576	166	12.3943
PH01000003G4180	1884	1634.58	11	0.444965
PH01000003G4200	1611	1361.58	5	0.24281
PH01000003G4210	837	587.908	197	22.1562
PH01000003G4220	3224	2974.58	3	0.066686
PH01000003G4260	3690	3440.58	44.0997	0.847507
PH01000003G4290	1884	1634.58	140	5.6632
PH01000004G0040	2189	1939.58	114.188	3.8927
PH01000004G0130	1755	1505.58	12400.9	544.616
PH01000004G0140	1339	1089.58	162	9.83096
PH01000004G0220	1435	1185.58	14	0.780795
PH01000004G0240	2966	2716.58	43.2203	1.05197
PH01000004G0260	1626	1376.58	35	1.68115
PH01000004G0290	1569	1319.58	142	7.11529
PH01000004G0400	3768	3518.58	9140.76	171.773
PH01000004G0480	1528	1278.58	6.00104	0.310341
PH01000004G0500	3985	3735.58	60	1.06202
PH01000004G0570	2259	2009.58	55	1.80966
PH01000004G0650	2445	2195.58	1282	38.6081
PH01000004G0740	1392	1142.58	258.689	14.9703
PH01000004G0870	1282	1032.58	86	5.507
PH01000004G0950	3416	3166.58	941.867	19.667
PH01000004G0980	2525	2275.58	481	13.9763
PH01000004G1010	2166	1916.58	1348.64	46.5272
PH01000004G1020	1009	759.576	58	5.04888
PH01000004G1040	1457	1207.58	537.859	29.4505
PH01000004G1130	1357	1107.58	21	1.25367
PH01000004G1140	2056	1806.58	344	12.5904
PH01000004G1210	2865	2615.58	96	2.42685
PH01000004G1260	1952	1702.58	1545.45	60.0188
PH01000004G1350	638	390.232	2	0.33888
PH01000004G1430	4305	4055.58	478.803	7.80625
PH01000004G1440	1176	926.576	5	0.356802
PH01000004G1550	1377	1127.58	102	5.98126
PH01000004G1570	2008	1758.58	338	12.7085
PH01000004G1580	742	493.547	640.823	85.8515
PH01000004G1630	1742	1492.58	208.469	9.23515
PH01000004G1680	2068	1818.58	324	11.7802
PH01000004G1720	1635	1385.58	159	7.58762
PH01000004G1750	2903	2653.58	252	6.27925
PH01000004G1840	865	615.848	133	14.2796
PH01000004G1850	2275	2025.58	73	2.38294
PH01000004G1860	2660	2410.58	2264	62.1004
PH01000004G2090	2041	1791.58	13	0.479785
PH01000004G2190	1854	1604.58	310	12.7744
PH01000004G2200	1524	1274.58	125	6.4846
PH01000004G2210	1714	1464.58	65.9576	2.97777
PH01000004G2220	3795	3545.58	27	0.503519
PH01000004G2230	4560	4310.58	545	8.35988
PH01000004G2550	2315	2065.58	463	14.821
PH01000004G2710	3901	3651.58	438.883	7.94706
PH01000004G2830	3151	2901.58	195.395	4.45265
PH01000004G2870	2605	2355.58	34	0.954378
PH01000004G2930	2118	1868.58	161.729	5.72291
PH01000004G3000	2658	2408.58	20	0.549045
PH01000004G3020	3060	2810.58	183.297	4.31219
PH01000004G3030	3100	2850.58	384	8.90712
PH01000004G3040	1335	1085.58	58	3.5327
PH01000004G3200	3162	2912.58	84	1.90696
PH01000004G3220	1132	882.576	27.6489	2.0714
PH01000004G3230	3246	2996.58	2329.33	51.3978
PH01000004G3260	1604	1354.58	5	0.244065
PH01000004G3370	2237	1987.58	670	22.289
PH01000004G3560	1813	1563.58	685	28.9674
PH01000004G3640	1358	1108.58	905.965	54.0362
PH01000004G3680	2967	2717.58	5	0.121654
PH01000004G3830	2665	2415.58	1060	29.0151
PH01000004G3970	5735	5485.58	136	1.63929
PH01000004G4070	1562	1312.58	555.324	27.9744
PH01000004G4080	2192	1942.58	25	0.850943
PH01000004G4100	3704	3454.58	278.8	5.33626
PH01000004G4410	3979	3729.58	596.512	10.5754
PH01000004G4460	2270	2020.58	51	1.66891
PH01000004G4470	1904	1654.58	100.033	3.99757
PH01000005G0010	1388	1138.58	33	1.91642
PH01000005G0050	1832	1582.58	51	2.13081
PH01000005G0140	895	645.784	11	1.12627
PH01000005G0150	2289	2039.58	37	1.1995
PH01000005G0270	5064	4814.58	46.3149	0.636064
PH01000005G0290	5557	5307.58	15.0068	0.186952
PH01000005G0300	4236	3986.58	175.706	2.91424
PH01000005G0310	2697	2447.58	111	2.99865
PH01000005G0330	1061	811.576	144	11.732
PH01000005G0400	5518	5268.58	94	1.1797
PH01000005G0450	2806	2556.58	226.061	5.84663
PH01000005G0500	2803	2553.58	300.828	7.78946
PH01000005G0510	6423	6173.58	907.199	9.71638
PH01000005G0580	2793	2543.58	178	4.62715
PH01000005G0590	621	373.385	69	12.2189
PH01000005G0680	509	262.733	0	0
PH01000005G0850	891	641.784	16	1.64843
PH01000005G0880	1234	984.576	10	0.671567
PH01000005G0920	2159	1909.58	45.967	1.59165
PH01000005G0960	1998	1748.58	1361.85	51.4972
PH01000005G0970	2594	2344.58	110	3.10218
PH01000005G1020	6338	6088.58	374.372	4.06561
PH01000005G1030	3752	3502.58	649	12.2517
PH01000005G1170	3071	2821.58	354	8.29564
PH01000005G1180	2276	2026.58	317.593	10.3621
PH01000005G1190	1823	1573.58	473	19.8752
PH01000005G1200	1133	883.576	201	15.0415
PH01000005G1210	3975	3725.58	229	4.06425
PH01000005G1220	2859	2609.58	1723.34	43.6656
PH01000005G1230	4251	4001.58	476.192	7.86845
PH01000005G1260	2690	2440.58	60	1.62554
PH01000005G1300	1055	805.576	3297	270.615
PH01000005G1320	1597	1347.58	862	42.2954
PH01000005G1390	1252	1002.58	478	31.5246
PH01000005G1420	4174	3924.58	102.017	1.71877
PH01000005G1450	3147	2897.58	275.386	6.28415
PH01000005G1460	1106	856.576	325	25.0874
PH01000005G1500	3086	2836.58	53.7075	1.25193
PH01000005G1530	1774	1524.58	39	1.69143
PH01000005G1580	5922	5672.58	2	0.0233125
PH01000005G1660	2619	2369.58	4	0.111616
PH01000005G1770	1501	1251.58	39.3475	2.07873
PH01000005G1790	2637	2387.58	72	1.99395
PH01000005G1800	1219	969.576	2329	158.828
PH01000005G1820	962	712.648	150	13.9173
PH01000005G1830	2110	1860.58	554	19.688
PH01000005G1850	2611	2361.58	50.0043	1.40005
PH01000005G1950	1277	1027.58	419	26.9612
PH01000005G2010	1658	1408.58	270	12.6742
PH01000005G2020	1142	892.576	175	12.9638
PH01000005G2030	2523	2273.58	946	27.5119
PH01000005G2110	4275	4025.58	1034.14	16.986
PH01000005G2160	3950	3700.58	248	4.4312
PH01000005G2200	2230	1980.58	754.932	25.2032
PH01000005G2210	1314	1064.58	586.596	36.4335
PH01000005G2240	2553	2303.58	213.393	6.12514
PH01000005G2310	2800	2550.58	292.185	7.57457
PH01000005G2340	2113	1863.58	1275.73	45.2637
PH01000005G2360	1980	1730.58	206.472	7.88875
PH01000005G2470	1204	954.576	619.691	42.9243
PH01000005G2480	1743	1493.58	246.759	10.9241
PH01000005G2540	694	446.066	85	12.5997
PH01000005G2550	2464	2214.58	237.323	7.08579
PH01000005G2560	4462	4212.58	1906.66	29.927
PH01000005G2580	2017	1767.58	38	1.42149
PH01000005G2590	2216	1966.58	228	7.66589
PH01000005G2820	1193	943.576	385	26.9788
PH01000005G2870	1533	1283.58	216	11.1268
PH01000005G2880	2706	2456.58	135	3.63364
PH01000005G2890	3682	3432.58	893.845	17.2179
PH01000005G2900	1417	1167.58	29	1.6423
PH01000005G2920	985	735.576	3	0.26967
PH01000005G2970	3444	3194.58	323	6.68541
PH01000005G3020	3854	3604.58	205.3	3.76595
PH01000005G3030	3614	3364.58	796.284	15.6486
PH01000005G3110	3202	2952.58	1347	30.1651
PH01000005G3140	4196	3946.58	578.142	9.68618
PH01000005G3210	3050	2800.58	2419	57.112
PH01000005G3220	3756	3506.58	1417.38	26.7264
PH01000005G3350	2989	2739.58	4	0.0965418
PH01000005G3370	1219	969.576	512	34.9162
PH01000005G3390	825	575.967	260	29.848
PH01000005G3400	1763	1513.58	262	11.4455
PH01000005G3460	2143	1893.58	1443.39	50.4012
PH01000005G3500	3420	3170.58	292.842	6.10708
PH01000005G3600	2441	2191.58	235.521	7.10578
PH01000005G3610	4172	3922.58	83	1.39909
PH01000005G3620	1297	1047.58	75	4.73385
PH01000005G3640	6766	6516.58	859	8.7159
PH01000005G3710	3005	2755.58	216.109	5.18561
PH01000005G3720	1794	1544.58	23	0.984594
PH01000005G3860	3517	3267.58	158	3.1972
PH01000005G4060	2472	2222.58	305	9.07365
PH01000005G4070	4239	3989.58	1788.39	29.6397
PH01000005G4150	3026	2776.58	2862.07	68.1569
PH01000006G0060	1866	1616.58	2.00554	0.0820301
PH01000006G0210	1920	1670.58	5.00583	0.198129
PH01000006G0350	2325	2075.58	74	2.35739
PH01000006G0380	1140	890.576	135	10.0231
PH01000006G0390	1394	1144.58	230	13.2868
PH01000006G0400	2179	1929.58	258	8.8409
PH01000006G0430	2146	1896.58	229	7.98369
PH01000006G0450	2278	2028.58	359.37	11.7136
PH01000006G0460	2100	1850.58	770	27.512
PH01000006G0590	2120	1870.58	0	0
PH01000006G0610	1693	1443.58	122	5.58803
PH01000006G0660	2421	2171.58	73	2.22273
PH01000006G0760	3677	3427.58	1607.15	31.0033
PH01000006G0810	2589	2339.58	197	5.5676
PH01000006G0880	1443	1193.58	102	5.65052
PH01000006G0910	2904	2654.58	38	0.946514
PH01000006G0920	1064	814.576	159	12.9064
PH01000006G0940	2168	1918.58	130	4.48026
PH01000006G0960	1770	1520.58	141	6.13126
PH01000006G1010	1736	1486.58	66	2.93559
PH01000006G1030	1022	772.576	1444	123.585
PH01000006G1150	401	160.117	48.2656	19.9315
PH01000006G1230	1367	1117.58	15	0.887468
PH01000006G1420	3147	2897.58	444.27	10.138
PH01000006G1440	861	611.848	82	8.86154
PH01000006G1450	1074	824.576	41.037	3.29067
PH01000006G1570	2964	2714.58	656.249	15.9847
PH01000006G1670	2278	2028.58	139	4.53067
PH01000006G2010	2693	2443.58	143	3.86945
PH01000006G2190	2547	2297.58	43	1.23748
PH01000006G2220	1014	764.576	20	1.72961
PH01000006G2340	1132	882.576	2156	161.523
PH01000006G2370	804	555.08	419	49.9111
PH01000006G2390	2276	2026.58	298	9.72281
PH01000006G2400	2649	2399.58	362	9.975
PH01000006G2410	4662	4412.58	290	4.34555
PH01000006G2500	3250	3000.58	14	0.308505
PH01000006G2600	1123	873.576	187	14.154
PH01000006G2680	2213	1963.58	292	9.83272
PH01000006G2790	2336	2086.58	604	19.14
PH01000006G2800	3181	2931.58	151.693	3.42139
PH01000006G3040	2048	1798.58	745	27.3884
PH01000006G3200	1580	1330.58	42	2.08712
PH01000006G3240	4135	3885.58	558	9.49549
PH01000006G3330	1825	1575.58	4	0.167865
PH01000006G3340	2391	2141.58	68	2.09949
PH01000006G3360	2683	2433.58	393	10.6779
PH01000006G3520	2017	1767.58	722	27.0083
PH01000006G3570	1936	1686.58	163	6.39029
PH01000006G3600	766	517.345	2485	317.603
PH01000006G3670	3106	2856.58	122	2.82392
PH01000006G3730	2001	1751.58	57	2.15171
PH01000007G0730	4304	4054.58	176.048	2.87094
PH01000007G0830	1832	1582.58	34	1.42054
PH01000007G0890	1132	882.576	91.6131	6.86348
PH01000007G1150	4744	4494.58	98.2176	1.4449
PH01000007G1340	2979	2729.58	1063	25.75
PH01000007G1470	3804	3554.58	326.801	6.07903
PH01000007G1520	5823	5573.58	12	0.142359
PH01000007G1740	2405	2155.58	557	17.0856
PH01000007G1750	1778	1528.58	433	18.7301
PH01000007G1880	4435	4185.58	379.023	5.98755
PH01000007G1960	2752	2502.58	707	18.6797
PH01000007G2030	2114	1864.58	30	1.06385
PH01000007G2100	3115	2865.58	216	4.98403
PH01000007G2380	2782	2532.58	192	5.01277
PH01000007G2390	2888	2638.58	1053	26.3874
PH01000007G2400	4523	4273.58	239.729	3.70909
PH01000007G2410	2455	2205.58	328	9.8331
PH01000007G2600	1751	1501.58	310	13.6506
PH01000007G2620	804	555.08	243	28.946
PH01000007G2760	4408	4158.58	237	3.76827
PH01000007G2850	809	560.08	4	0.472224
PH01000007G2860	3813	3563.58	498.199	9.2439
PH01000007G2920	1549	1299.58	57	2.90009
PH01000007G2970	1651	1401.58	40	1.88704
PH01000007G3010	1124	874.576	20	1.51207
PH01000007G3080	3292	3042.58	49	1.06486
PH01000007G3130	1828	1578.58	24	1.00527
PH01000007G3150	3845	3595.58	600.563	11.0441
PH01000007G3190	1211	961.576	3	0.206289
PH01000007G3320	2774	2524.58	3298.48	86.3901
PH01000007G3390	4156	3906.58	3185.46	53.9155
PH01000007G3570	1862	1612.58	76	3.11625
PH01000007G3590	845	595.908	2.44237e-08	2.71001e-09
PH01000007G3600	3146	2896.58	22.6098	0.51612
PH01000007G3610	1311	1061.58	195	12.1457
PH01000007G3680	4289	4039.58	119	1.94782
PH01000008G0200	2811	2561.58	62	1.60038
PH01000008G0420	4901	4651.58	35.6011	0.50606
PH01000008G0500	1084	834.576	956.739	75.7995
PH01000008G0920	1581	1331.58	963	47.8188
PH01000008G1020	1521	1271.58	96.3399	5.00959
PH01000008G1030	933	683.716	30	2.90124
PH01000008G1080	2813	2563.58	22	0.567434
PH01000008G1140	1429	1179.58	1230.21	68.9592
PH01000008G1310	1266	1016.58	290	18.8624
PH01000008G1430	1678	1428.58	94	4.35074
PH01000008G1440	1045	795.576	50	4.15554
PH01000008G1510	2324	2074.58	49	1.56173
PH01000008G1530	1440	1190.58	29982.1	1665.11
PH01000008G1540	2288	2038.58	776.984	25.2014
PH01000008G1560	2073	1823.58	257	9.31854
PH01000008G2080	754	505.447	309	40.4223
PH01000008G2090	860	610.848	254	27.4941
PH01000008G2100	3466	3216.58	6	0.123338
PH01000008G2130	1010	760.576	26	2.26032
PH01000008G2140	2786	2536.58	299	7.79403
PH01000008G2210	817	568.024	3	0.349215
PH01000008G2240	1382	1132.58	74	4.32019
PH01000008G2370	1187	937.576	5513	388.795
PH01000008G2420	2533	2283.58	1083	31.3582
PH01000008G2470	5617	5367.58	547.839	6.74859
PH01000008G2620	1549	1299.58	83.801	4.2637
PH01000008G2640	429	185.741	1	0.355984
PH01000008G2650	1690	1440.58	6.77141	0.3108
PH01000008G2700	5627	5377.58	961	11.8161
PH01000008G2800	1315	1065.58	105.972	6.57576
PH01000008G2960	4334	4084.58	5481	88.7261
PH01000008G3080	1539	1289.58	303	15.5358
PH01000008G3090	3014	2764.58	36	0.861019
PH01000008G3130	2554	2304.58	21.2725	0.610333
PH01000008G3210	1676	1426.58	192.233	8.90987
PH01000008G3230	4225	3975.58	20.0519	0.333499
PH01000009G0030	7292	7042.58	231.483	2.17333
PH01000009G0060	3118	2868.58	58	1.3369
PH01000009G0150	2854	2604.58	89	2.25939
PH01000009G0160	2560	2310.58	58	1.65976
PH01000009G0260	2198	1948.58	246	8.3475
PH01000009G0270	740	491.547	35	4.70805
PH01000009G0300	1389	1139.58	374	21.7004
PH01000009G0320	4314	4064.58	78.3808	1.27507
PH01000009G0350	1370	1120.58	2486.89	146.742
PH01000009G0360	1703	1453.58	172.531	7.84818
PH01000009G0410	5848	5598.58	301.451	3.56022
PH01000009G0420	958	708.648	974	90.8798
PH01000009G0430	1944	1694.58	34	1.32665
PH01000009G0510	1434	1184.58	606	33.8258
PH01000009G0530	1386	1136.58	140	8.14457
PH01000009G0540	761	512.396	25	3.22606
PH01000009G0590	3147	2897.58	1593	36.3513
PH01000009G0600	2152	1902.58	124	4.30941
PH01000009G0810	2567	2317.58	671	19.1438
PH01000009G0830	2706	2456.58	1837.02	49.4451
PH01000009G0840	2551	2301.58	9	0.258557
PH01000009G0850	2671	2421.58	17	0.464183
PH01000009G0870	1084	834.576	692.517	54.866
PH01000009G0890	1569	1319.58	108	5.41163
PH01000009G0970	7299	7049.58	1298.71	12.1811
PH01000009G1080	1642	1392.58	83	3.94092
PH01000009G1200	1160	910.576	40.1675	2.91674
PH01000009G1230	1152	902.576	27	1.97797
PH01000009G1240	2359	2109.58	2428.23	76.1086
PH01000009G1290	2414	2164.58	74	2.26046
PH01000009G1300	1207	957.576	19	1.31196
PH01000009G1330	2373	2123.58	588.423	18.3215
PH01000009G1370	1989	1739.58	24	0.912234
PH01000009G1380	2331	2081.58	29	0.92118
PH01000009G1390	2099	1849.58	81	2.89569
PH01000009G1450	1756	1506.58	474.677	20.8327
PH01000009G1510	1656	1406.58	34	1.59829
PH01000009G1600	504	257.785	0	0
PH01000009G1660	1333	1083.58	100.712	6.14553
PH01000009G1670	1121	871.576	147	11.1519
PH01000009G1680	4408	4158.58	838.639	13.3343
PH01000009G1800	1312	1062.58	644.142	40.083
PH01000009G1870	4434	4184.58	11.0099	0.173968
PH01000009G1900	1705	1455.58	3484.52	158.287
PH01000009G1940	1046	796.576	14	1.16209
PH01000009G1960	1548	1298.58	10	0.50918
PH01000009G2100	1362	1112.58	998	59.3116
PH01000009G2130	2303	2053.58	409.415	13.1823
PH01000009G2140	1622	1372.58	314	15.1263
PH01000009G2190	4497	4247.58	356	5.54176
PH01000009G2290	2972	2722.58	1256	30.5034
PH01000009G2360	1584	1334.58	862	42.7073
PH01000009G2390	494	248.014	4253.91	1134.1
PH01000009G2460	1480	1230.58	7639.7	410.494
PH01000009G2490	2646	2396.58	48	1.32431
PH01000009G2500	2374	2124.58	59	1.83619
PH01000009G2540	2910	2660.58	156.911	3.89958
PH01000009G2590	587	339.669	3339	649.979
PH01000009G2680	2164	1914.58	1196.71	41.3291
PH01000009G2750	2146	1896.58	35.1008	1.22373
PH01000009G2810	761	512.396	299	38.5837
PH01000009G2840	1778	1528.58	71	3.07121
PH01000009G2920	2014	1764.58	59	2.2108
PH01000009G2950	2033	1783.58	167	6.19104
PH01000009G2960	3827	3577.58	41	0.757763
PH01000009G3360	2213	1963.58	1092.88	36.8014
PH01000009G3370	1504	1254.58	272	14.3354
PH01000010G0100	2421	2171.58	1685.84	51.331
PH01000010G0110	1117	867.576	16.5837	1.2639
PH01000010G0140	3058	2808.58	92	2.16591
PH01000010G0220	6657	6407.58	3540.44	36.5344
PH01000010G0280	3028	2778.58	484.643	11.5329
PH01000010G0320	3017	2767.58	300.277	7.174
PH01000010G0350	2504	2254.58	184	5.39624
PH01000010G0360	1435	1185.58	251	13.9985
PH01000010G0450	1186	936.576	944.37	66.6711
PH01000010G0460	1404	1154.58	142	8.13213
PH01000010G0610	2265	2015.58	123.364	4.04696
PH01000010G0620	4612	4362.58	82	1.24282
PH01000010G0640	1525	1275.58	1476	76.5101
PH01000010G0700	1794	1544.58	11	0.470893
PH01000010G0730	1078	828.576	2186.71	174.501
PH01000010G0740	4830	4580.58	367	5.29767
PH01000010G0760	1409	1159.58	45	2.56597
PH01000010G0770	1890	1640.58	22	0.886676
PH01000010G0780	1022	772.576	163	13.9503
PH01000010G0850	2103	1853.58	2315.17	82.587
PH01000010G0990	3156	2906.58	2076	47.2263
PH01000010G1020	1236	986.576	2564.57	171.879
PH01000010G1070	3632	3382.58	19	0.371402
PH01000010G1080	3945	3695.58	519.038	9.28658
PH01000010G1090	838	588.908	43	4.82791
PH01000010G1120	1463	1213.58	1816	98.9436
PH01000010G1130	2951	2701.58	3024.16	74.0162
PH01000010G1220	3948	3698.58	82	1.46595
PH01000010G1380	1898	1648.58	0	0
PH01000010G1410	7233	6983.58	307.353	2.91003
PH01000010G1470	3629	3379.58	111	2.1717
PH01000010G1530	3202	2952.58	44	0.985349
PH01000010G1560	2122	1872.58	105	3.70756
PH01000010G1590	2698	2448.58	451.635	12.1959
PH01000010G1610	4855	4605.58	1194	17.1419
PH01000010G1820	1995	1745.58	13	0.492429
PH01000010G1850	4540	4290.58	683.821	10.5382
PH01000010G1950	2143	1893.58	2	0.0698371
PH01000010G1960	2560	2310.58	246	7.03969
PH01000010G2010	1730	1480.58	45	2.00965
PH01000010G2050	1770	1520.58	607	26.3949
PH01000010G2350	2196	1946.58	3407.88	115.758
PH01000010G2470	3880	3630.58	509.913	9.28665
PH01000010G2480	1622	1372.58	100	4.81728
PH01000010G2510	1104	854.576	121	9.3621
PH01000010G2530	1205	955.576	654	45.2534
PH01000010G2550	4344	4094.58	901.818	14.5629
PH01000010G2650	2244	1994.58	212.311	7.03817
PH01000010G2680	2506	2256.58	130	3.80918
PH01000010G2720	1469	1219.58	1	0.0542163
PH01000010G2770	1400	1150.58	346.89	19.935
PH01000010G2810	2535	2285.58	33	0.954678
PH01000010G2820	1924	1674.58	189	7.46269
PH01000010G2990	2358	2108.58	13	0.407655
PH01000010G3030	7480	7230.58	558.731	5.10938
PH01000010G3060	2252	2002.58	0	0
PH01000010G3080	3143	2893.58	242	5.52992
PH01000010G3100	3382	3132.58	2745.76	57.9561
PH01000010G3140	2682	2432.58	2629	71.46
PH01000010G3150	2314	2064.58	65	2.08171
PH01000010G3180	1466	1216.58	403	21.903
PH01000011G0130	2547	2297.58	155	4.46067
PH01000011G0270	2403	2153.58	113	3.46942
PH01000011G0320	1962	1712.58	2	0.077218
PH01000011G0540	4261	4011.58	50.8861	0.838731
PH01000011G0550	2932	2682.58	23.3825	0.576339
PH01000011G0660	3429	3179.58	107	2.22512
PH01000011G1090	1183	933.576	12	0.849905
PH01000011G1110	2309	2059.58	7711.98	247.586
PH01000011G1210	1629	1379.58	180	8.62711
PH01000011G1240	4721	4471.58	467	6.9055
PH01000011G1270	1003	753.576	400	35.0971
PH01000011G1330	3109	2859.58	270	6.24311
PH01000011G1350	1009	759.576	52	4.52659
PH01000011G1390	5045	4795.58	133.716	1.84366
PH01000011G1470	4001	3751.58	406.149	7.1583
PH01000011G1530	2254	2004.58	325	10.7201
PH01000011G1610	1202	952.576	3282	227.813
PH01000011G1700	2597	2347.58	190	5.35146
PH01000011G1710	831	581.967	10	1.13616
PH01000011G1730	1859	1609.58	241.436	9.91812
PH01000011G1850	735	486.596	27	3.66888
PH01000011G1880	2858	2608.58	208	5.27228
PH01000011G1890	2629	2379.58	838	23.2854
PH01000011G1900	2404	2154.58	3381	103.758
PH01000011G1960	1891	1641.58	601.7	24.2358
PH01000011G1970	1688	1438.58	64	2.94161
PH01000011G2050	2193	1943.58	1107.89	37.6907
PH01000011G2080	1549	1299.58	270	13.7373
PH01000011G2100	2773	2523.58	48.118	1.26075
PH01000011G2110	1629	1379.58	29	1.38992
PH01000011G2120	1363	1113.58	69	4.09702
PH01000011G2220	1480	1230.58	86	4.62092
PH01000011G2340	1261	1011.58	269	17.583
PH01000011G2580	2839	2589.58	37.9527	0.969063
PH01000011G2670	2997	2747.58	620.793	14.9395
PH01000011G2710	2063	1813.58	99	3.60943
PH01000011G2810	2307	2057.58	55	1.76744
PH01000011G2980	3915	3665.58	239.175	4.31433
PH01000011G2990	2073	1823.58	485	17.5856
PH01000011G3000	1468	1218.58	69	3.74399
PH01000011G3020	2234	1984.58	1112	37.0489
PH01000011G3030	2687	2437.58	17	0.461136
PH01000011G3060	1969	1719.58	93.8283	3.60787
PH01000011G3210	3965	3715.58	250.456	4.45701
PH01000012G0010	902	652.784	10	1.01291
PH01000012G0070	1478	1228.58	121	6.51211
PH01000012G0140	4989	4739.58	418	5.83143
PH01000012G0150	1848	1598.58	45	1.86131
PH01000012G0160	1851	1601.58	71	2.93123
PH01000012G0190	2208	1958.58	223.816	7.55596
PH01000012G0240	2189	1939.58	8	0.272723
PH01000012G0330	714	465.883	1522	216.011
PH01000012G0350	3915	3665.58	208	3.75197
PH01000012G0400	2671	2421.58	10232	279.384
PH01000012G0420	4163	3913.58	125.331	2.11749
PH01000012G0490	2072	1822.58	5696	206.644
PH01000012G0560	2108	1858.58	805	28.6388
PH01000012G0660	3046	2796.58	178	4.20855
PH01000012G0700	1475	1225.58	610	32.91
PH01000012G0750	2516	2266.58	1616	47.1422
PH01000012G0830	2993	2743.58	1107	26.679
PH01000012G0930	1643	1393.58	242	11.4822
PH01000012G0950	888	638.784	15	1.55266
PH01000012G0960	920	670.784	86	8.47723
PH01000012G1010	4431	4181.58	938	14.8321
PH01000012G1020	455	210.308	1254.97	394.563
PH01000012G1040	3327	3077.58	78	1.67581
PH01000012G1060	2494	2244.58	91	2.68068
PH01000012G1090	8101	7851.58	182	1.53269
PH01000012G1110	4420	4170.58	74	1.17321
PH01000012G1160	1945	1695.58	250	9.74903
PH01000012G1170	1058	808.576	101.331	8.28631
PH01000012G1230	861	611.848	28	3.02589
PH01000012G1250	1324	1074.58	29	1.78443
PH01000012G1300	1248	998.576	16.0844	1.06503
PH01000012G1310	2185	1935.58	82	2.80119
PH01000012G1330	2743	2493.58	212.169	5.62598
PH01000012G1530	1746	1496.58	350	15.4635
PH01000012G1560	1394	1144.58	513	29.6354
PH01000012G1620	4491	4241.58	111	1.73035
PH01000012G1630	1653	1403.58	3403.61	160.34
PH01000012G1640	1308	1058.58	239	14.9284
PH01000012G1750	1268	1018.58	27	1.75271
PH01000012G1880	971	721.576	64	5.86457
PH01000012G1890	2360	2110.58	53	1.6604
PH01000012G1900	3616	3366.58	1080.43	21.2202
PH01000012G1930	1622	1372.58	628	30.2525
PH01000012G2000	1881	1631.58	144.728	5.86522
PH01000012G2150	3085	2835.58	1539	35.8869
PH01000012G2160	1987	1737.58	492	18.7223
PH01000012G2230	6068	5818.58	1001	11.3751
PH01000012G2270	2047	1797.58	194.887	7.16862
PH01000012G2360	1837	1587.58	193	8.03825
PH01000012G2370	1629	1379.58	1117.99	53.5834
PH01000012G2420	2299	2049.58	73.2229	2.36223
PH01000012G2490	2158	1908.58	308	10.6704
PH01000012G2610	1940	1690.58	10906	426.55
PH01000012G2620	1845	1595.58	1391	57.6432
PH01000012G2650	2002	1752.58	182	6.86646
PH01000012G2690	1670	1420.58	1523	70.8882
PH01000012G2900	2691	2441.58	93.3327	2.52757
PH01000012G2960	4358	4108.58	391.618	6.30246
PH01000013G0080	3827	3577.58	573.813	10.6052
PH01000013G0090	1285	1035.58	82	5.23565
PH01000013G0130	1805	1555.58	206	8.75618
PH01000013G0260	4345	4095.58	451	7.28115
PH01000013G0270	864	614.848	19	2.04326
PH01000013G0290	2555	2305.58	38.4262	1.10201
PH01000013G0420	1719	1469.58	3191.75	143.607
PH01000013G0550	2599	2349.58	2499.81	70.3488
PH01000013G0830	5675	5425.58	1256	15.3067
PH01000013G0860	1623	1373.58	486	23.395
PH01000013G1010	4002	3752.58	1212	21.3556
PH01000013G1020	2897	2647.58	1050.38	26.2323
PH01000013G1030	2555	2305.58	307.535	8.81969
PH01000013G1080	3641	3391.58	214	4.17206
PH01000013G1110	1924	1674.58	56	2.21117
PH01000013G1120	1704	1454.58	387	17.5919
PH01000013G1210	2583	2333.58	256	7.25365
PH01000013G1310	969	719.576	17	1.56211
PH01000013G1330	1726	1476.58	21	0.940377
PH01000013G1480	1176	926.576	1275.87	91.0464
PH01000013G1500	2228	1978.58	520	17.3776
PH01000013G1620	1988	1738.58	216	8.21483
PH01000013G1690	346	112.205	182	107.25
PH01000013G1830	724	475.741	1264	175.677
PH01000013G1920	3206	2956.58	328	7.33539
PH01000013G1960	1580	1330.58	1857	92.2807
PH01000013G2090	3273	3023.58	43	0.940343
PH01000013G2230	4985	4735.58	890.614	12.4353
PH01000013G2240	5422	5172.58	611.386	7.81533
PH01000013G2450	2570	2320.58	552	15.7283
PH01000013G2460	4086	3836.58	46	0.79278
PH01000013G2480	2329	2079.58	338.783	10.7717
PH01000013G2540	3885	3635.58	285	5.18335
PH01000013G2600	1670	1420.58	67.4117	3.13769
PH01000013G2610	1722	1472.58	485	21.7772
PH01000013G2620	858	608.848	241.217	26.1962
PH01000013G2730	2358	2108.58	107	3.35531
PH01000013G2740	2457	2207.58	259	7.75752
PH01000013G2820	2056	1806.58	7	0.256201
PH01000014G0030	725	476.741	566.97	78.6351
PH01000014G0040	4470	4220.58	353	5.53021
PH01000014G0070	2159	1909.58	125	4.32824
PH01000014G0090	2876	2626.58	125	3.14672
PH01000014G0130	778	529.24	108.213	13.5196
PH01000014G0180	2428	2178.58	724.802	21.9981
PH01000014G0210	3781	3531.58	200	3.74455
PH01000014G0220	495	248.989	148.293	39.3803
PH01000014G0340	2100	1850.58	489.466	17.4886
PH01000014G0360	1352	1102.58	10124	607.131
PH01000014G0390	2773	2523.58	3231.17	84.6609
PH01000014G0400	1020	770.576	1	0.0858071
PH01000014G0460	2903	2653.58	371	9.24445
PH01000014G0470	1865	1615.58	87	3.56066
PH01000014G0510	4112	3862.58	115.068	1.96977
PH01000014G0540	2441	2191.58	382.618	11.5438
PH01000014G0560	537	290.047	36	8.20677
PH01000014G0610	1862	1612.58	604	24.766
PH01000014G0960	622	374.348	106	18.7227
PH01000014G0980	5200	4950.58	55	0.734591
PH01000014G0990	6629	6379.58	216	2.23872
PH01000014G1010	2277	2027.58	3650	119.029
PH01000014G1060	2306	2056.58	50	1.60755
PH01000014G1100	2098	1848.58	125	4.47107
PH01000014G1120	1577	1327.58	53	2.6397
PH01000014G1170	2491	2241.58	305	8.99674
PH01000014G1190	1555	1305.58	21	1.06354
PH01000014G1200	2234	1984.58	37	1.23274
PH01000014G1270	2782	2532.58	16	0.41773
PH01000014G1320	1731	1481.58	972	43.3791
PH01000014G1340	2103	1853.58	230	8.20457
PH01000014G1410	2236	1986.58	97	3.22853
PH01000014G1430	4604	4354.58	1070.76	16.2587
PH01000014G1630	1582	1332.58	289	14.3398
PH01000014G1830	4615	4365.58	13.293	0.201335
PH01000014G1850	951	701.648	25	2.35591
PH01000014G1860	2070	1820.58	5.00206	0.181668
PH01000014G2000	3335	3085.58	3	0.0642871
PH01000014G2020	1759	1509.58	5	0.219005
PH01000014G2100	860	610.848	128	13.8553
PH01000014G2120	1970	1720.58	532	20.4445
PH01000014G2170	1262	1012.58	55.2448	3.60747
PH01000014G2300	2206	1956.58	123	4.15668
PH01000014G2320	2674	2424.58	252	6.87232
PH01000014G2340	826	576.967	75	8.59506
PH01000014G2450	3102	2852.58	381.515	8.84328
PH01000014G2460	1267	1017.58	43	2.79409
PH01000014G2470	2923	2673.58	154.71	3.82618
PH01000014G2480	1625	1375.58	10	0.480678
PH01000014G2500	2651	2401.58	291	8.0119
PH01000014G2580	4440	4190.58	1815	28.6379
PH01000014G2660	899	649.784	72.6815	7.39594
PH01000014G2680	2608	2358.58	227	6.36377
PH01000015G0010	1239	989.576	121	8.0849
PH01000015G0080	1992	1742.58	1047.53	39.7478
PH01000015G0090	1795	1545.58	1036	44.3208
PH01000015G0160	2127	1877.58	1439.31	50.6869
PH01000015G0190	1065	815.576	1572.97	127.525
PH01000015G0220	847	597.908	391.991	43.3491
PH01000015G0230	2571	2321.58	92	2.62026
PH01000015G0260	1720	1470.58	145	6.51957
PH01000015G0350	2788	2538.58	85	2.21395
PH01000015G0390	2294	2044.58	15	0.485095
PH01000015G0410	1588	1338.58	3	0.148189
PH01000015G0510	2570	2320.58	92	2.62138
PH01000015G0530	2080	1830.58	41	1.48093
PH01000015G0540	4102	3852.58	96	1.64763
PH01000015G0560	1527	1277.58	435	22.5134
PH01000015G0610	1234	984.576	108	7.25292
PH01000015G0640	1921	1671.58	144	5.69607
PH01000015G0650	3741	3491.58	2901.44	54.9453
PH01000015G0810	2167	1917.58	1642	56.6186
PH01000015G1290	2849	2599.58	67	1.70416
PH01000015G1320	2188	1938.58	1792.57	61.1407
PH01000015G1390	2242	1992.58	72	2.38922
PH01000015G1440	2554	2304.58	291	8.34912
PH01000015G1480	3729	3479.58	517.451	9.8329
PH01000015G1490	2687	2437.58	270	7.32393
PH01000015G1560	2277	2027.58	209	6.81566
PH01000015G1630	2889	2639.58	87.9672	2.20356
PH01000015G1760	1044	794.576	17	1.41466
PH01000015G1770	3599	3349.58	235.373	4.64629
PH01000015G1970	3998	3748.58	47.1672	0.831979
PH01000015G2020	1547	1297.58	445	22.676
PH01000015G2030	463	217.985	177	53.689
PH01000015G2060	1741	1491.58	1095	48.5409
PH01000015G2120	1769	1519.58	13	0.565665
PH01000015G2130	4425	4175.58	202.075	3.19989
PH01000015G2140	8217	7967.58	86.366	0.716729
PH01000015G2160	1550	1300.58	44	2.23695
PH01000015G2210	3227	2977.58	230	5.10744
PH01000015G2340	1464	1214.58	3	0.163318
PH01000015G2360	1358	1108.58	32	1.90864
PH01000015G2370	1499	1249.58	200	10.5829
PH01000015G2420	2485	2235.58	338.345	10.0071
PH01000015G2440	3925	3675.58	309	5.55868
PH01000015G2450	1275	1025.58	6	0.386832
PH01000015G2470	947	697.648	149	14.1218
PH01000015G2480	3912	3662.58	5492	99.1477
PH01000015G2590	6270	6020.58	604.637	6.64041
PH01000015G2600	1067	817.576	214.03	17.3096
PH01000015G2630	3323	3073.58	119	2.56001
PH01000015G2650	2824	2574.58	4120.02	105.811
PH01000015G2730	2009	1759.58	767.166	28.8284
PH01000015G2760	3481	3231.58	269.837	5.5211
PH01000015G2850	2595	2345.58	25	0.70474
PH01000016G0110	1396	1146.58	801	46.1922
PH01000016G0120	1975	1725.58	0	0
PH01000016G0280	3060	2810.58	654.106	15.3883
PH01000016G0320	1917	1667.58	719	28.509
PH01000016G0340	2165	1915.58	200	6.9035
PH01000016G0440	2316	2066.58	76	2.43165
PH01000016G0530	3497	3247.58	1018	20.7266
PH01000016G0540	3347	3097.58	87.3485	1.86454
PH01000016G0550	1034	784.576	48	4.04525
PH01000016G0560	3344	3094.58	162	3.46141
PH01000016G0570	1833	1583.58	24	1.0021
PH01000016G0600	1633	1383.58	81	3.87098
PH01000016G0630	3893	3643.58	30	0.544417
PH01000016G0660	1083	833.576	195.722	15.5251
PH01000016G0700	4633	4383.58	1398.62	21.0965
PH01000016G0730	833	583.967	85	9.62431
PH01000016G0830	3660	3410.58	11.0275	0.21379
PH01000016G0860	3022	2772.58	57.9732	1.38256
PH01000016G1030	4595	4345.58	2218.9	33.7621
PH01000016G1040	2417	2167.58	183.331	5.59244
PH01000016G1050	1652	1402.58	74	3.48854
PH01000016G1090	4111	3861.58	94	1.60954
PH01000016G1150	3946	3696.58	2192	39.2084
PH01000016G1190	1209	959.576	138	9.50908
PH01000016G1360	2046	1796.58	39.2275	1.44372
PH01000016G1570	1646	1396.58	770	36.4556
PH01000016G1580	3025	2775.58	790.606	18.8341
PH01000016G1650	962	712.648	1752.24	162.577
PH01000016G1870	2016	1766.58	6472.97	242.276
PH01000016G2050	893	643.784	327.169	33.6024
PH01000017G0030	2798	2548.58	203	5.26668
PH01000017G0070	5405	5155.58	1070.22	13.7257
PH01000017G0080	2046	1796.58	3145	115.748
PH01000017G0150	1468	1218.58	1604.95	87.0857
PH01000017G0270	1491	1241.58	57.2194	3.04725
PH01000017G0370	4662	4412.58	475	7.11771
PH01000017G0390	1889	1639.58	58	2.33903
PH01000017G0420	1908	1658.58	664	26.4711
PH01000017G0440	2043	1793.58	234	8.6265
PH01000017G0450	2302	2052.58	311.798	10.0441
PH01000017G0480	3194	2944.58	80.0657	1.79789
PH01000017G0530	3404	3154.58	92	1.92835
PH01000017G0660	2687	2437.58	235.596	6.39071
PH01000017G0720	1008	758.576	182	15.8639
PH01000017G0730	1968	1718.58	120	4.61691
PH01000017G0740	2571	2321.58	870.925	24.8048
PH01000017G0870	2920	2670.58	202	5.00132
PH01000017G0880	1592	1342.58	223.095	10.9872
PH01000017G0910	2022	1772.58	158	5.89374
PH01000017G0920	4173	3923.58	76	1.28077
PH01000017G0950	1387	1137.58	64.1095	3.72633
PH01000017G1100	3701	3451.58	332	6.36003
PH01000017G1110	3760	3510.58	447	8.41914
PH01000017G1130	3164	2914.58	962.023	21.8247
PH01000017G1140	2013	1763.58	263	9.86053
PH01000017G1200	1461	1211.58	60	3.27446
PH01000017G1210	2032	1782.58	177.578	6.58688
PH01000017G1220	1078	828.576	14	1.11721
PH01000017G1420	2887	2637.58	131	3.28401
PH01000017G1500	2732	2482.58	478	12.731
PH01000017G1540	1647	1397.58	40	1.89244
PH01000017G1550	2822	2572.58	206	5.29465
PH01000017G1560	2355	2105.58	1884.16	59.1679
PH01000017G1610	1902	1652.58	4	0.160043
PH01000017G1630	4583	4333.58	222	3.38723
PH01000017G1650	2245	1995.58	5.02773	0.166587
PH01000017G1770	3291	3041.58	1813.85	39.4313
PH01000017G1840	1351	1101.58	1220	73.2292
PH01000017G1880	8934	8684.58	866.759	6.59916
PH01000017G1940	5719	5469.58	897.564	10.8505
PH01000017G1950	4536	4286.58	46	0.709555
PH01000017G1970	2082	1832.58	1179	42.5393
PH01000017G1990	615	367.385	5022	903.845
PH01000017G2160	1569	1319.58	174	8.71874
PH01000017G2230	4098	3848.58	793	13.6242
PH01000017G2260	1793	1543.58	142.576	6.10743
PH01000017G2270	2837	2587.58	37	0.945469
PH01000017G2310	2888	2638.58	1928.57	48.3286
PH01000017G2400	1094	844.576	34.2216	2.67917
PH01000017G2410	1463	1213.58	24	1.30762
PH01000017G2520	6483	6233.58	1030.34	10.9291
PH01000017G2560	2846	2596.58	47	1.19684
PH01000018G0120	1128	878.576	85	6.39703
PH01000018G0140	4190	3940.58	526	8.82602
PH01000018G0160	5988	5738.58	1528.81	17.6152
PH01000018G0310	2773	2523.58	207.393	5.43396
PH01000018G0360	2279	2029.58	65.0456	2.1191
PH01000018G0370	1399	1149.58	328	18.8658
PH01000018G0380	4417	4167.58	2761.32	43.8099
PH01000018G0430	2511	2261.58	38	1.11099
PH01000018G0580	2571	2321.58	113.171	3.22322
PH01000018G0590	1570	1320.58	222	11.1155
PH01000018G0620	886	636.784	500.366	51.9558
PH01000018G0630	1229	979.576	101	6.81745
PH01000018G0640	1665	1415.58	63	2.9427
PH01000018G0660	1817	1567.58	60	2.53082
PH01000018G0710	1703	1453.58	27.0728	1.2315
PH01000018G0750	720	471.836	672.934	94.3018
PH01000018G0760	1339	1089.58	27	1.63849
PH01000018G0790	2447	2197.58	232	6.98044
PH01000018G0810	1009	759.576	51	4.43954
PH01000018G0830	1686	1436.58	60	2.7616
PH01000018G0850	1484	1234.58	484	25.9219
PH01000018G0890	2679	2429.58	426	11.5936
PH01000018G0940	4178	3928.58	40	0.67323
PH01000018G0970	1396	1146.58	3685.04	212.509
PH01000018G1050	1582	1332.58	66.5015	3.29973
PH01000018G1060	1787	1537.58	305	13.116
PH01000018G1200	4535	4285.58	6	0.0925722
PH01000018G1270	2522	2272.58	200	5.81903
PH01000018G1460	2376	2126.58	1065	33.1137
PH01000018G1570	1744	1494.58	93	4.11437
PH01000018G1600	1707	1457.58	9	0.408272
PH01000018G1610	4539	4289.58	4	0.0616573
PH01000018G1630	2102	1852.58	103	3.67621
PH01000018G1640	1608	1358.58	3	0.146008
PH01000018G1710	3295	3045.58	2111.3	45.8373
PH01000018G1810	2478	2228.58	196	5.81523
PH01000018G1850	807	558.08	57	6.75331
PH01000018G1890	1282	1032.58	14	0.896488
PH01000018G1920	1276	1026.58	50	3.22046
PH01000018G1930	2280	2030.58	341.432	11.1179
PH01000018G2000	3241	2991.58	116	2.56387
PH01000018G2140	1134	884.576	252.947	18.9075
PH01000018G2250	3133	2883.58	660	15.1339
PH01000018G2280	1207	957.576	225.257	15.5541
PH01000018G2290	2556	2306.58	52	1.49064
PH01000018G2330	1290	1040.58	200.427	12.7357
PH01000018G2350	3532	3282.58	1197	24.1112
PH01000018G2430	2817	2567.58	284	7.31364
PH01000018G2450	2160	1910.58	115	3.9799
PH01000018G2470	2682	2432.58	19.4194	0.527848
PH01000018G2540	2517	2267.58	29	0.845619
PH01000018G2550	1939	1689.58	364.719	14.2731
PH01000018G2640	3365	3115.58	61.7127	1.30971
PH01000018G2720	2027	1777.58	110.874	4.12419
PH01000019G0020	2988	2738.58	573	13.8347
PH01000019G0030	1499	1249.58	106.136	5.61617
PH01000019G0110	2106	1856.58	51	1.81634
PH01000019G0130	1384	1134.58	143	8.33376
PH01000019G0150	3584	3334.58	37	0.733668
PH01000019G0160	1714	1464.58	56	2.52822
PH01000019G0200	729	480.693	660.84	90.9007
PH01000019G0220	603	355.458	753.127	140.094
PH01000019G0260	3826	3576.58	1040	19.2267
PH01000019G0310	4483	4233.58	60.6256	0.946864
PH01000019G0360	1418	1168.58	616	34.8548
PH01000019G0430	3520	3270.58	68	1.37475
PH01000019G0440	2305	2055.58	260	8.36331
PH01000019G0450	1822	1572.58	197.35	8.29782
PH01000019G0470	4259	4009.58	3750.16	61.8429
PH01000019G0480	1565	1315.58	328	16.4853
PH01000019G0530	3163	2913.58	562.448	12.7642
PH01000019G0570	1644	1394.58	682.568	32.3625
PH01000019G0580	3937	3687.58	68	1.21929
PH01000019G0630	2292	2042.58	386.019	12.4959
PH01000019G0750	2205	1955.58	463	15.6547
PH01000019G0770	3626	3376.58	238	4.66057
PH01000019G0810	6583	6333.58	836	8.72762
PH01000019G0830	2928	2678.58	606	14.9592
PH01000019G0870	1720	1470.58	953.3	42.8628
PH01000019G0910	584	336.703	251	49.2908
PH01000019G0920	1988	1738.58	678.918	25.8204
PH01000019G0990	1450	1200.58	4393.08	241.946
PH01000019G1000	3650	3400.58	62	1.20553
PH01000019G1090	3528	3278.58	41	0.82687
PH01000019G1100	1784	1534.58	461.07	19.8663
PH01000019G1110	3914	3664.58	284	5.12428
PH01000019G1140	10919	10669.6	1716.36	10.6365
PH01000019G1260	2153	1903.58	263	9.13533
PH01000019G1310	6608	6358.58	1510.58	15.7081
PH01000019G1370	1359	1109.58	12	0.715094
PH01000019G1400	2914	2664.58	3350.99	83.1541
PH01000019G1410	2928	2678.58	153	3.77682
PH01000019G1420	3220	2970.58	1083.88	24.1257
PH01000019G1430	2277	2027.58	61.4504	2.00395
PH01000019G1450	9968	9718.58	35.0884	0.238726
PH01000019G1480	1797	1547.58	209	8.92962
PH01000019G1490	2077	1827.58	2105	76.158
PH01000019G1600	1272	1022.58	1290	83.4128
PH01000019G1620	6519	6269.58	2537	26.756
PH01000019G1660	1563	1313.58	379	19.0776
PH01000019G1700	1499	1249.58	495.183	26.2024
PH01000019G1710	1517	1267.58	363	18.9353
PH01000019G1720	1831	1581.58	1070	44.7334
PH01000019G1730	1538	1288.58	440	22.5778
PH01000019G1740	2399	2149.58	288	8.85887
PH01000019G1770	2096	1846.58	122	4.36849
PH01000019G1790	1597	1347.58	28	1.37386
PH01000019G1840	5798	5548.58	5664.85	67.5065
PH01000019G1850	4858	4608.58	6575.39	94.3395
PH01000019G1890	1744	1494.58	157	6.94577
PH01000019G1900	2183	1933.58	9	0.307765
PH01000019G1930	1967	1717.58	144.505	5.56295
PH01000019G1940	3435	3185.58	829.585	17.2191
PH01000019G2080	3272	3022.58	1082.1	23.6716
PH01000019G2100	2410	2160.58	1321.98	40.4571
PH01000019G2110	3913	3663.58	14.018	0.253
PH01000019G2150	3911	3661.58	98	1.76969
PH01000019G2160	1126	876.576	375	28.2866
PH01000019G2170	1531	1281.58	7	0.361154
PH01000019G2180	1801	1551.58	77	3.28138
PH01000019G2190	1821	1571.58	55	2.31401
PH01000019G2200	2813	2563.58	108	2.78558
PH01000019G2230	2037	1787.58	220.675	8.16257
PH01000019G2250	2618	2368.58	51	1.42371
PH01000019G2270	2931	2681.58	273	6.73149
PH01000019G2280	1762	1512.58	336	14.6879
PH01000019G2290	1525	1275.58	872	45.2011
PH01000019G2330	1845	1595.58	36	1.49184
PH01000019G2340	2026	1776.58	39	1.45151
PH01000019G2350	1597	1347.58	140	6.86931
PH01000019G2380	3401	3151.58	276.05	5.7916
PH01000019G2390	1273	1023.58	43	2.77771
PH01000019G2400	2200	1950.58	98	3.32202
PH01000019G2460	1919	1669.58	60	2.3762
PH01000019G2500	2408	2158.58	38	1.16401
PH01000019G2510	1027	777.576	130	11.0545
PH01000020G0010	1961	1711.58	389.948	15.0643
PH01000020G0020	3941	3691.58	324	5.80326
PH01000020G0070	2871	2621.58	29	0.731432
PH01000020G0110	3961	3711.58	51	0.908553
PH01000020G0120	2365	2115.58	478	14.9396
PH01000020G0260	2360	2110.58	10	0.313284
PH01000020G0270	2184	1934.58	229.223	7.83449
PH01000020G0320	2270	2020.58	278.748	9.12169
PH01000020G0340	1933	1683.58	56.5218	2.21984
PH01000020G0360	2898	2648.58	396	9.88602
PH01000020G0420	3285	3035.58	147.011	3.2022
PH01000020G0430	2909	2659.58	381.505	9.48476
PH01000020G0500	2017	1767.58	1127	42.1584
PH01000020G0530	3413	3163.58	118	2.46628
PH01000020G0640	2063	1813.58	50	1.82294
PH01000020G0790	987	737.576	144	12.9091
PH01000020G0870	2125	1875.58	24	0.846087
PH01000020G0900	1829	1579.58	452	18.9207
PH01000020G0920	7322	7072.58	31	0.289816
PH01000020G0960	2264	2014.58	0	0
PH01000020G0980	1024	774.576	14.0461	1.19903
PH01000020G1010	1864	1614.58	218	8.92764
PH01000020G1080	3943	3693.58	75.5008	1.35158
PH01000020G1090	2241	1991.58	82	2.72242
PH01000020G1160	2553	2303.58	465	13.3472
PH01000020G1170	2434	2184.58	296	8.95908
PH01000020G1250	3473	3223.58	113	2.31782
PH01000020G1300	1610	1360.58	904.202	43.9422
PH01000020G1330	2076	1826.58	187	6.76928
PH01000020G1340	1823	1573.58	853	35.8426
PH01000020G1370	950	700.648	295	27.8395
PH01000020G1380	2446	2196.58	514.443	15.4857
PH01000020G1390	4943	4693.58	43	0.605764
PH01000020G1430	2795	2545.58	31	0.805219
PH01000020G1440	2851	2601.58	456	11.5896
PH01000020G1490	2701	2451.58	99	2.67011
PH01000020G1500	1113	863.576	106	8.11604
PH01000020G1560	4070	3820.58	13	0.224985
PH01000020G1570	703	455.021	124.62	18.1091
PH01000020G1620	1828	1578.58	193	8.08408
PH01000020G1640	2993	2743.58	784.827	18.9145
PH01000020G1650	1262	1012.58	10.071	0.657634
PH01000020G1700	2883	2633.58	617	15.4909
PH01000020G1730	3507	3257.58	21	0.426249
PH01000020G1780	460	215.007	1	0.307529
PH01000020G1790	4394	4144.58	93	1.48368
PH01000020G1830	3819	3569.58	1.09163	0.0202207
PH01000020G1840	2862	2612.58	1018	25.7642
PH01000020G1860	1515	1265.58	127	6.6352
PH01000020G1910	1076	826.576	21	1.67987
PH01000020G2000	1376	1126.58	3.07533	0.180497
PH01000020G2160	2128	1878.58	62	2.18224
PH01000020G2190	3860	3610.58	102	1.86794
PH01000020G2200	2043	1793.58	45	1.65894
PH01000020G2220	2087	1837.58	529	19.0348
PH01000020G2230	1840	1590.58	184.882	7.68563
PH01000020G2250	1891	1641.58	38	1.5306
PH01000020G2300	2787	2537.58	95	2.47539
PH01000020G2310	1466	1216.58	2	0.1087
PH01000020G2590	4507	4257.58	125.096	1.94276
PH01000020G2630	5168	4918.58	465	6.25104
PH01000020G2640	1742	1492.58	536	23.7447
PH01000020G2710	3762	3512.58	68.3037	1.28575
PH01000021G0020	1073	823.576	150	12.0428
PH01000021G0040	494	248.014	7	1.86621
PH01000021G0050	1044	794.576	174	14.4795
PH01000021G0060	2598	2348.58	61.1934	1.72282
PH01000021G0190	1515	1265.58	438.244	22.8963
PH01000021G0220	2381	2131.58	228	7.0725
PH01000021G0280	3998	3748.58	51	0.899586
PH01000021G0290	1625	1375.58	444.87	21.3839
PH01000021G0300	1481	1231.58	17	0.912696
PH01000021G0320	1717	1467.58	17.2416	0.776813
PH01000021G0420	717	468.883	14	1.97425
PH01000021G0460	1840	1590.58	32	1.33025
PH01000021G0470	673	425.11	3	0.466615
PH01000021G0480	1948	1698.58	266.326	10.3673
PH01000021G0560	933	683.716	2324.14	224.763
PH01000021G0630	1863	1613.58	5	0.204889
PH01000021G0680	674	426.11	1258.57	195.297
PH01000021G0700	1606	1356.58	41	1.99838
PH01000021G0720	3514	3264.58	1288.87	26.1048
PH01000021G0780	2496	2246.58	978.311	28.7935
PH01000021G0790	2973	2723.58	400	9.71089
PH01000021G0800	2451	2201.58	928	27.871
PH01000021G0830	2834	2584.58	577	14.7613
PH01000021G0990	3272	3022.58	142.472	3.11668
PH01000021G1020	2291	2041.58	6	0.194323
PH01000021G1070	733	484.693	55	7.50299
PH01000021G1090	1905	1655.58	209	8.3471
PH01000021G1110	1241	991.576	11	0.733509
PH01000021G1190	2894	2644.58	90	2.25022
PH01000021G1200	2925	2675.58	64	1.58162
PH01000021G1210	2383	2133.58	3	0.0929719
PH01000021G1240	2431	2181.58	831.379	25.1981
PH01000021G1280	1267	1017.58	127.293	8.27137
PH01000021G1290	4096	3846.58	1	0.0171895
PH01000021G1320	3856	3606.58	557	10.2117
PH01000021G1350	1958	1708.58	1012	39.1638
PH01000021G1380	1161	911.576	11	0.797882
PH01000021G1440	1449	1199.58	67	3.69305
PH01000021G1460	2566	2316.58	11633.4	332.046
PH01000021G1500	1868	1618.58	25	1.02128
PH01000021G2170	4261	4011.58	4129	68.0563
PH01000021G2210	1564	1314.58	25	1.25746
PH01000021G2350	1847	1597.58	11	0.455271
PH01000021G2370	1894	1644.58	22	0.884519
PH01000021G2400	1522	1272.58	76	3.94883
PH01000021G2410	2428	2178.58	605.742	18.3846
PH01000021G2480	7685	7435.58	1068.3	9.49989
PH01000021G2500	3009	2759.58	82	1.96476
PH01000022G0050	2083	1833.58	5	0.180306
PH01000022G0140	2043	1793.58	124.666	4.59587
PH01000022G0190	1855	1605.58	17	0.700095
PH01000022G0600	1601	1351.58	100	4.89213
PH01000022G0640	2517	2267.58	88	2.56602
PH01000022G0660	2082	1832.58	407	14.6849
PH01000022G0780	3006	2756.58	68.4884	1.6428
PH01000022G0840	1059	809.576	152	12.4144
PH01000022G0900	1698	1448.58	2	0.0912909
PH01000022G0990	3515	3265.58	506.43	10.2541
PH01000022G1000	2475	2225.58	127	3.77311
PH01000022G1030	1302	1052.58	200	12.5636
PH01000022G1070	1208	958.576	626.93	43.2445
PH01000022G1180	2406	2156.58	15	0.459902
PH01000022G1190	2119	1869.58	48.5129	1.71574
PH01000022G1220	4185	3935.58	378	6.35071
PH01000022G1700	1306	1056.58	144	9.01157
PH01000022G1820	1992	1742.58	577	21.8939
PH01000022G1870	6794	6544.58	172.043	1.73818
PH01000022G1910	734	485.596	78	10.6208
PH01000022G1920	7688	7438.58	942	8.37336
PH01000022G2020	4390	4140.58	217	3.46527
PH01000022G2070	4215	3965.58	342.414	5.70932
PH01000022G2140	2530	2280.58	896	25.9778
PH01000022G2160	4155	3905.58	823	13.9333
PH01000022G2350	1768	1518.58	42	1.82874
PH01000022G2450	677	429.11	26	4.0063
PH01000022G2580	453	208.478	11	3.48876
PH01000023G0150	1761	1511.58	258	11.2857
PH01000023G0250	1331	1081.58	61	3.72916
PH01000023G0350	2627	2377.58	12	0.333722
PH01000023G0380	1462	1212.58	699	38.116
PH01000023G0480	3125	2875.58	665.609	15.305
PH01000023G0490	771	522.293	419	53.0443
PH01000023G0550	2040	1790.58	31.0087	1.14506
PH01000023G0560	1969	1719.58	210	8.07489
PH01000023G0610	1037	787.576	0	0
PH01000023G0640	3165	2915.58	224	5.07998
PH01000023G0830	2954	2704.58	462	11.2949
PH01000023G1030	1196	946.576	310	21.6543
PH01000023G1110	1286	1036.58	241	15.3729
PH01000023G1200	3303	3053.58	30	0.649608
PH01000023G1230	6314	6064.58	322	3.5107
PH01000023G1280	1529	1279.58	368	19.0161
PH01000023G1300	2602	2352.58	2534.57	71.236
PH01000023G1400	1513	1263.58	531.799	27.8282
PH01000023G1410	1531	1281.58	47	2.42489
PH01000023G1420	2943	2693.58	173	4.24674
PH01000023G1450	2783	2533.58	74	1.93124
PH01000023G1520	2444	2194.58	1785.55	53.7973
PH01000023G1610	1310	1060.58	3328	207.482
PH01000023G1620	953	703.648	2356	221.39
PH01000023G1630	1459	1209.58	36	1.96792
PH01000023G1650	1839	1589.58	2447	101.787
PH01000023G1710	3308	3058.58	183	3.95613
PH01000023G1730	4346	4096.58	275.075	4.43986
PH01000023G1810	1881	1631.58	5	0.202629
PH01000023G1870	1854	1604.58	23	0.947777
PH01000023G1920	2028	1778.58	160	5.94821
PH01000023G1950	659	411.152	54	8.68421
PH01000023G2040	3591	3341.58	302.623	5.9881
PH01000023G2080	1200	950.576	43.3434	3.01491
PH01000023G2110	3645	3395.58	62	1.2073
PH01000023G2160	3743	3493.58	150.729	2.85277
PH01000023G2170	1310	1060.58	1712	106.733
PH01000023G2280	7236	6986.58	78	0.738191
PH01000023G2330	2071	1821.58	1	0.0362987
PH01000023G2660	3794	3544.58	108	2.01464
PH01000023G2670	2512	2262.58	40	1.16895
PH01000024G0010	3268	3018.58	156	3.41713
PH01000024G0090	1830	1580.58	0	0
PH01000024G0160	3188	2938.58	932	20.9709
PH01000024G0240	3145	2895.58	16	0.365362
PH01000024G0250	2213	1963.58	433	14.5807
PH01000024G0390	3248	2998.58	132	2.9107
PH01000024G0400	2650	2400.58	239	6.58296
PH01000024G0410	3809	3559.58	528	9.80786
PH01000024G0440	5670	5420.58	425	5.1842
PH01000024G0700	1711	1461.58	16	0.723831
PH01000024G0850	2922	2672.58	510.279	12.6246
PH01000024G0900	1837	1587.58	1903.61	79.2836
PH01000024G0940	2286	2036.58	840	27.272
PH01000024G0980	2561	2311.58	1465.71	41.9255
PH01000024G0990	1494	1244.58	44.4341	2.36066
PH01000024G1000	2306	2056.58	801.249	25.7609
PH01000024G1020	2417	2167.58	39.8423	1.21537
PH01000024G1030	8042	7792.58	388	3.29222
PH01000024G1060	578	330.769	261	52.174
PH01000024G1180	1201	951.576	224	15.5648
PH01000024G1190	1695	1445.58	32	1.46369
PH01000024G1210	2243	1993.58	12	0.398004
PH01000024G1270	4067	3817.58	152	2.63266
PH01000024G1280	2295	2045.58	3	0.0969715
PH01000024G1340	1866	1616.58	66	2.69952
PH01000024G1360	2354	2104.58	1198	37.6384
PH01000024G1380	1384	1134.58	97	5.65297
PH01000024G1490	2311	2061.58	1397	44.8059
PH01000024G1530	1498	1248.58	828.291	43.8638
PH01000024G1560	1747	1497.58	0	0
PH01000024G1630	2892	2642.58	128.361	3.21176
PH01000024G1690	2452	2202.58	57	1.71113
PH01000024G1770	4012	3762.58	295.245	5.18843
PH01000024G1910	1778	1528.58	300	12.977
PH01000024G1960	3014	2764.58	288	6.88815
PH01000024G2010	3929	3679.58	321	5.76827
PH01000024G2110	3594	3344.58	132	2.60959
PH01000024G2200	1388	1138.58	93	5.40082
PH01000024G2210	528	281.19	547	128.625
PH01000024G2290	1711	1461.58	631	28.5461
PH01000024G2370	2002	1752.58	27	1.01865
PH01000024G2430	3018	2768.58	258	6.16172
PH01000024G2550	2128	1878.58	1724.75	60.7065
PH01000024G2570	1884	1634.58	1126	45.5483
PH01000025G0040	4394	4144.58	833.778	13.3017
PH01000025G0100	1548	1298.58	30	1.52754
PH01000025G0210	950	700.648	1012.52	95.5524
PH01000025G0260	1665	1415.58	2	0.0934191
PH01000025G0290	4725	4475.58	184.511	2.72592
PH01000025G0370	5680	5430.58	111	1.3515
PH01000025G0410	2026	1776.58	22	0.818799
PH01000025G0470	3791	3541.58	45	0.840146
PH01000025G0480	1941	1691.58	46.8723	1.83216
PH01000025G0550	2906	2656.58	95	2.3645
PH01000025G0600	544	296.989	538	119.779
PH01000025G0610	12176	11926.6	654.026	3.62592
PH01000025G0790	5168	4918.58	184.23	2.47663
PH01000025G0810	2404	2154.58	52	1.59581
PH01000025G0840	6633	6383.58	252	2.61021
PH01000025G0860	3775	3525.58	173	3.24455
PH01000025G0890	1430	1180.58	292.286	16.3702
PH01000025G0920	603	355.458	54	10.0449
PH01000025G0930	1696	1446.58	103	4.70798
PH01000025G0960	5554	5304.58	267	3.32812
PH01000025G1070	3503	3253.58	168.036	3.41491
PH01000025G1080	4577	4327.58	583	8.90764
PH01000025G1090	1858	1608.58	84	3.45284
PH01000025G1120	3275	3025.58	278.661	6.08984
PH01000025G1140	5020	4770.58	725	10.0486
PH01000025G1170	1546	1296.58	78	3.97773
PH01000025G1180	1715	1465.58	625	28.1975
PH01000025G1210	1686	1436.58	452	20.8041
PH01000025G1260	2634	2384.58	412	11.4242
PH01000025G1330	2396	2146.58	395	12.1672
PH01000025G1380	2504	2254.58	80	2.34619
PH01000025G1400	1522	1272.58	413	21.4588
PH01000025G1450	1395	1145.58	1841	106.26
PH01000025G1600	1260	1010.58	917	59.9983
PH01000025G1630	852	602.848	254	27.8589
PH01000025G1710	1569	1319.58	42	2.10452
PH01000025G1810	892	642.784	845.411	86.9643
PH01000025G1910	6180	5930.58	23.9702	0.267248
PH01000025G1920	1691	1441.58	119	5.45818
PH01000025G1940	4395	4145.58	68	1.08458
PH01000025G1970	2066	1816.58	4.02272	0.146422
PH01000025G1980	2667	2417.58	23	0.629052
PH01000025G1990	3646	3396.58	236.225	4.59858
PH01000025G2020	5633	5383.58	370.387	4.54908
PH01000025G2030	1643	1393.58	29	1.37596
PH01000025G2120	1756	1506.58	219.546	9.63546
PH01000025G2130	2244	1994.58	925	30.6641
PH01000025G2160	1408	1158.58	9	0.513637
PH01000025G2180	2711	2461.58	11	0.295473
PH01000025G2190	3302	3052.58	372	8.05777
PH01000025G2230	2216	1966.58	311	10.4565
PH01000025G2240	1429	1179.58	0	0
PH01000025G2250	2421	2171.58	16.1933	0.493059
PH01000025G2260	1005	755.576	3	0.262532
PH01000026G0020	2976	2726.58	5389	130.686
PH01000026G0030	1407	1157.58	201	11.4811
PH01000026G0040	3059	2809.58	179.585	4.22638
PH01000026G0110	1369	1119.58	727	42.9358
PH01000026G0120	2455	2205.58	27	0.809432
PH01000026G0130	1440	1190.58	809	44.9293
PH01000026G0180	1235	985.576	139	9.32531
PH01000026G0210	2829	2579.58	1081	27.7087
PH01000026G0220	4099	3849.58	4459.91	76.604
PH01000026G0230	1396	1146.58	54	3.11408
PH01000026G0280	3588	3338.58	1257	24.895
PH01000026G0340	1188	938.576	333	23.4592
PH01000026G0350	1690	1440.58	102	4.68169
PH01000026G0390	5725	5475.58	725	8.75481
PH01000026G0400	1784	1534.58	434.543	18.7233
PH01000026G0420	2725	2475.58	104	2.77777
PH01000026G0430	1143	893.576	174	12.8753
PH01000026G0450	1922	1672.58	51.7755	2.04681
PH01000026G0460	706	457.975	0	0
PH01000026G0490	2938	2688.58	1496.41	36.8016
PH01000026G0510	3908	3658.58	276	4.98811
PH01000026G0570	2184	1934.58	24.4952	0.83721
PH01000026G0580	1774	1524.58	22	0.95414
PH01000026G0620	1465	1215.58	329	17.8959
PH01000026G0640	2779	2529.58	19	0.496643
PH01000026G0660	5730	5480.58	418	5.043
PH01000026G0680	1372	1122.58	196.992	11.603
PH01000026G0720	6544	6294.58	476	5.0001
PH01000026G0730	1800	1550.58	506.041	21.579
PH01000026G0870	2045	1795.58	111	4.0875
PH01000026G0880	984	734.576	755	67.9593
PH01000026G0890	3608	3358.58	7335.94	144.424
PH01000026G0900	3591	3341.58	2374.71	46.9892
PH01000026G0980	4218	3968.58	596	9.93002
PH01000026G1030	1832	1582.58	341	14.2472
PH01000026G1060	1731	1481.58	57	2.54384
PH01000026G1120	3726	3476.58	90	1.71171
PH01000026G1190	2793	2543.58	943	24.5135
PH01000026G1260	656	408.152	77	12.4741
PH01000026G1270	645	397.232	96.2265	16.0173
PH01000026G1290	3375	3125.58	705	14.9141
PH01000026G1350	1331	1081.58	2	0.122268
PH01000026G1400	2822	2572.58	287.467	7.38854
PH01000026G1450	1897	1647.58	23	0.923041
PH01000026G1490	2857	2607.58	233	5.90823
PH01000026G1530	2711	2461.58	216	5.80202
PH01000026G1560	2359	2109.58	178	5.57909
PH01000026G1630	2198	1948.58	1615	54.8017
PH01000026G1700	3875	3625.58	86.514	1.57779
PH01000026G1720	3090	2840.58	448.263	10.4344
PH01000026G1780	2710	2460.58	65	1.74669
PH01000026G1810	2854	2604.58	18	0.456956
PH01000026G1860	2376	2126.58	335	10.416
PH01000026G1880	1044	794.576	27.0458	2.25063
PH01000026G1950	1803	1553.58	20	0.851209
PH01000026G1980	2386	2136.58	125	3.86839
PH01000026G2010	2533	2283.58	338	9.78678
PH01000026G2100	4776	4526.58	1272	18.5804
PH01000026G2110	1585	1335.58	422	20.8921
PH01000026G2120	1380	1130.58	58	3.39209
PH01000026G2140	1000	750.576	407.298	35.8803
PH01000026G2150	1086	836.576	14	1.10653
PH01000026G2170	4824	4574.58	3317	47.9439
PH01000026G2310	3004	2754.58	352	8.44941
PH01000026G2370	2645	2395.58	0	0
PH01000026G2380	5057	4807.58	889	12.2268
PH01000027G0250	679	431.11	18	2.76073
PH01000027G0270	3148	2898.58	336	7.66467
PH01000027G0350	3612	3362.58	30	0.589913
PH01000027G0360	2662	2412.58	20	0.548135
PH01000027G0400	1939	1689.58	57	2.23067
PH01000027G0630	4964	4714.58	91.0786	1.27736
PH01000027G0750	3027	2777.58	563.887	13.4235
PH01000027G0760	1034	784.576	154	12.9785
PH01000027G0800	613	365.385	4081	738.507
PH01000027G0820	6172	5922.58	263.031	2.93653
PH01000027G0830	664	416.152	1.01291	0.160938
PH01000027G0920	3534	3284.58	534.45	10.7589
PH01000027G1370	5980	5730.58	237.001	2.73458
PH01000027G1390	3955	3705.58	1352.99	24.1423
PH01000027G1530	1974	1724.58	277	10.6203
PH01000027G1540	2254	2004.58	135.824	4.48014
PH01000027G1560	2240	1990.58	21	0.697556
PH01000027G1630	2057	1807.58	33	1.20714
PH01000027G1830	1153	903.576	200	14.6354
PH01000027G1860	1440	1190.58	20	1.11074
PH01000027G1900	1849	1599.58	2124.05	87.8007
PH01000027G1910	1001	751.576	110	9.67739
PH01000027G2010	912	662.784	8	0.798098
PH01000027G2140	2551	2301.58	231	6.63629
PH01000027G2150	1290	1040.58	32	2.03336
PH01000027G2330	2362	2112.58	46	1.43974
PH01000027G2350	1924	1674.58	63	2.48756
PH01000028G0070	2188	1938.58	125.082	4.26629
PH01000028G0160	1238	988.576	96	6.42096
PH01000028G0240	1594	1344.58	1	0.049176
PH01000028G0260	690	442.066	42	6.28204
PH01000028G0330	1436	1186.58	75	4.17931
PH01000028G0380	1226	976.576	85	5.75508
PH01000028G0530	2391	2141.58	9	0.277874
PH01000028G0540	2684	2434.58	34	0.923409
PH01000028G0610	4186	3936.58	282	4.73663
PH01000028G0690	1834	1584.58	273.483	11.4118
PH01000028G0810	2467	2217.58	1877.33	55.976
PH01000028G0890	1652	1402.58	367	17.3013
PH01000028G0900	2455	2205.58	321.161	9.62809
PH01000028G0940	1222	972.576	48	3.26329
PH01000028G1040	4542	4292.58	5	0.0770177
PH01000028G1110	1854	1604.58	260	10.714
PH01000028G1160	2729	2479.58	1525	40.666
PH01000028G1170	4067	3817.58	515	8.91986
PH01000028G1180	1321	1071.58	128	7.89815
PH01000028G1190	1541	1291.58	72	3.68596
PH01000028G1230	3018	2768.58	156	3.72569
PH01000028G1280	2641	2391.58	296	8.18363
PH01000028G1290	852	602.848	207	22.7039
PH01000028G1310	1998	1748.58	2323.64	87.8663
PH01000028G1320	1576	1326.58	88.2336	4.39785
PH01000028G1330	1517	1267.58	183	9.54587
PH01000028G1350	1486	1236.58	380.245	20.332
PH01000028G1380	710	461.929	106	15.1729
PH01000028G1400	1776	1526.58	350	15.1596
PH01000028G1450	2307	2057.58	55	1.76744
PH01000028G1470	2440	2190.58	51	1.5394
PH01000028G1480	1569	1319.58	543.352	27.2261
PH01000028G1600	4111	3861.58	717.104	12.2788
PH01000028G1610	860	610.848	95	10.2832
PH01000028G1770	1661	1411.58	83	3.88788
PH01000028G1790	2917	2667.58	5927.63	146.927
PH01000028G1910	3448	3198.58	939.105	19.4132
PH01000028G1930	611	363.458	441.869	80.3856
PH01000028G2090	1815	1565.58	282	11.9101
PH01000028G2140	2722	2472.58	277	7.40745
PH01000028G2150	763	514.345	94	12.084
PH01000028G2160	1807	1557.58	36	1.52824
PH01000028G2320	3043	2793.58	27.3919	0.648337
PH01000028G2330	1257	1007.58	708	46.4616
PH01000028G2350	1111	861.576	767	58.8627
PH01000028G2440	1853	1603.58	102	4.20581
PH01000028G2500	1593	1343.58	55	2.70669
PH01000028G2550	2841	2591.58	1009.33	25.7518
PH01000028G2600	2098	1848.58	124	4.4353
PH01000028G2610	2931	2681.58	1222.09	30.1337
PH01000028G2640	4140	3890.58	206	3.501
PH01000029G0070	871	621.848	219	23.2862
PH01000029G0210	1363	1113.58	149	8.84718
PH01000029G0270	1603	1353.58	921	44.99
PH01000029G0280	1932	1682.58	50	1.96487
PH01000029G0340	958	708.648	63	5.87826
PH01000029G0360	2371	2121.58	119	3.70875
PH01000029G0470	3846	3596.58	557.543	10.2501
PH01000029G0500	1529	1279.58	392	20.2562
PH01000029G0520	1783	1533.58	225	9.70099
PH01000029G0550	5315	5065.58	378.577	4.94156
PH01000029G0650	1331	1081.58	251	15.3446
PH01000029G0660	2988	2738.58	653.02	15.7667
PH01000029G0710	2955	2705.58	1142.61	27.9239
PH01000029G0960	2202	1952.58	166	5.62133
PH01000029G0970	1771	1521.58	40	1.73822
PH01000029G1150	3321	3071.58	63	1.35618
PH01000029G1170	1824	1574.58	7	0.29395
PH01000029G1280	2824	2574.58	84	2.15731
PH01000029G1290	3448	3198.58	1157	23.9175
PH01000029G1330	1278	1028.58	164	10.5426
PH01000029G1340	668	420.11	1544	243.009
PH01000029G1610	2917	2667.58	101.618	2.5188
PH01000029G1680	2261	2011.58	64	2.10369
PH01000029G1710	2146	1896.58	25	0.871582
PH01000029G1730	3260	3010.58	142	3.11873
PH01000029G1740	2566	2316.58	100	2.85425
PH01000029G1950	2463	2213.58	92	2.7481
PH01000029G1970	4652	4402.58	140	2.10262
PH01000029G1980	9242	8992.58	164.382	1.20867
PH01000029G1990	1795	1545.58	44	1.88235
PH01000029G2010	767	518.345	1	0.127562
PH01000029G2070	2438	2188.58	68.6192	2.07311
PH01000029G2160	1490	1240.58	2239.81	119.379
PH01000029G2170	2212	1962.58	205.469	6.92242
PH01000029G2180	441	197.198	13	4.35892
PH01000029G2250	4157	3907.58	426	7.20843
PH01000029G2270	2094	1844.58	31	1.11123
PH01000029G2300	886	636.784	35	3.63425
PH01000029G2370	2983	2733.58	12	0.290261
PH01000029G2380	2132	1882.58	16	0.561961
PH01000029G2390	1551	1301.58	502	25.5019
PH01000029G2400	1050	800.576	642	53.0238
PH01000029G2440	2201	1951.58	54	1.82956
PH01000029G2510	1106	856.576	574	44.3083
PH01000029G2540	4511	4261.58	324	5.02705
PH01000030G0050	1463	1213.58	110	5.99328
PH01000030G0070	3037	2787.58	48	1.13855
PH01000030G0190	1309	1059.58	0	0
PH01000030G0210	5044	4794.58	133.867	1.84613
PH01000030G0260	2392	2142.58	1741.16	53.7329
PH01000030G0270	4245	3995.58	27	0.44681
PH01000030G0390	5127	4877.58	42.6268	0.577853
PH01000030G0430	2185	1935.58	102	3.4844
PH01000030G0460	3280	3030.58	1207	26.3342
PH01000030G0550	2867	2617.58	282.601	7.1386
PH01000030G0570	2533	2283.58	45	1.30297
PH01000030G0670	815	566.024	38	4.43902
PH01000030G0890	2876	2626.58	585	14.7267
PH01000030G1000	4126	3876.58	7	0.119396
PH01000030G1020	3594	3344.58	404.439	7.99558
PH01000030G1060	1478	1228.58	29	1.56075
PH01000030G1080	5601	5351.58	668	8.25341
PH01000030G1170	5828	5578.58	13	0.154084
PH01000030G1240	2681	2431.58	359	9.76214
PH01000030G1340	1732	1482.58	8008	357.146
PH01000030G1420	1580	1330.58	307.348	15.2732
PH01000030G1490	1272	1022.58	134	8.66459
PH01000030G1580	1939	1689.58	160	6.26154
PH01000030G1730	2944	2694.58	429	10.527
PH01000030G1770	3126	2876.58	998	22.94
PH01000030G1780	2152	1902.58	41	1.42489
PH01000030G1800	2793	2543.58	20	0.519905
PH01000030G1920	2389	2139.58	8	0.24723
PH01000030G1980	2441	2191.58	66	1.99125
PH01000030G2230	2086	1836.58	280.465	10.0974
PH01000030G2390	3357	3107.58	569	12.1068
PH01000031G0150	2607	2357.58	9	0.252415
PH01000031G0250	3351	3101.58	462	9.84914
PH01000031G0260	2021	1771.58	421.67	15.7381
PH01000031G0270	3690	3440.58	826	15.874
PH01000031G0300	2231	1981.58	172.716	5.76315
PH01000031G0310	1330	1080.58	8	0.489523
PH01000031G0320	2253	2003.58	89.7276	2.96114
PH01000031G0380	2465	2215.58	178.11	5.31545
PH01000031G0390	2358	2108.58	34	1.06617
PH01000031G0410	2238	1988.58	971	32.2861
PH01000031G0480	5103	4853.58	81	1.10347
PH01000031G0500	4531	4281.58	294.58	4.54923
PH01000031G0520	3168	2918.58	257	5.82238
PH01000031G0750	1280	1030.58	191	12.2544
PH01000031G0760	1535	1285.58	62	3.18884
PH01000031G0840	1735	1485.58	565	25.1473
PH01000031G0910	4595	4345.58	178.364	2.71392
PH01000031G0970	1946	1696.58	90	3.50758
PH01000031G0980	1258	1008.58	2	0.131117
PH01000031G1000	6483	6233.58	106	1.12436
PH01000031G1170	698	450.021	1	0.146928
PH01000031G1210	1685	1435.58	12098.1	557.224
PH01000031G1220	3318	3068.58	216.142	4.65736
PH01000031G1260	3571	3321.58	771.471	15.3573
PH01000031G1320	3476	3226.58	10.1067	0.207113
PH01000031G1370	2637	2387.58	41	1.13544
PH01000031G1410	1407	1157.58	3	0.17136
PH01000031G1420	4839	4589.58	91	1.31101
PH01000031G1430	1442	1192.58	0	0
PH01000031G1690	2983	2733.58	173	4.1846
PH01000031G1740	1959	1709.58	456	17.6366
PH01000031G1760	2679	2429.58	472	12.8455
PH01000031G1840	2605	2355.58	158.51	4.44936
PH01000031G1890	1941	1691.58	40	1.56353
PH01000031G1960	3373	3123.58	22	0.465703
PH01000031G1980	2530	2280.58	68	1.97153
PH01000031G2080	1818	1568.58	966	40.7202
PH01000031G2090	1086	836.576	107	8.45701
PH01000031G2110	1111	861.576	46	3.53023
PH01000031G2220	591	343.669	6	1.15438
PH01000031G2300	845	595.908	284	31.5121
PH01000031G2350	3916	3666.58	1059.47	19.1058
PH01000031G2360	3008	2758.58	1342	32.1667
PH01000031G2370	4308	4058.58	379.887	6.18899
PH01000031G2430	4101	3851.58	474	8.13727
PH01000031G2510	2195	1945.58	101	3.43251
PH01000031G2530	2356	2106.58	249	7.81557
PH01000031G2660	1218	968.576	2	0.136532
PH01000031G2680	1335	1085.58	33	2.00998
PH01000032G0070	1418	1168.58	2766.3	156.524
PH01000032G0100	1462	1212.58	86	4.68952
PH01000032G0330	3854	3604.58	48	0.880493
PH01000032G0410	3094	2844.58	386	8.9724
PH01000032G0530	4251	4001.58	302	4.99016
PH01000032G0550	2230	1980.58	83	2.77093
PH01000032G0680	1315	1065.58	3	0.186155
PH01000032G0710	1806	1556.58	82	3.48323
PH01000032G0720	609	361.458	91	16.6465
PH01000032G0810	2545	2295.58	312	8.98673
PH01000032G0820	1562	1312.58	364	18.3365
PH01000032G0890	1290	1040.58	351	22.3034
PH01000032G0980	2712	2462.58	523	14.0427
PH01000032G1030	2514	2264.58	125	3.64974
PH01000032G1240	3294	3044.58	146	3.17077
PH01000032G1250	1686	1436.58	17	0.782454
PH01000032G1300	1179	929.576	48	3.41425
PH01000032G1340	2300	2050.58	41.4735	1.33731
PH01000032G1420	798	549.08	132	15.8956
PH01000032G1450	3182	2932.58	224	5.05054
PH01000032G1490	2165	1915.58	6953.93	240.032
PH01000032G1530	2921	2671.58	192	4.75196
PH01000032G1540	2283	2033.58	11.0912	0.360627
PH01000032G1580	1013	763.576	23	1.99166
PH01000032G1630	2188	1938.58	462	15.7579
PH01000032G1640	1104	854.576	51	3.94601
PH01000032G1740	1238	988.576	6952	464.984
PH01000032G1860	4055	3805.58	72	1.25098
PH01000032G1870	2950	2700.58	679.473	16.6362
PH01000032G1990	2256	2006.58	245	8.07326
PH01000032G2010	2681	2431.58	47	1.27805
PH01000032G2080	3107	2857.58	61	1.41147
PH01000032G2110	1235	985.576	3347.47	224.577
PH01000032G2150	2230	1980.58	463.231	15.4648
PH01000032G2590	2345	2095.58	132.919	4.19394
PH01000032G2610	2211	1961.58	142	4.78654
PH01000032G2670	2477	2227.58	299	8.87518
PH01000032G2690	1428	1178.58	296	16.6063
PH01000032G2710	3238	2988.58	120.647	2.66926
PH01000033G0110	1061	811.576	50	4.07361
PH01000033G0120	1793	1543.58	144.853	6.20496
PH01000033G0230	1605	1355.58	399	19.462
PH01000033G0270	1878	1628.58	4237.59	172.048
PH01000033G0290	1384	1134.58	7	0.407946
PH01000033G0310	1886	1636.58	37	1.49487
PH01000033G0440	2229	1979.58	92	3.07294
PH01000033G0730	2719	2469.58	21	0.562258
PH01000033G0800	1010	760.576	2	0.173871
PH01000033G0840	2593	2343.58	6	0.169282
PH01000033G1420	1105	855.576	479.354	37.0455
PH01000033G1510	1387	1137.58	153	8.89303
PH01000033G1560	1574	1324.58	434	21.6646
PH01000033G1580	1829	1579.58	293	12.2649
PH01000033G1700	2543	2293.58	447	12.8864
PH01000033G1790	1432	1182.58	1345.93	75.2544
PH01000033G1800	949	699.648	4935.35	466.42
PH01000033G1890	1546	1296.58	344	17.5428
PH01000033G1930	3031	2781.58	162	3.8509
PH01000033G1960	1560	1310.58	98	4.94427
PH01000033G1970	1349	1099.58	2121	127.542
PH01000033G2090	2095	1845.58	270	9.67321
PH01000033G2110	2159	1909.58	282.762	9.79091
PH01000033G2130	2053	1803.58	145	5.31584
PH01000033G2170	2397	2147.58	146.273	4.50355
PH01000033G2190	574	326.769	64.2678	13.0044
PH01000033G2240	2204	1954.58	170.073	5.75334
PH01000033G2260	4249	3999.58	298.467	4.93426
PH01000033G2290	1632	1382.58	126	6.02588
PH01000033G2300	745	496.547	128	17.0447
PH01000033G2310	2691	2441.58	11	0.297894
PH01000033G2380	2658	2408.58	260	7.13759
PH01000033G2440	4892	4642.58	1297	18.4722
PH01000033G2450	1458	1208.58	357	19.5314
PH01000034G0070	3817	3567.58	1264	23.4268
PH01000034G0340	2841	2591.58	1677.52	42.7998
PH01000034G0410	1336	1086.58	9	0.547673
PH01000034G0680	1270	1020.58	30	1.94363
PH01000034G0840	8206	7956.58	4141.18	34.4141
PH01000034G0990	1668	1418.58	136	6.33906
PH01000034G1010	2566	2316.58	20	0.57085
PH01000034G1030	4469	4219.58	95.0247	1.48904
PH01000034G1040	1633	1383.58	8	0.382319
PH01000034G1060	900	650.784	65	6.60412
PH01000034G1070	1772	1522.58	227.14	9.86402
PH01000034G1230	3256	3006.58	107.031	2.35383
PH01000034G1320	3287	3037.58	0	0
PH01000034G1340	1593	1343.58	26	1.27953
PH01000034G1380	1826	1576.58	86	3.6068
PH01000034G1470	4027	3777.58	140	2.45049
PH01000034G1480	1871	1621.58	37	1.5087
PH01000034G1730	1884	1634.58	494	19.983
PH01000034G2110	2373	2123.58	145.05	4.51635
PH01000034G2180	2505	2255.58	632.539	18.5425
PH01000035G0110	798	549.08	4	0.481685
PH01000035G0280	863	613.848	1515	163.189
PH01000035G0290	2993	2743.58	2.19577	0.0529186
PH01000035G0350	4003	3753.58	93	1.63824
PH01000035G0370	3077	2827.58	363	8.4885
PH01000035G0390	939	689.648	17.5351	1.68121
PH01000035G0470	2780	2530.58	136	3.55352
PH01000035G0490	3155	2905.58	1552	35.3182
PH01000035G0560	2944	2694.58	65	1.595
PH01000035G0620	5722	5472.58	740	8.94084
PH01000035G0630	2713	2463.58	199	5.34104
PH01000035G0640	2566	2316.58	5	0.142713
PH01000035G0690	572	324.802	88	17.9144
PH01000035G0710	2066	1816.58	301.444	10.9722
PH01000035G0830	1768	1518.58	11.1976	0.487561
PH01000035G0990	610	362.458	63	11.4927
PH01000035G1070	1515	1265.58	6	0.313474
PH01000035G1280	5786	5536.58	310.62	3.70959
PH01000035G1400	2178	1928.58	209	7.16553
PH01000035G1510	3628	3378.58	37	0.724114
PH01000035G1520	3393	3143.58	170	3.57572
PH01000035G1530	3354	3104.58	55.0815	1.17312
PH01000035G1640	1715	1465.58	388	17.505
PH01000035G1650	4879	4629.58	127	1.81385
PH01000035G1760	818	569.024	7157	831.647
PH01000035G1780	2865	2615.58	74	1.8707
PH01000035G1800	1534	1284.58	1	0.0514729
PH01000035G1880	1915	1665.58	4	0.158794
PH01000035G1890	2290	2040.58	192	6.22139
PH01000035G1950	1499	1249.58	230	12.1704
PH01000035G2060	2318	2068.58	25	0.799111
PH01000035G2090	1961	1711.58	1	0.0386316
PH01000035G2160	2895	2645.58	15	0.374895
PH01000035G2170	2731	2481.58	385.778	10.2789
PH01000035G2280	1100	850.576	699	54.3379
PH01000035G2370	1057	807.576	94.3045	7.72125
PH01000035G2390	1480	1230.58	65.0554	3.49553
PH01000035G2440	1856	1606.58	326	13.417
PH01000036G0080	1307	1057.58	879	54.9561
PH01000036G0110	900	650.784	1545	156.975
PH01000036G0130	1490	1240.58	7	0.37309
PH01000036G0220	2095	1845.58	644.224	23.0804
PH01000036G0260	1791	1541.58	565.533	24.2567
PH01000036G0300	2341	2091.58	5	0.158065
PH01000036G0320	2902	2652.58	124	3.09095
PH01000036G0350	901	651.784	706	71.6208
PH01000036G0470	1898	1648.58	189	7.58039
PH01000036G0540	1973	1723.58	144.737	5.55247
PH01000036G0620	2271	2021.58	32.0307	1.04765
PH01000036G0630	1481	1231.58	0	0
PH01000036G0640	1951	1701.58	89	3.45842
PH01000036G0650	2232	1982.58	15	0.500265
PH01000036G0680	1530	1280.58	44	2.27188
PH01000036G0710	1043	793.576	15	1.2498
PH01000036G0740	3207	2957.58	587	13.1232
PH01000036G0800	419	176.312	4	1.50009
PH01000036G0860	1431	1181.58	11	0.615559
PH01000036G1110	2701	2451.58	7611.7	205.293
PH01000036G1140	4162	3912.58	2838	47.961
PH01000036G1180	3939	3689.58	1729	30.9854
PH01000036G1230	3138	2888.58	551	12.6127
PH01000036G1260	3231	2981.58	47	1.04229
PH01000036G1460	2852	2602.58	40.106	1.01893
PH01000036G1480	3729	3479.58	901.41	17.1291
PH01000036G1560	917	667.784	692	68.5186
PH01000036G1580	5093	4843.58	1201.04	16.3957
PH01000036G1590	5636	5386.58	60	0.736507
PH01000036G1600	3356	3106.58	19	0.404399
PH01000036G1710	4641	4391.58	831.645	12.5215
PH01000036G1820	3151	2901.58	458.822	10.4556
PH01000036G1830	3908	3658.58	134.409	2.42916
PH01000036G1850	1833	1583.58	804	33.5703
PH01000036G1880	1219	969.576	170	11.5933
PH01000036G1890	827	577.967	53	6.06334
PH01000036G1930	1794	1544.58	1757	75.2144
PH01000036G2010	5188	4938.58	678.411	9.08301
PH01000036G2040	2357	2107.58	9	0.282357
PH01000036G2060	1484	1234.58	337.273	18.0635
PH01000036G2070	2751	2501.58	301.649	7.97309
PH01000036G2080	786	537.08	175.855	21.6498
PH01000036G2090	876	626.848	601	63.3944
PH01000036G2140	1524	1274.58	82	4.25389
PH01000036G2220	2770	2520.58	306.498	8.0402
PH01000036G2310	1773	1523.58	1882	81.6759
PH01000037G0050	748	499.497	83	10.9871
PH01000037G0060	1282	1032.58	1.01262	0.0648432
PH01000037G0130	2573	2323.58	176	5.00835
PH01000037G0250	3126	2876.58	1039.1	23.8848
PH01000037G0330	3435	3185.58	350.651	7.27823
PH01000037G0340	1010	760.576	477	41.4681
PH01000037G0430	3201	2951.58	128.387	2.87612
PH01000037G0480	2887	2637.58	186.612	4.67814
PH01000037G0560	3789	3539.58	534.282	9.98063
PH01000037G0650	1628	1378.58	21	1.00723
PH01000037G0690	1089	839.576	2808.87	221.213
PH01000037G0740	1286	1036.58	1426.24	90.9767
PH01000037G0830	1160	910.576	87	6.31745
PH01000037G0880	1511	1261.58	108	5.66042
PH01000037G1230	2134	1884.58	215.664	7.56662
PH01000037G1240	640	392.232	7	1.18003
PH01000037G1260	1411	1161.58	149.408	8.50484
PH01000037G1270	1574	1324.58	101	5.04177
PH01000037G1490	911	661.784	23	2.298
PH01000037G1560	3058	2808.58	280.809	6.61094
PH01000037G2010	1623	1373.58	297	14.2969
PH01000037G2080	858	608.848	29	3.1494
PH01000037G2100	2673	2423.58	606.684	16.5518
PH01000038G0030	3268	3018.58	28	0.61333
PH01000038G0050	1287	1037.58	20	1.27453
PH01000038G0110	936	686.648	72.9272	7.02254
[truncated: 29,988 more rows]
