# Supplementary material for: Transcriptome Analysis of Moso Bamboo (Phyllostachys edulis) Reveals Candidate Genes Involved in Response to Dehydration and Cold Stresses
Source: Front Plant Sci. 2022 Jul 19;13:960302. doi: 10.3389/fpls.2022.960302 (PMC9343960; doi:10.3389/fpls.2022.960302)
Supplement: Supplementary file 1 [file Data_Sheet_3.zip › D2_2.abundance.tsv]

target_id	length	eff_length	est_counts	tpm
PH01000000G0240	2568	2309.25	49	1.87909
PH01000000G0250	1064	805.246	3	0.329925
PH01000000G0290	2593	2334.25	45.452	1.72436
PH01000000G0330	1009	750.246	63.9797	7.55198
PH01000000G0350	2191	1932.25	23.3758	1.07134
PH01000000G0410	1184	925.246	261	24.9807
PH01000000G0480	1086	827.246	33	3.53265
PH01000000G0500	2646	2387.25	64	2.37413
PH01000000G0540	2551	2292.25	66	2.54979
PH01000000G0550	1353	1094.25	7	0.566507
PH01000000G0560	2755	2496.25	191.76	6.80289
PH01000000G0600	4445	4186.25	397	8.39823
PH01000000G0670	2020	1761.25	87	4.37443
PH01000000G0700	1973	1714.25	168	8.67877
PH01000000G0710	1284	1025.25	135	11.6608
PH01000000G0720	3205	2946.25	89	2.67512
PH01000000G0800	2831	2572.25	36	1.2394
PH01000000G0910	2156	1897.25	26.7696	1.24951
PH01000000G0920	1699	1440.25	64	3.93519
PH01000000G0960	1129	870.246	2083.73	212.042
PH01000000G0970	1157	898.246	520	51.2661
PH01000000G0980	1412	1153.25	61	4.68414
PH01000000G1020	6330	6071.25	249	3.63198
PH01000000G1160	1962	1703.25	159	8.26688
PH01000000G1200	483	228.954	293	113.329
PH01000000G1220	3617	3358.25	183.84	4.84784
PH01000000G1330	1845	1586.25	20	1.11656
PH01000000G1400	1369	1110.25	15	1.19645
PH01000000G1430	2245	1986.25	58	2.58593
PH01000000G1450	1706	1447.25	632	38.672
PH01000000G1500	1786	1527.25	6.00918	0.34844
PH01000000G1660	2510	2251.25	1194	46.9681
PH01000000G1710	3563	3304.25	391.635	10.4962
PH01000000G1840	2971	2712.25	27.0003	0.881579
PH01000000G1880	2208	1949.25	6	0.272588
PH01000000G1990	3636	3377.25	248.119	6.50608
PH01000000G2000	4056	3797.25	113	2.63531
PH01000000G2050	1540	1281.25	1008.61	69.7131
PH01000000G2070	884	625.651	58	8.20953
PH01000000G2120	2477	2218.25	3055	121.962
PH01000000G2160	1785	1526.25	16	0.928362
PH01000000G2180	2768	2509.25	472	16.6579
PH01000000G2190	1873	1614.25	43	2.35896
PH01000000G2200	954	695.318	9	1.14625
PH01000000G2220	2073	1814.25	50.8595	2.48255
PH01000000G2240	700	442.39	4	0.800713
PH01000000G2260	3039	2780.25	184	5.8608
PH01000000G2270	8102	7843.25	453	5.11475
PH01000000G2340	2711	2452.25	29	1.04726
PH01000000G2350	2325	2066.25	32	1.37148
PH01000000G2410	2001	1742.25	1	0.0508291
PH01000000G2440	3440	3181.25	239	6.65308
PH01000000G2470	3202	2943.25	93	2.7982
PH01000000G2540	3177	2918.25	22	0.66761
PH01000000G2620	4435	4176.25	1765	37.4266
PH01000000G2700	2800	2541.25	59.878	2.08662
PH01000000G2740	3287	3028.25	38	1.11126
PH01000000G2790	2391	2132.25	7	0.290725
PH01000000G2800	634	377.001	143	33.5904
PH01000000G2820	1324	1065.25	64	5.32049
PH01000000G2870	2303	2044.25	30.1454	1.3059
PH01000000G2890	1584	1325.25	15	1.00234
PH01000000G2960	2284	2025.25	12	0.524717
PH01000000G2970	926	667.521	72.6862	9.64293
PH01000000G3110	4636	4377.25	948.574	19.1908
PH01000000G3250	2431	2172.25	50	2.03837
PH01000000G3310	3242	2983.25	398.116	11.818
PH01000000G3540	5218	4959.25	78	1.39284
PH01000000G3550	1833	1574.25	1359	76.4485
PH01000000G3700	1956	1697.25	236	12.3137
PH01000000G3760	2541	2282.25	56.6758	2.19916
PH01000000G3800	1849	1590.25	729	40.5962
PH01000000G3810	732	474.253	23	4.29477
PH01000000G3890	3811	3552.25	217	5.40977
PH01000000G4160	2919	2660.25	31	1.03196
PH01000000G4340	1283	1024.25	36	3.11258
PH01000000G4350	1814	1555.25	27	1.5374
PH01000000G4360	2739	2480.25	111	3.96324
PH01000000G4400	2365	2106.25	21	0.882942
PH01000000G4410	3044	2785.25	76	2.41642
PH01000000G4500	4061	3802.25	914.638	21.3025
PH01000000G4530	3380	3121.25	1103.92	31.3208
PH01000000G4660	3711	3452.25	44	1.12869
PH01000000G4700	985	726.246	17	2.07294
PH01000000G4870	2576	2317.25	1666	63.6685
PH01000000G4910	3565	3306.25	771	20.651
PH01000000G4920	1796	1537.25	2975.62	171.418
PH01000000G4930	2370	2111.25	14	0.587234
PH01000000G5090	933	674.386	59	7.74757
PH01000000G5110	1637	1378.25	79.0902	5.0818
PH01000000G5130	1779	1520.25	79	4.60188
PH01000000G5190	1223	964.246	7	0.642883
PH01000000G5200	2078	1819.25	27.6891	1.34785
PH01000000G5370	1542	1283.25	161	11.1106
PH01000000G5430	2481	2222.25	477	19.0085
PH01000000G5490	2519	2260.25	126	4.9367
PH01000000G5570	1009	750.246	99	11.6857
PH01000000G5630	1806	1547.25	0	0
PH01000000G5690	2902	2643.25	61	2.04369
PH01000000G5700	2089	1830.25	232.887	11.2683
PH01000000G5710	2752	2493.25	108	3.83602
PH01000000G5760	1327	1068.25	35	2.90147
PH01000000G5850	1917	1658.25	73.6964	3.93567
PH01000000G5860	3425	3166.25	160	4.47504
PH01000000G5960	1210	951.246	2140	199.225
PH01000000G5980	3728	3469.25	248	6.33051
PH01000000G6020	1145	886.246	15848	1583.59
PH01000000G6060	961	702.318	8	1.00874
PH01000000G6090	2761	2502.25	232	8.2107
PH01000000G6290	2117	1858.25	19.0304	0.906913
PH01000000G6400	1900	1641.25	159	8.57917
PH01000000G6460	1847	1588.25	356	19.8497
PH01000000G6470	1329	1070.25	1447.82	119.799
PH01000000G6760	3097	2838.25	449	14.0094
PH01000000G6800	1526	1267.25	78	5.45074
PH01000000G7010	1833	1574.25	151	8.49427
PH01000000G7040	1957	1698.25	21	1.09507
PH01000000G7050	732	474.253	525.718	98.1667
PH01000000G7120	2929	2670.25	35.2562	1.16925
PH01000000G7190	7522	7263.25	172	2.0971
PH01000000G7210	2742	2483.25	196.414	7.00445
PH01000000G7300	3010	2751.25	299	9.62418
PH01000000G7320	2049	1790.25	329	16.2744
PH01000000G7400	3383	3124.25	415.109	11.7663
PH01000000G7420	1745	1486.25	17	1.01293
PH01000000G7460	852	593.831	19929.2	2971.99
PH01000001G0110	2527	2268.25	193	7.5351
PH01000001G0130	989	730.246	2	0.24254
PH01000001G0140	2271	2012.25	122	5.36909
PH01000001G0190	915	656.587	70	9.44122
PH01000001G0200	3430	3171.25	129.779	3.62408
PH01000001G0390	1502	1243.25	155	11.0407
PH01000001G0500	3287	3028.25	1905.15	55.7136
PH01000001G0670	2919	2660.25	22.0262	0.733228
PH01000001G0700	3736	3477.25	146	3.71826
PH01000001G0710	2139	1880.25	913	43.001
PH01000001G0720	2890	2631.25	19.7095	0.663339
PH01000001G0800	2445	2186.25	377	15.2709
PH01000001G0820	2250	1991.25	981.086	43.6319
PH01000001G0870	1503	1244.25	17	1.20994
PH01000001G0880	2113	1854.25	24	1.14621
PH01000001G0900	2046	1787.25	462	22.8918
PH01000001G0920	635	377.963	0	0
PH01000001G0950	3081	2822.25	453.275	14.2229
PH01000001G1270	1937	1678.25	120	6.3321
PH01000001G1290	569	312.62	92	26.0611
PH01000001G1300	1570	1311.25	71.5037	4.8291
PH01000001G1450	1529	1270.25	45	3.13723
PH01000001G1600	1387	1128.25	49	3.84604
PH01000001G1650	1652	1393.25	1	0.0635615
PH01000001G1670	3460	3201.25	242.403	6.70564
PH01000001G1770	1690	1431.25	129	7.98174
PH01000001G1780	2050	1791.25	113	5.58657
PH01000001G1810	1763	1504.25	264	15.542
PH01000001G1870	2878	2619.25	101	3.41481
PH01000001G1880	4006	3747.25	78	1.84334
PH01000001G1960	4721	4462.25	1	0.0198458
PH01000001G2010	1884	1625.25	747	40.7027
PH01000001G2030	1015	756.246	12041.6	1410.08
PH01000001G2110	2101	1842.25	358	17.2091
PH01000001G2130	2373	2114.25	13.1133	0.54926
PH01000001G2250	2365	2106.25	9	0.378404
PH01000001G2300	2061	1802.25	818	40.194
PH01000001G2310	1641	1382.25	10	0.640673
PH01000001G2410	1340	1081.25	914	74.8589
PH01000001G2510	2181	1922.25	779	35.8881
PH01000001G2560	1445	1186.25	52	3.88196
PH01000001G2570	1149	890.246	360	35.8108
PH01000001G2580	1850	1591.25	3028.55	168.546
PH01000001G2590	1381	1122.25	167	13.178
PH01000001G2600	1247	988.246	354	31.722
PH01000001G2610	678	420.562	539	113.496
PH01000001G2640	2101	1842.25	64	3.07648
PH01000001G2800	3264	3005.25	709	20.8924
PH01000001G2850	2240	1981.25	35	1.56441
PH01000001G2860	2606	2347.25	163.903	6.18373
PH01000001G2870	3230	2971.25	1997.62	59.5382
PH01000001G2930	3130	2871.25	537.434	16.5759
PH01000001G2940	744	486.157	47.2115	8.5999
PH01000001G3120	3421	3162.25	22	0.616097
PH01000001G3180	1580	1321.25	27	1.80968
PH01000001G3190	2278	2019.25	69	3.02609
PH01000001G3200	1730	1471.25	4.46278	0.268622
PH01000001G3260	1180	921.246	177	17.0145
PH01000001G3290	1593	1334.25	26	1.72568
PH01000001G3350	1618	1359.25	9	0.586363
PH01000001G3420	2472	2213.25	98	3.92119
PH01000001G3470	1155	896.246	83.2412	8.22495
PH01000001G3500	1467	1208.25	109.236	8.00633
PH01000001G3600	1250	991.246	39	3.48422
PH01000001G3620	1832	1573.25	376.79	21.2092
PH01000001G3650	2232	1973.25	540.857	24.273
PH01000001G3710	1040	781.246	28	3.17389
PH01000001G3740	1906	1647.25	0	0
PH01000001G4030	2768	2509.25	2	0.0705844
PH01000001G4050	2130	1871.25	26	1.23045
PH01000001G4440	3128	2869.25	176	5.43209
PH01000001G4450	3733	3474.25	300	7.64685
PH01000001G4480	1585	1326.25	45	3.00476
PH01000001G4490	915	656.587	131	17.6686
PH01000001G4520	3319	3060.25	206	5.96119
PH01000001G4670	2122	1863.25	139.47	6.62879
PH01000001G4680	3541	3282.25	188	5.07234
PH01000001G4800	1455	1196.25	1	0.0740289
PH01000001G4890	1584	1325.25	85	5.67995
PH01000001G4970	4213	3954.25	218	4.88219
PH01000001G4990	3467	3208.25	37	1.02131
PH01000001G5000	2045	1786.25	635.5	31.5062
PH01000001G5130	2809	2550.25	295.813	10.272
PH01000001G5360	1285	1026.25	127	10.9591
PH01000002G0050	1051	792.246	475.297	53.1284
PH01000002G0130	5788	5529.25	410.469	6.5741
PH01000002G0150	2965	2706.25	184.523	6.03817
PH01000002G0160	1128	869.246	81	8.2521
PH01000002G0230	4966	4707.25	20	0.376257
PH01000002G0240	2218	1959.25	1712	77.3814
PH01000002G0290	1390	1131.25	133	10.4116
PH01000002G0310	1059	800.246	1442.34	159.612
PH01000002G0320	5345	5086.25	1003.39	17.4701
PH01000002G0340	1201	942.246	0	0
PH01000002G0360	3935	3676.25	39	0.939468
PH01000002G0430	1548	1289.25	50	3.43444
PH01000002G0490	5261	5002.25	242	4.28423
PH01000002G0540	1240	981.246	10	0.902493
PH01000002G0640	2131	1872.25	203	9.60185
PH01000002G0720	1990	1731.25	143	7.31475
PH01000002G0760	2327	2068.25	1001.9	42.8986
PH01000002G0790	3051	2792.25	138.709	4.39918
PH01000002G0950	2977	2718.25	452	14.7256
PH01000002G1040	4136	3877.25	14	0.319762
PH01000002G1150	5129	4870.25	134	2.43655
PH01000002G1250	2777	2518.25	254	8.93218
PH01000002G1270	1064	805.246	401	44.0999
PH01000002G1400	1871	1612.25	551	30.2651
PH01000002G1550	3968	3709.25	4	0.0954984
PH01000002G1570	1638	1379.25	1154	74.0945
PH01000002G1660	3490	3231.25	596	16.3342
PH01000002G1670	1123	864.246	6.00747	0.615568
PH01000002G1810	1645	1386.25	2	0.127765
PH01000002G1820	2680	2421.25	15	0.548623
PH01000002G1850	1033	774.246	341	39.0029
PH01000002G1960	2535	2276.25	95	3.69595
PH01000002G2090	4983	4724.25	889	16.6645
PH01000002G2210	2795	2536.25	710	24.7907
PH01000002G2300	685	427.562	320	66.2785
PH01000002G2380	2331	2072.25	100.27	4.285
PH01000002G2470	3355	3096.25	98	2.80293
PH01000002G2500	2942	2683.25	164	5.41259
PH01000002G2510	607	350.185	163	41.2204
PH01000002G2620	2354	2095.25	782	33.0517
PH01000002G2660	2817	2558.25	85.375	2.95536
PH01000002G2670	1604	1345.25	302	19.8805
PH01000002G2710	2210	1951.25	29	1.31616
PH01000002G2720	1337	1078.25	109	8.95222
PH01000002G2740	2035	1776.25	584	29.116
PH01000002G2770	1774	1515.25	112	6.54571
PH01000002G2790	2400	2141.25	2360	97.6039
PH01000002G2800	2233	1974.25	861	38.621
PH01000002G2830	1818	1559.25	6678	379.275
PH01000002G2840	3963	3704.25	518.1	12.3861
PH01000002G2860	1510	1251.25	297	21.0201
PH01000002G2920	1861	1602.25	30	1.65811
PH01000002G2930	3233	2974.25	158	4.70438
PH01000002G2980	3092	2833.25	213	6.65759
PH01000002G3050	3497	3238.25	44	1.20327
PH01000002G3060	3488	3229.25	60	1.6454
PH01000002G3110	2874	2615.25	752.083	25.4669
PH01000002G3170	2484	2225.25	1163	46.2832
PH01000002G3240	1850	1591.25	455	25.3219
PH01000002G3260	3769	3510.25	243	6.13043
PH01000002G3270	1289	1030.25	68.5301	5.89064
PH01000002G3290	2957	2698.25	161	5.28404
PH01000002G3370	2697	2438.25	1438.85	52.259
PH01000002G3460	1937	1678.25	36	1.89963
PH01000002G3470	841	582.831	774	117.603
PH01000002G3590	1049	790.246	89	9.97355
PH01000002G3730	1098	839.246	36	3.7987
PH01000002G3860	2496	2237.25	239	9.46033
PH01000002G3900	1483	1224.25	328	23.7261
PH01000002G3910	2946	2687.25	32.215	1.06163
PH01000002G3920	2116	1857.25	21	1.00132
PH01000002G3940	1151	892.246	40	3.97006
PH01000002G3950	879	620.651	21	2.99636
PH01000002G3990	2698	2439.25	526	19.0964
PH01000002G4080	1136	877.246	63	6.35977
PH01000002G4150	1619	1360.25	270	17.578
PH01000002G4180	1520	1261.25	5313	373.046
PH01000002G4200	2026	1767.25	157	7.86728
PH01000002G4240	2882	2623.25	385.478	13.0132
PH01000002G4250	2300	2041.25	7091	307.634
PH01000002G4280	1505	1246.25	11	0.781647
PH01000002G4300	1515	1256.25	30	2.1148
PH01000002G4340	1923	1664.25	1037	55.1802
PH01000003G0060	1198	939.246	13555.9	1278.12
PH01000003G0100	3817	3558.25	443	11.0253
PH01000003G0190	2587	2328.25	733	27.8803
PH01000003G0200	840	581.831	12	1.82644
PH01000003G0270	2478	2219.25	8	0.319232
PH01000003G0310	2638	2379.25	66	2.45656
PH01000003G0320	1993	1734.25	8	0.408509
PH01000003G0390	2280	2021.25	701	30.7129
PH01000003G0400	597	340.29	197	51.2672
PH01000003G0410	3723	3464.25	205.711	5.2586
PH01000003G0420	1949	1690.25	1682	88.1248
PH01000003G0430	878	619.651	6075.99	868.344
PH01000003G0470	3346	3087.25	127	3.64296
PH01000003G0570	1285	1026.25	84	7.24853
PH01000003G0620	2277	2018.25	414.206	18.1746
PH01000003G0680	652	394.846	0	0
PH01000003G0730	3024	2765.25	259	8.29446
PH01000003G0760	1924	1665.25	102	5.4243
PH01000003G0780	3505	3246.25	39	1.06391
PH01000003G0790	2754	2495.25	446	15.8286
PH01000003G0810	3476	3217.25	38	1.04597
PH01000003G0840	1047	788.246	1896.7	213.088
PH01000003G0860	1285	1026.25	49	4.22831
PH01000003G0870	1809	1550.25	22	1.25674
PH01000003G0910	2328	2069.25	103	4.40806
PH01000003G0960	827	568.946	10	1.55651
PH01000003G1050	2384	2125.25	382.475	15.9373
PH01000003G1230	1573	1314.25	660.323	44.4941
PH01000003G1440	1940	1681.25	128	6.74218
PH01000003G1590	3240	2981.25	35	1.03966
PH01000003G1660	1604	1345.25	20	1.31659
PH01000003G1680	2237	1978.25	348	15.5783
PH01000003G1780	1905	1646.25	43.282	2.32828
PH01000003G1880	1120	861.246	135	13.8812
PH01000003G1890	1648	1389.25	150	9.56168
PH01000003G1900	885	626.651	39	5.51139
PH01000003G1970	3732	3473.25	82.8069	2.11131
PH01000003G2020	648	390.885	110	24.921
PH01000003G2040	3538	3279.25	350	9.45183
PH01000003G2120	580	323.523	1027.73	281.317
PH01000003G2320	877	618.651	360.678	51.6293
PH01000003G2350	1225	966.246	133	12.1895
PH01000003G2480	1815	1556.25	2	0.113808
PH01000003G2490	1695	1436.25	0	0
PH01000003G2570	1057	798.246	70	7.76575
PH01000003G2600	1746	1487.25	1524	90.7453
PH01000003G2650	3674	3415.25	145	3.75983
PH01000003G2710	2482	2223.25	61	2.42976
PH01000003G2730	820	562.002	7	1.10302
PH01000003G2770	3471	3212.25	274.829	7.57662
PH01000003G3040	2027	1768.25	186	9.3152
PH01000003G3120	2624	2365.25	521.401	19.5217
PH01000003G3170	772	514.108	8	1.37803
PH01000003G3180	3435	3176.25	2781.42	77.5486
PH01000003G3290	729	471.253	0	0
PH01000003G3390	1275	1016.25	124	10.8055
PH01000003G3550	2186	1927.25	159	7.30604
PH01000003G3560	1456	1197.25	829.748	61.3741
PH01000003G3570	3368	3109.25	703.942	20.0495
PH01000003G3590	1969	1710.25	504.279	26.1117
PH01000003G3600	856	597.772	66.6211	9.86957
PH01000003G3650	2876	2617.25	6348	214.79
PH01000003G3670	782	524.056	85	14.3636
PH01000003G3690	1682	1423.25	98	6.09773
PH01000003G3730	1397	1138.25	485	37.7335
PH01000003G3770	2367	2108.25	181	7.6029
PH01000003G3800	3588	3329.25	32.1017	0.853894
PH01000003G3870	1639	1380.25	3.0228	0.193943
PH01000003G3960	3529	3270.25	271	7.33856
PH01000003G4010	1495	1236.25	8	0.573069
PH01000003G4150	1135	876.246	71	7.17553
PH01000003G4180	1884	1625.25	0	0
PH01000003G4200	1611	1352.25	5	0.327443
PH01000003G4210	837	578.831	42	6.42568
PH01000003G4220	3224	2965.25	0	0
PH01000003G4260	3690	3431.25	25.0197	0.645733
PH01000003G4290	1884	1625.25	69	3.75969
PH01000004G0040	2189	1930.25	77.6616	3.563
PH01000004G0130	1755	1496.25	5790.48	342.715
PH01000004G0140	1339	1080.25	131	10.7392
PH01000004G0220	1435	1176.25	14	1.05403
PH01000004G0240	2966	2707.25	37.1739	1.216
PH01000004G0260	1626	1367.25	19	1.23063
PH01000004G0290	1569	1310.25	79	5.33945
PH01000004G0400	3768	3509.25	9038	228.076
PH01000004G0480	1528	1269.25	3	0.209314
PH01000004G0500	3985	3726.25	88	2.09138
PH01000004G0570	2259	2000.25	32	1.41673
PH01000004G0650	2445	2186.25	1074	43.5038
PH01000004G0740	1392	1133.25	144	11.2528
PH01000004G0870	1282	1023.25	66	5.71197
PH01000004G0950	3416	3157.25	672	18.8488
PH01000004G0980	2525	2266.25	339	13.2469
PH01000004G1010	2166	1907.25	1041.73	48.3696
PH01000004G1020	1009	750.246	22	2.59681
PH01000004G1040	1457	1198.25	1135.44	83.9153
PH01000004G1130	1357	1098.25	19	1.53206
PH01000004G1140	2056	1797.25	261	12.8604
PH01000004G1210	2865	2606.25	47.735	1.62197
PH01000004G1260	1952	1693.25	1221	63.8583
PH01000004G1350	638	380.963	2	0.46491
PH01000004G1430	4305	4046.25	326.413	7.14393
PH01000004G1440	1176	917.246	3	0.289639
PH01000004G1550	1377	1118.25	64	5.06833
PH01000004G1570	2008	1749.25	204	10.3276
PH01000004G1580	742	484.157	344.3	62.9757
PH01000004G1630	1742	1483.25	134.962	8.0579
PH01000004G1680	2068	1809.25	235	11.5025
PH01000004G1720	1635	1376.25	104	6.69205
PH01000004G1750	2903	2644.25	121	4.05234
PH01000004G1840	865	606.712	75	10.9471
PH01000004G1850	2275	2016.25	69	3.03059
PH01000004G1860	2660	2401.25	1373	50.6356
PH01000004G2090	2041	1782.25	10	0.496883
PH01000004G2190	1854	1595.25	305	16.9314
PH01000004G2200	1524	1265.25	120	8.39901
PH01000004G2210	1714	1455.25	21.8827	1.33164
PH01000004G2220	3795	3536.25	13	0.325554
PH01000004G2230	4560	4301.25	383	7.88545
PH01000004G2550	2315	2056.25	302	13.0063
PH01000004G2710	3901	3642.25	357	8.68002
PH01000004G2830	3151	2892.25	131	4.01105
PH01000004G2870	2605	2346.25	47	1.77397
PH01000004G2930	2118	1859.25	68	3.23887
PH01000004G3000	2658	2399.25	17	0.627475
PH01000004G3020	3060	2801.25	121.934	3.85475
PH01000004G3030	3100	2841.25	271	8.44661
PH01000004G3040	1335	1076.25	43	3.53817
PH01000004G3200	3162	2903.25	59	1.79966
PH01000004G3220	1132	873.246	18.1719	1.84283
PH01000004G3230	3246	2987.25	1606.68	47.6299
PH01000004G3260	1604	1345.25	10	0.658295
PH01000004G3370	2237	1978.25	456.081	20.4166
PH01000004G3560	1813	1554.25	287	16.3525
PH01000004G3640	1358	1099.25	672.093	54.1448
PH01000004G3680	2967	2708.25	4	0.130796
PH01000004G3830	2665	2406.25	451	16.5981
PH01000004G3970	5735	5476.25	119	1.92436
PH01000004G4070	1562	1303.25	257.253	17.4806
PH01000004G4080	2192	1933.25	24	1.09938
PH01000004G4100	3704	3445.25	136.553	3.50997
PH01000004G4410	3979	3720.25	358.562	8.53523
PH01000004G4460	2270	2011.25	22	0.968678
PH01000004G4470	1904	1645.25	94	5.05963
PH01000005G0010	1388	1129.25	22	1.72527
PH01000005G0050	1832	1573.25	61	3.43364
PH01000005G0140	895	636.651	8	1.11278
PH01000005G0150	2289	2030.25	33	1.43942
PH01000005G0270	5064	4805.25	57.0159	1.05076
PH01000005G0290	5557	5298.25	17.0061	0.284247
PH01000005G0300	4236	3977.25	243.647	5.42501
PH01000005G0310	2697	2438.25	87	3.15983
PH01000005G0330	1061	802.246	85	9.38282
PH01000005G0400	5518	5259.25	53	0.89243
PH01000005G0450	2806	2547.25	259	9.00432
PH01000005G0500	2803	2544.25	217.825	7.58177
PH01000005G0510	6423	6164.25	762.147	10.9492
PH01000005G0580	2793	2534.25	105	3.66912
PH01000005G0590	621	364.149	39	9.48433
PH01000005G0680	509	253.71	0	0
PH01000005G0850	891	632.651	10	1.39977
PH01000005G0880	1234	975.246	17	1.54368
PH01000005G0920	2159	1900.25	7	0.32622
PH01000005G0960	1998	1739.25	831	42.3118
PH01000005G0970	2594	2335.25	120	4.55062
PH01000005G1020	6338	6079.25	328.261	4.7818
PH01000005G1030	3752	3493.25	438.273	11.1106
PH01000005G1170	3071	2812.25	341	10.738
PH01000005G1180	2276	2017.25	263.911	11.5856
PH01000005G1190	1823	1564.25	435	24.6267
PH01000005G1200	1133	874.246	111	11.2438
PH01000005G1210	3975	3716.25	208	4.95657
PH01000005G1220	2859	2600.25	1237.48	42.1451
PH01000005G1230	4251	3992.25	354.232	7.85765
PH01000005G1260	2690	2431.25	19	0.692065
PH01000005G1300	1055	796.246	2495	277.489
PH01000005G1320	1597	1338.25	473	31.3002
PH01000005G1390	1252	993.246	311	27.7284
PH01000005G1420	4174	3915.25	118	2.66898
PH01000005G1450	3147	2888.25	182	5.58032
PH01000005G1460	1106	847.246	251.524	26.2901
PH01000005G1500	3086	2827.25	61.7169	1.93313
PH01000005G1530	1774	1515.25	3	0.175332
PH01000005G1580	5922	5663.25	3	0.0469113
PH01000005G1660	2619	2360.25	7	0.262641
PH01000005G1770	1501	1242.25	22	1.56833
PH01000005G1790	2637	2378.25	38	1.41498
PH01000005G1800	1219	960.246	2010	185.368
PH01000005G1820	962	703.318	70	8.8139
PH01000005G1830	2110	1851.25	417	19.9477
PH01000005G1850	2611	2352.25	35	1.31767
PH01000005G1950	1277	1018.25	407	35.3968
PH01000005G2010	1658	1399.25	191	12.0882
PH01000005G2020	1142	883.246	99	9.92603
PH01000005G2030	2523	2264.25	688	26.9083
PH01000005G2110	4275	4016.25	904	19.9329
PH01000005G2160	3950	3691.25	196	4.70224
PH01000005G2200	2230	1971.25	938	42.139
PH01000005G2210	1314	1055.25	311	26.0993
PH01000005G2240	2553	2294.25	249.466	9.62925
PH01000005G2310	2800	2541.25	204.896	7.14017
PH01000005G2340	2113	1854.25	838.489	40.0453
PH01000005G2360	1980	1721.25	116.208	5.97882
PH01000005G2470	1204	945.246	600.454	56.2544
PH01000005G2480	1743	1484.25	275.535	16.4397
PH01000005G2540	694	436.434	45	9.13096
PH01000005G2550	2464	2205.25	194.87	7.82547
PH01000005G2560	4462	4203.25	1503.94	31.686
PH01000005G2580	2017	1758.25	25	1.25916
PH01000005G2590	2216	1957.25	204.876	9.26974
PH01000005G2820	1193	934.246	295	27.9629
PH01000005G2870	1533	1274.25	172	11.9536
PH01000005G2880	2706	2447.25	108	3.90812
PH01000005G2890	3682	3423.25	375	9.70097
PH01000005G2900	1417	1158.25	11	0.841035
PH01000005G2920	985	726.246	0	0
PH01000005G2970	3444	3185.25	242	6.72813
PH01000005G3020	3854	3595.25	153.894	3.79067
PH01000005G3030	3614	3355.25	579	15.2819
PH01000005G3110	3202	2943.25	802	24.1307
PH01000005G3140	4196	3937.25	448.498	10.0877
PH01000005G3210	3050	2791.25	1509	47.8755
PH01000005G3220	3756	3497.25	1052	26.6386
PH01000005G3350	2989	2730.25	1	0.0324355
PH01000005G3370	1219	960.246	270	24.9002
PH01000005G3390	825	567.002	121	18.8983
PH01000005G3400	1763	1504.25	124	7.30003
PH01000005G3460	2143	1884.25	880	41.3587
PH01000005G3500	3420	3161.25	249.892	7.00028
PH01000005G3600	2441	2182.25	134.505	5.45831
PH01000005G3610	4172	3913.25	95	2.14985
PH01000005G3620	1297	1038.25	38	3.2412
PH01000005G3640	6766	6507.25	379	5.15779
PH01000005G3710	3005	2746.25	107.329	3.461
PH01000005G3720	1794	1535.25	18.7242	1.08006
PH01000005G3860	3517	3258.25	84	2.28306
PH01000005G4060	2472	2213.25	279	11.1634
PH01000005G4070	4239	3980.25	1133.81	25.2262
PH01000005G4150	3026	2767.25	1831.13	58.5994
PH01000006G0060	1866	1607.25	1.00175	0.0551949
PH01000006G0210	1920	1661.25	0	0
PH01000006G0350	2325	2066.25	44	1.88579
PH01000006G0380	1140	881.246	99	9.94855
PH01000006G0390	1394	1135.25	228	17.7855
PH01000006G0400	2179	1920.25	228	10.5148
PH01000006G0430	2146	1887.25	154	7.22627
PH01000006G0450	2278	2019.25	266.659	11.6947
PH01000006G0460	2100	1841.25	432	20.7775
PH01000006G0590	2120	1861.25	0	0
PH01000006G0610	1693	1434.25	132	8.15027
PH01000006G0660	2421	2162.25	24	0.982942
PH01000006G0760	3677	3418.25	1215.23	31.483
PH01000006G0810	2589	2330.25	127	4.82641
PH01000006G0880	1443	1184.25	38	2.8416
PH01000006G0910	2904	2645.25	22.0968	0.739751
PH01000006G0920	1064	805.246	91	10.0077
PH01000006G0940	2168	1909.25	100	4.63831
PH01000006G0960	1770	1511.25	67	3.9261
PH01000006G1010	1736	1477.25	39	2.33794
PH01000006G1030	1022	763.246	1294	150.138
PH01000006G1150	401	152.324	12	6.97647
PH01000006G1230	1367	1108.25	12	0.958886
PH01000006G1420	3147	2888.25	312.321	9.57611
PH01000006G1440	861	602.712	55	8.08119
PH01000006G1450	1074	815.246	31	3.3674
PH01000006G1570	2964	2705.25	450	14.7308
PH01000006G1670	2278	2019.25	92	4.03479
PH01000006G2010	2693	2434.25	80.0231	2.91121
PH01000006G2190	2547	2288.25	34	1.31583
PH01000006G2220	1014	755.246	12	1.40707
PH01000006G2340	1132	873.246	1761	178.585
PH01000006G2370	804	546.002	182	29.5188
PH01000006G2390	2276	2017.25	181	7.94587
PH01000006G2400	2649	2390.25	292.506	10.8371
PH01000006G2410	4662	4403.25	397	7.98435
PH01000006G2500	3250	2991.25	10	0.296053
PH01000006G2600	1123	864.246	226	23.1576
PH01000006G2680	2213	1954.25	195	8.83644
PH01000006G2790	2336	2077.25	488.93	20.844
PH01000006G2800	3181	2922.25	175.202	5.3094
PH01000006G3040	2048	1789.25	492	24.351
PH01000006G3200	1580	1321.25	24	1.60861
PH01000006G3240	4135	3876.25	425	9.70956
PH01000006G3330	1825	1566.25	1	0.0565408
PH01000006G3340	2391	2132.25	60	2.49193
PH01000006G3360	2683	2424.25	328	11.9817
PH01000006G3520	2017	1758.25	646	32.5368
PH01000006G3570	1936	1677.25	236	12.4605
PH01000006G3600	766	508.108	1922	334.98
PH01000006G3670	3106	2847.25	87	2.70593
PH01000006G3730	2001	1742.25	25	1.27073
PH01000007G0730	4304	4045.25	100.04	2.19003
PH01000007G0830	1832	1573.25	15	0.844338
PH01000007G0890	1132	873.246	46	4.66491
PH01000007G1150	4744	4485.25	44	0.868737
PH01000007G1340	2979	2720.25	744	24.2207
PH01000007G1470	3804	3545.25	197.3	4.92837
PH01000007G1520	5823	5564.25	19	0.302391
PH01000007G1740	2405	2146.25	504	20.7957
PH01000007G1750	1778	1519.25	341	19.8769
PH01000007G1880	4435	4176.25	415.272	8.8058
PH01000007G1960	2752	2493.25	388	13.7812
PH01000007G2030	2114	1855.25	40	1.90933
PH01000007G2100	3115	2856.25	156	4.83672
PH01000007G2380	2782	2523.25	89	3.12358
PH01000007G2390	2888	2629.25	747	25.16
PH01000007G2400	4523	4264.25	229	4.75571
PH01000007G2410	2455	2196.25	379	15.282
PH01000007G2600	1751	1492.25	318	18.8716
PH01000007G2620	804	546.002	128	20.7605
PH01000007G2760	4408	4149.25	163	3.47889
PH01000007G2850	809	551.002	3	0.482158
PH01000007G2860	3813	3554.25	326.055	8.12392
PH01000007G2920	1549	1290.25	58	3.98086
PH01000007G2970	1651	1392.25	35	2.22625
PH01000007G3010	1124	865.246	40	4.09395
PH01000007G3080	3292	3033.25	34	0.992643
PH01000007G3130	1828	1569.25	15	0.846491
PH01000007G3150	3845	3586.25	387	9.55637
PH01000007G3190	1211	952.246	2	0.185996
PH01000007G3320	2774	2515.25	4203.3	147.99
PH01000007G3390	4156	3897.25	2720.32	61.8136
PH01000007G3570	1862	1603.25	54	2.98274
PH01000007G3590	845	586.831	1	0.150907
PH01000007G3600	3146	2887.25	10	0.306717
PH01000007G3610	1311	1052.25	178	14.9804
PH01000007G3680	4289	4030.25	96	2.10941
PH01000008G0200	2811	2552.25	66	2.29004
PH01000008G0420	4901	4642.25	11	0.209839
PH01000008G0500	1084	825.246	610.263	65.4871
PH01000008G0920	1581	1322.25	791	52.9769
PH01000008G1020	1521	1262.25	71.0422	4.98418
PH01000008G1030	933	674.386	13	1.70709
PH01000008G1080	2813	2554.25	8	0.277363
PH01000008G1140	1429	1170.25	761.171	57.6006
PH01000008G1310	1266	1007.25	138	12.1329
PH01000008G1430	1678	1419.25	108	6.73888
PH01000008G1440	1045	786.246	53	5.96952
PH01000008G1510	2324	2065.25	49	2.1011
PH01000008G1530	1440	1181.25	23466.4	1759.26
PH01000008G1540	2288	2029.25	509	22.2129
PH01000008G1560	2073	1814.25	199	9.71357
PH01000008G2080	754	496.108	274	48.9099
PH01000008G2090	860	601.712	268	39.4429
PH01000008G2100	3466	3207.25	7	0.19328
PH01000008G2130	1010	751.246	12	1.41456
PH01000008G2140	2786	2527.25	241	8.44484
PH01000008G2210	817	559.002	2	0.316839
PH01000008G2240	1382	1123.25	11	0.867241
PH01000008G2370	1187	928.246	4816	459.457
PH01000008G2420	2533	2274.25	870	33.8769
PH01000008G2470	5617	5358.25	359.912	5.94835
PH01000008G2620	1549	1290.25	65.9009	4.52315
PH01000008G2640	429	178.099	0	0
PH01000008G2650	1690	1431.25	2.17559	0.134613
PH01000008G2700	5627	5368.25	678.655	11.1954
PH01000008G2800	1315	1056.25	50.9435	4.27116
PH01000008G2960	4334	4075.25	5457	118.583
PH01000008G3080	1539	1280.25	96	6.64048
PH01000008G3090	3014	2755.25	22	0.707106
PH01000008G3130	2554	2295.25	13.4137	0.517536
PH01000008G3210	1676	1417.25	129	8.06058
PH01000008G3230	4225	3966.25	16	0.357242
PH01000009G0030	7292	7033.25	240	3.02188
PH01000009G0060	3118	2859.25	39	1.20791
PH01000009G0150	2854	2595.25	57	1.94499
PH01000009G0160	2560	2301.25	43	1.65473
PH01000009G0260	2198	1939.25	165	7.53482
PH01000009G0270	740	482.157	27	4.95903
PH01000009G0300	1389	1130.25	302	23.6622
PH01000009G0320	4314	4055.25	56	1.22291
PH01000009G0350	1370	1111.25	1984.43	158.142
PH01000009G0360	1703	1444.25	116.434	7.13937
PH01000009G0410	5848	5589.25	240.345	3.80807
PH01000009G0420	958	699.318	1084	137.27
PH01000009G0430	1944	1685.25	27	1.4188
PH01000009G0510	1434	1175.25	379	28.5583
PH01000009G0530	1386	1127.25	85	6.67763
PH01000009G0540	761	503.108	39.9165	7.02609
PH01000009G0590	3147	2888.25	1163	35.6589
PH01000009G0600	2152	1893.25	71	3.32103
PH01000009G0810	2567	2308.25	494.749	18.9813
PH01000009G0830	2706	2447.25	1939.41	70.1801
PH01000009G0840	2551	2292.25	5	0.193166
PH01000009G0850	2671	2412.25	9	0.330402
PH01000009G0870	1084	825.246	335	35.9487
PH01000009G0890	1569	1310.25	86	5.81256
PH01000009G0970	7299	7040.25	910.474	11.4525
PH01000009G1080	1642	1383.25	64	4.09734
PH01000009G1200	1160	901.246	40.9043	4.01927
PH01000009G1230	1152	893.246	14	1.38797
PH01000009G1240	2359	2100.25	1922	81.0411
PH01000009G1290	2414	2155.25	25.0831	1.03064
PH01000009G1300	1207	948.246	4	0.37356
PH01000009G1330	2373	2114.25	297.895	12.4776
PH01000009G1370	1989	1730.25	6	0.30709
PH01000009G1380	2331	2072.25	4	0.170939
PH01000009G1390	2099	1840.25	77	3.70541
PH01000009G1450	1756	1497.25	307	18.158
PH01000009G1510	1656	1397.25	28	1.77463
PH01000009G1600	504	249.014	1	0.355629
PH01000009G1660	1333	1074.25	51.7091	4.2627
PH01000009G1670	1121	862.246	154	15.8165
PH01000009G1680	4408	4149.25	744	15.8791
PH01000009G1800	1312	1053.25	485	40.7787
PH01000009G1870	4434	4175.25	10	0.2121
PH01000009G1900	1705	1446.25	2063.2	126.334
PH01000009G1940	1046	787.246	7	0.787426
PH01000009G1960	1548	1289.25	14	0.961644
PH01000009G2100	1362	1103.25	524	42.0611
PH01000009G2130	2303	2044.25	378.992	16.4179
PH01000009G2140	1622	1363.25	190	12.3424
PH01000009G2190	4497	4238.25	434.518	9.07911
PH01000009G2290	2972	2713.25	620	20.236
PH01000009G2360	1584	1325.25	1439	96.1582
PH01000009G2390	494	239.409	5203.84	1924.89
PH01000009G2460	1480	1221.25	1222.03	88.6133
PH01000009G2490	2646	2387.25	25	0.927395
PH01000009G2500	2374	2115.25	20	0.837319
PH01000009G2540	2910	2651.25	96.7699	3.2323
PH01000009G2590	587	330.458	967	259.139
PH01000009G2680	2164	1905.25	984.843	45.776
PH01000009G2750	2146	1887.25	21	0.9854
PH01000009G2810	761	503.108	206	36.26
PH01000009G2840	1778	1519.25	38	2.21502
PH01000009G2920	2014	1755.25	42.7319	2.15594
PH01000009G2950	2033	1774.25	85	4.24255
PH01000009G2960	3827	3568.25	12	0.297816
PH01000009G3360	2213	1954.25	749.775	33.9761
PH01000009G3370	1504	1245.25	173	12.3031
PH01000010G0100	2421	2162.25	1382.3	56.6136
PH01000010G0110	1117	858.246	13	1.34139
PH01000010G0140	3058	2799.25	97	3.06869
PH01000010G0220	6657	6398.25	2287.93	31.6668
PH01000010G0280	3028	2769.25	384	12.2798
PH01000010G0320	3017	2758.25	161	5.1691
PH01000010G0350	2504	2245.25	135	5.32466
PH01000010G0360	1435	1176.25	194	14.6058
PH01000010G0450	1186	927.246	480.467	45.8871
PH01000010G0460	1404	1145.25	134	10.3616
PH01000010G0610	2265	2006.25	236	10.4172
PH01000010G0620	4612	4353.25	49	0.996793
PH01000010G0640	1525	1266.25	994.755	69.5697
PH01000010G0700	1794	1535.25	6	0.346095
PH01000010G0730	1078	819.246	1806.05	195.225
PH01000010G0740	4830	4571.25	316	6.12173
PH01000010G0760	1409	1150.25	20	1.53979
PH01000010G0770	1890	1631.25	13	0.705742
PH01000010G0780	1022	763.246	158	18.3322
PH01000010G0850	2103	1844.25	1087	52.1955
PH01000010G0990	3156	2897.25	1260	38.513
PH01000010G1020	1236	977.246	2499.38	226.491
PH01000010G1070	3632	3373.25	16	0.420043
PH01000010G1080	3945	3686.25	673.076	16.1697
PH01000010G1090	838	579.831	30	4.58186
PH01000010G1120	1463	1204.25	1503.26	110.545
PH01000010G1130	2951	2692.25	1211.14	39.8383
PH01000010G1220	3948	3689.25	23.0283	0.552773
PH01000010G1380	1898	1639.25	0	0
PH01000010G1410	7233	6974.25	197	2.50144
PH01000010G1470	3629	3370.25	72	1.89188
PH01000010G1530	3202	2943.25	26.2907	0.791039
PH01000010G1560	2122	1863.25	64	3.04181
PH01000010G1590	2698	2439.25	309	11.2182
PH01000010G1610	4855	4596.25	821	15.8184
PH01000010G1820	1995	1736.25	12	0.612057
PH01000010G1850	4540	4281.25	386.667	7.99813
PH01000010G1950	2143	1884.25	0	0
PH01000010G1960	2560	2301.25	186	7.15767
PH01000010G2010	1730	1471.25	28	1.68537
PH01000010G2050	1770	1511.25	224	13.1261
PH01000010G2350	2196	1937.25	2501.74	114.361
PH01000010G2470	3880	3621.25	418.171	10.2263
PH01000010G2480	1622	1363.25	85	5.52162
PH01000010G2510	1104	845.246	96	10.058
PH01000010G2530	1205	946.246	492	46.0451
PH01000010G2550	4344	4085.25	505	10.947
PH01000010G2650	2244	1985.25	139.181	6.20852
PH01000010G2680	2506	2247.25	86	3.38899
PH01000010G2720	1469	1210.25	0	0
PH01000010G2770	1400	1141.25	264.114	20.4943
PH01000010G2810	2535	2276.25	16	0.622476
PH01000010G2820	1924	1665.25	98	5.21158
PH01000010G2990	2358	2099.25	9	0.379665
PH01000010G3030	7480	7221.25	407.449	4.9967
PH01000010G3060	2252	1993.25	0	0
PH01000010G3080	3143	2884.25	287	8.81194
PH01000010G3100	3382	3123.25	2050.12	58.1294
PH01000010G3140	2682	2423.25	1771	64.7207
PH01000010G3150	2314	2055.25	32	1.37882
PH01000010G3180	1466	1207.25	256	18.7787
PH01000011G0130	2547	2288.25	82	3.17346
PH01000011G0270	2403	2144.25	178	7.35135
PH01000011G0320	1962	1703.25	5	0.259965
PH01000011G0540	4261	4002.25	40	0.885071
PH01000011G0550	2932	2673.25	30.2428	1.00186
PH01000011G0660	3429	3170.25	87	2.43023
PH01000011G1090	1183	924.246	5	0.479076
PH01000011G1110	2309	2050.25	2549	110.1
PH01000011G1210	1629	1370.25	105.648	6.82784
PH01000011G1240	4721	4462.25	264	5.23929
PH01000011G1270	1003	744.246	171	20.3471
PH01000011G1330	3109	2850.25	191	5.93435
PH01000011G1350	1009	750.246	53	6.25596
PH01000011G1390	5045	4786.25	125.36	2.31946
PH01000011G1470	4001	3742.25	353.578	8.3671
PH01000011G1530	2254	1995.25	318	14.1141
PH01000011G1610	1202	943.246	973	91.3503
PH01000011G1700	2597	2338.25	127	4.80989
PH01000011G1710	831	572.831	1	0.154595
PH01000011G1730	1859	1600.25	150.388	8.32242
PH01000011G1850	735	477.253	19	3.52555
PH01000011G1880	2858	2599.25	144	4.90611
PH01000011G1890	2629	2370.25	625	23.3512
PH01000011G1900	2404	2145.25	2977	122.892
PH01000011G1960	1891	1632.25	334.424	18.144
PH01000011G1970	1688	1429.25	45	2.78822
PH01000011G2050	2193	1934.25	858.181	39.2906
PH01000011G2080	1549	1290.25	177	12.1485
PH01000011G2100	2773	2514.25	37	1.30321
PH01000011G2110	1629	1370.25	41	2.64976
PH01000011G2120	1363	1104.25	58	4.6514
PH01000011G2220	1480	1221.25	43	3.11808
PH01000011G2340	1261	1002.25	244	21.5594
PH01000011G2580	2839	2580.25	14.572	0.500127
PH01000011G2670	2997	2738.25	642.553	20.7806
PH01000011G2710	2063	1804.25	60	2.94495
PH01000011G2810	2307	2048.25	25	1.08089
PH01000011G2980	3915	3656.25	137.281	3.32504
PH01000011G2990	2073	1814.25	247	12.0565
PH01000011G3000	1468	1209.25	64	4.68692
PH01000011G3020	2234	1975.25	829	37.1668
PH01000011G3030	2687	2428.25	14	0.510572
PH01000011G3060	1969	1710.25	69.3447	3.59068
PH01000011G3210	3965	3706.25	167.333	3.99825
PH01000012G0010	902	643.587	3	0.412797
PH01000012G0070	1478	1219.25	79	5.73796
PH01000012G0140	4989	4730.25	335	6.27167
PH01000012G0150	1848	1589.25	45	2.50751
PH01000012G0160	1851	1592.25	77	4.28255
PH01000012G0190	2208	1949.25	146.989	6.67791
PH01000012G0240	2189	1930.25	17	0.779935
PH01000012G0330	714	456.299	1213	235.414
PH01000012G0350	3915	3656.25	179	4.3355
PH01000012G0400	2671	2412.25	7697	282.567
PH01000012G0420	4163	3904.25	98.1896	2.22715
PH01000012G0490	2072	1813.25	4320.89	211.027
PH01000012G0560	2108	1849.25	577	27.6314
PH01000012G0660	3046	2787.25	128	4.06684
PH01000012G0700	1475	1216.25	432	31.4546
PH01000012G0750	2516	2257.25	1297	50.8842
PH01000012G0830	2993	2734.25	615	19.9186
PH01000012G0930	1643	1384.25	277	17.721
PH01000012G0950	888	629.651	9	1.2658
PH01000012G0960	920	661.521	33	4.41766
PH01000012G1010	4431	4172.25	635.416	13.4868
PH01000012G1020	455	202.571	1221	533.777
PH01000012G1040	3327	3068.25	38	1.09677
PH01000012G1060	2494	2235.25	46	1.82245
PH01000012G1090	8101	7842.25	63	0.711413
PH01000012G1110	4420	4161.25	42	0.893815
PH01000012G1160	1945	1686.25	144	7.56247
PH01000012G1170	1058	799.246	77.4984	8.58686
PH01000012G1230	861	602.712	13	1.9101
PH01000012G1250	1324	1065.25	26.5506	2.20723
PH01000012G1300	1248	989.246	39	3.49126
PH01000012G1310	2185	1926.25	119.099	5.47545
PH01000012G1330	2743	2484.25	180.014	6.41702
PH01000012G1530	1746	1487.25	317.895	18.9288
PH01000012G1560	1394	1135.25	266	20.7498
PH01000012G1620	4491	4232.25	102	2.13428
PH01000012G1630	1653	1394.25	2260.17	143.557
PH01000012G1640	1308	1049.25	271	22.8725
PH01000012G1750	1268	1009.25	15	1.31618
PH01000012G1880	971	712.318	25	3.10805
PH01000012G1890	2360	2101.25	41	1.72794
PH01000012G1900	3616	3357.25	775.404	20.4535
PH01000012G1930	1622	1363.25	484	31.4408
PH01000012G2000	1881	1622.25	99	5.40431
PH01000012G2150	3085	2826.25	1186	37.1618
PH01000012G2160	1987	1728.25	475	24.3394
PH01000012G2230	6068	5809.25	604	9.20744
PH01000012G2270	2047	1788.25	77	3.81316
PH01000012G2360	1837	1578.25	182	10.2122
PH01000012G2370	1629	1370.25	757	48.9237
PH01000012G2420	2299	2040.25	32	1.38896
PH01000012G2490	2158	1899.25	187	8.71931
PH01000012G2610	1940	1681.25	8872	467.318
PH01000012G2620	1845	1586.25	1786	99.7087
PH01000012G2650	2002	1743.25	70	3.556
PH01000012G2690	1670	1411.25	1273	79.8818
PH01000012G2900	2691	2432.25	96.3976	3.50979
PH01000012G2960	4358	4099.25	221.325	4.78133
PH01000013G0080	3827	3568.25	382.041	9.48149
PH01000013G0090	1285	1026.25	103	8.88807
PH01000013G0130	1805	1546.25	214	12.2562
PH01000013G0260	4345	4086.25	317	6.87
PH01000013G0270	864	605.712	17	2.48545
PH01000013G0290	2555	2296.25	23.3105	0.898989
PH01000013G0420	1719	1460.25	976.104	59.1959
PH01000013G0550	2599	2340.25	2259	85.4824
PH01000013G0830	5675	5416.25	990	16.1867
PH01000013G0860	1623	1364.25	352	22.8492
PH01000013G1010	4002	3743.25	840	19.8725
PH01000013G1020	2897	2638.25	733.971	24.6369
PH01000013G1030	2555	2296.25	283.54	10.935
PH01000013G1080	3641	3382.25	143	3.74415
PH01000013G1110	1924	1665.25	11	0.584974
PH01000013G1120	1704	1445.25	182	11.152
PH01000013G1210	2583	2324.25	305	11.6209
PH01000013G1310	969	710.318	25.6141	3.19336
PH01000013G1330	1726	1467.25	25	1.5089
PH01000013G1480	1176	917.246	1035	99.9255
PH01000013G1500	2228	1969.25	435	19.5619
PH01000013G1620	1988	1729.25	195	9.98619
PH01000013G1690	346	104.164	92	78.2157
PH01000013G1830	724	466.253	1708	324.405
PH01000013G1920	3206	2947.25	322.742	9.69752
PH01000013G1960	1580	1321.25	1585	106.235
PH01000013G2090	3273	3014.25	1	0.0293794
PH01000013G2230	4985	4726.25	554	10.3804
PH01000013G2240	5422	5163.25	446	7.64952
PH01000013G2450	2570	2311.25	352	13.4871
PH01000013G2460	4086	3827.25	87	2.01305
PH01000013G2480	2329	2070.25	332.39	14.2183
PH01000013G2540	3885	3626.25	187	4.56674
PH01000013G2600	1670	1411.25	60.3053	3.7842
PH01000013G2610	1722	1463.25	260	15.7354
PH01000013G2620	858	599.772	149.215	22.0317
PH01000013G2730	2358	2099.25	121	5.10439
PH01000013G2740	2457	2198.25	166	6.68735
PH01000013G2820	2056	1797.25	13	0.640557
PH01000014G0030	725	467.253	624.966	118.447
PH01000014G0040	4470	4211.25	300	6.30859
PH01000014G0070	2159	1900.25	102	4.75349
PH01000014G0090	2876	2617.25	71	2.40235
PH01000014G0130	778	520.108	120.284	20.4804
PH01000014G0180	2428	2169.25	195	7.96064
PH01000014G0210	3781	3522.25	127	3.19305
PH01000014G0220	495	240.337	73.2365	26.9855
PH01000014G0340	2100	1841.25	331	15.9198
PH01000014G0360	1352	1093.25	4106	332.601
PH01000014G0390	2773	2514.25	2477.7	87.2695
PH01000014G0400	1020	761.246	3	0.348994
PH01000014G0460	2903	2644.25	169	5.65987
PH01000014G0470	1865	1606.25	53	2.92204
PH01000014G0510	4112	3853.25	78.0338	1.7934
PH01000014G0540	2441	2182.25	396.225	16.079
PH01000014G0560	537	281.1	30	9.4511
PH01000014G0610	1862	1603.25	292	16.1289
PH01000014G0960	622	365.113	79	19.1612
PH01000014G0980	5200	4941.25	60	1.07532
PH01000014G0990	6629	6370.25	208.217	2.89456
PH01000014G1010	2277	2018.25	2254	98.9012
PH01000014G1060	2306	2047.25	47	2.03306
PH01000014G1100	2098	1839.25	81	3.90002
PH01000014G1120	1577	1318.25	35	2.35122
PH01000014G1170	2491	2232.25	122	4.83994
PH01000014G1190	1555	1296.25	13	0.888133
PH01000014G1200	2234	1975.25	9	0.4035
PH01000014G1270	2782	2523.25	19	0.666831
PH01000014G1320	1731	1472.25	1313.52	79.0096
PH01000014G1340	2103	1844.25	130	6.24233
PH01000014G1410	2236	1977.25	78	3.49346
PH01000014G1430	4604	4345.25	741	15.1017
PH01000014G1630	1582	1323.25	225.612	15.0988
PH01000014G1830	4615	4356.25	7.72485	0.157036
PH01000014G1850	951	692.318	1	0.127913
PH01000014G1860	2070	1811.25	3.00271	0.146811
PH01000014G2000	3335	3076.25	2	0.0575746
PH01000014G2020	1759	1500.25	3	0.177085
PH01000014G2100	860	601.712	116.79	17.1885
PH01000014G2120	1970	1711.25	326	16.8705
PH01000014G2170	1262	1003.25	53	4.67832
PH01000014G2300	2206	1947.25	109.146	4.96372
PH01000014G2320	2674	2415.25	215	7.88314
PH01000014G2340	826	567.946	24	3.7422
PH01000014G2450	3102	2843.25	208.419	6.4915
PH01000014G2460	1267	1008.25	42	3.68897
PH01000014G2470	2923	2664.25	71.0783	2.36257
PH01000014G2480	1625	1366.25	6	0.388906
PH01000014G2500	2651	2392.25	407.351	15.0794
PH01000014G2580	4440	4181.25	1522	32.2352
PH01000014G2660	899	640.587	46.7017	6.45619
PH01000014G2680	2608	2349.25	212	7.99152
PH01000015G0010	1239	980.246	80	7.22731
PH01000015G0080	1992	1733.25	795	40.619
PH01000015G0090	1795	1536.25	302	17.4088
PH01000015G0160	2127	1868.25	652.517	30.93
PH01000015G0190	1065	806.246	855	93.9119
PH01000015G0220	847	588.831	361	54.2923
PH01000015G0230	2571	2312.25	33	1.26387
PH01000015G0260	1720	1461.25	113	6.84821
PH01000015G0350	2788	2529.25	83	2.90609
PH01000015G0390	2294	2035.25	7	0.304581
PH01000015G0410	1588	1329.25	0	0
PH01000015G0510	2570	2311.25	51	1.9541
PH01000015G0530	2080	1821.25	11	0.534867
PH01000015G0540	4102	3843.25	53	1.22124
PH01000015G0560	1527	1268.25	87	6.07488
PH01000015G0610	1234	975.246	62	5.62988
PH01000015G0640	1921	1662.25	130	6.9258
PH01000015G0650	3741	3482.25	1808	45.9791
PH01000015G0810	2167	1908.25	1713	79.4959
PH01000015G1290	2849	2590.25	12	0.410263
PH01000015G1320	2188	1929.25	1407.13	64.5904
PH01000015G1390	2242	1983.25	53	2.36658
PH01000015G1440	2554	2295.25	238	9.18268
PH01000015G1480	3729	3470.25	585	14.9285
PH01000015G1490	2687	2428.25	197.454	7.20105
PH01000015G1560	2277	2018.25	107	4.69496
PH01000015G1630	2889	2630.25	57.8427	1.94749
PH01000015G1760	1044	785.246	8	0.902207
PH01000015G1770	3599	3340.25	211	5.59405
PH01000015G1970	3998	3739.25	29.4148	0.696633
PH01000015G2020	1547	1288.25	442.999	30.4527
PH01000015G2030	463	209.961	79	33.3204
PH01000015G2060	1741	1482.25	975	58.2514
PH01000015G2120	1769	1510.25	8	0.469099
PH01000015G2130	4425	4166.25	179.9	3.82392
PH01000015G2140	8217	7958.25	78	0.867959
PH01000015G2160	1550	1291.25	38	2.60613
PH01000015G2210	3227	2968.25	199	5.93711
PH01000015G2340	1464	1205.25	1	0.0734761
PH01000015G2360	1358	1099.25	28	2.25572
PH01000015G2370	1499	1240.25	152	10.8532
PH01000015G2420	2485	2226.25	247.212	9.83373
PH01000015G2440	3925	3666.25	252.449	6.0978
PH01000015G2450	1275	1016.25	6	0.522847
PH01000015G2470	947	688.318	97	12.4797
PH01000015G2480	3912	3653.25	5071	122.924
PH01000015G2590	6270	6011.25	405.799	5.97817
PH01000015G2600	1067	808.246	131	14.3532
PH01000015G2630	3323	3064.25	100	2.89
PH01000015G2650	2824	2565.25	2552.21	88.1067
PH01000015G2730	2009	1750.25	433.126	21.9148
PH01000015G2760	3481	3222.25	134.706	3.7021
PH01000015G2850	2595	2336.25	21	0.796018
PH01000016G0110	1396	1137.25	707	55.0538
PH01000016G0120	1975	1716.25	0	0
PH01000016G0280	3060	2801.25	433	13.6886
PH01000016G0320	1917	1658.25	103	5.5006
PH01000016G0340	2165	1906.25	135	6.27158
PH01000016G0440	2316	2057.25	37	1.59271
PH01000016G0530	3497	3238.25	977	26.7182
PH01000016G0540	3347	3088.25	54.703	1.56863
PH01000016G0550	1034	775.246	23	2.6273
PH01000016G0560	3344	3085.25	142	4.07587
PH01000016G0570	1833	1574.25	33	1.85636
PH01000016G0600	1633	1374.25	44.7111	2.88119
PH01000016G0630	3893	3634.25	17	0.414244
PH01000016G0660	1083	824.246	116.104	12.4742
PH01000016G0700	4633	4374.25	798.522	16.1661
PH01000016G0730	833	574.831	127	19.5652
PH01000016G0830	3660	3401.25	6	0.156219
PH01000016G0860	3022	2763.25	45.7493	1.46618
PH01000016G1030	4595	4336.25	1923.39	39.2803
PH01000016G1040	2417	2158.25	139.878	5.73944
PH01000016G1050	1652	1393.25	65	4.1315
PH01000016G1090	4111	3852.25	81	1.86206
PH01000016G1150	3946	3687.25	1523	36.578
PH01000016G1190	1209	950.246	103	9.59894
PH01000016G1360	2046	1787.25	31	1.53603
PH01000016G1570	1646	1387.25	608	38.8125
PH01000016G1580	3025	2766.25	518.697	16.6052
PH01000016G1650	962	703.318	1632.81	205.592
PH01000016G1870	2016	1757.25	4483	225.922
PH01000016G2050	893	634.651	128.904	17.9867
PH01000017G0030	2798	2539.25	90	3.13877
PH01000017G0070	5405	5146.25	681.69	11.7306
PH01000017G0080	2046	1787.25	2651	131.355
PH01000017G0150	1468	1209.25	1158	84.8039
PH01000017G0270	1491	1232.25	30	2.15599
PH01000017G0370	4662	4403.25	340	6.83798
PH01000017G0390	1889	1630.25	33	1.7926
PH01000017G0420	1908	1649.25	434	23.3038
PH01000017G0440	2043	1784.25	161	7.99085
PH01000017G0450	2302	2043.25	169.772	7.35814
PH01000017G0480	3194	2935.25	73.7633	2.22545
PH01000017G0530	3404	3145.25	55	1.54857
PH01000017G0660	2687	2428.25	178.446	6.50783
PH01000017G0720	1008	749.246	127	15.0107
PH01000017G0730	1968	1709.25	106	5.49191
PH01000017G0740	2571	2312.25	636.313	24.3702
PH01000017G0870	2920	2661.25	172.21	5.73055
PH01000017G0880	1592	1333.25	171	11.3582
PH01000017G0910	2022	1763.25	197.387	9.91349
PH01000017G0920	4173	3914.25	78	1.76469
PH01000017G0950	1387	1128.25	77.0562	6.0482
PH01000017G1100	3701	3442.25	409	10.5221
PH01000017G1110	3760	3501.25	423	10.6989
PH01000017G1130	3164	2905.25	535.342	16.3181
PH01000017G1140	2013	1754.25	216	10.904
PH01000017G1200	1461	1202.25	30	2.20978
PH01000017G1210	2032	1773.25	115.391	5.76271
PH01000017G1220	1078	819.246	12	1.29715
PH01000017G1420	2887	2628.25	99	3.33573
PH01000017G1500	2732	2473.25	432	15.4682
PH01000017G1540	1647	1388.25	41	2.61541
PH01000017G1550	2822	2563.25	152	5.2514
PH01000017G1560	2355	2096.25	1727.08	72.9613
PH01000017G1610	1902	1643.25	1	0.0538914
PH01000017G1630	4583	4324.25	272.923	5.58923
PH01000017G1650	2245	1986.25	10	0.44585
PH01000017G1770	3291	3032.25	1660.79	48.5034
PH01000017G1840	1351	1092.25	771	62.5109
PH01000017G1880	8934	8675.25	501.742	5.12177
PH01000017G1940	5719	5460.25	660.472	10.7118
PH01000017G1950	4536	4277.25	29	0.600421
PH01000017G1970	2082	1823.25	914	44.3939
PH01000017G1990	615	358.149	3783	935.393
PH01000017G2160	1569	1310.25	151	10.2058
PH01000017G2230	4098	3839.25	505	11.6484
PH01000017G2260	1793	1534.25	98	5.65657
PH01000017G2270	2837	2578.25	91	3.12564
PH01000017G2310	2888	2629.25	1034	34.8266
PH01000017G2400	1094	835.246	15	1.59037
PH01000017G2410	1463	1204.25	8	0.588297
PH01000017G2520	6483	6224.25	705	10.0305
PH01000017G2560	2846	2587.25	23	0.787249
PH01000018G0120	1128	869.246	75	7.64083
PH01000018G0140	4190	3931.25	385.195	8.67705
PH01000018G0160	5988	5729.25	981	15.1633
PH01000018G0310	2773	2514.25	141.087	4.96938
PH01000018G0360	2279	2020.25	65	2.84925
PH01000018G0370	1399	1140.25	275	21.3578
PH01000018G0380	4417	4158.25	2060.87	43.8897
PH01000018G0430	2511	2252.25	24	0.943664
PH01000018G0580	2571	2312.25	84	3.21712
PH01000018G0590	1570	1311.25	135	9.11741
PH01000018G0620	886	627.651	455.383	64.2511
PH01000018G0630	1229	970.246	127	11.5916
PH01000018G0640	1665	1406.25	86.9961	5.47849
PH01000018G0660	1817	1558.25	82	4.66015
PH01000018G0710	1703	1444.25	20.9863	1.28682
PH01000018G0750	720	462.253	667	127.781
PH01000018G0760	1339	1080.25	15	1.22968
PH01000018G0790	2447	2188.25	98	3.96599
PH01000018G0810	1009	750.246	49	5.78381
PH01000018G0830	1686	1427.25	69	4.28127
PH01000018G0850	1484	1225.25	321	23.2008
PH01000018G0890	2679	2420.25	258	9.44022
PH01000018G0940	4178	3919.25	30	0.677861
PH01000018G0970	1396	1137.25	2024.47	157.645
PH01000018G1050	1582	1323.25	84	5.62161
PH01000018G1060	1787	1528.25	282	16.341
PH01000018G1200	4535	4276.25	4	0.082836
PH01000018G1270	2522	2263.25	148.176	5.79785
PH01000018G1460	2376	2117.25	953	39.8606
PH01000018G1570	1744	1485.25	73	4.35258
PH01000018G1600	1707	1448.25	10	0.611476
PH01000018G1610	4539	4280.25	3	0.062069
PH01000018G1630	2102	1843.25	107.172	5.14898
PH01000018G1640	1608	1349.25	4	0.262537
PH01000018G1710	3295	3036.25	1832.69	53.4532
PH01000018G1810	2478	2219.25	125	4.988
PH01000018G1850	807	549.002	160	25.8088
PH01000018G1890	1282	1023.25	1	0.086545
PH01000018G1920	1276	1017.25	39	3.39516
PH01000018G1930	2280	2021.25	439	19.2339
PH01000018G2000	3241	2982.25	100	2.96947
PH01000018G2140	1134	875.246	138.335	13.9966
PH01000018G2250	3133	2874.25	363	11.1842
PH01000018G2280	1207	948.246	121.898	11.384
PH01000018G2290	2556	2297.25	40	1.54196
PH01000018G2330	1290	1031.25	89.535	7.68869
PH01000018G2350	3532	3273.25	1017.72	27.5341
PH01000018G2430	2817	2558.25	202	6.99248
PH01000018G2450	2160	1901.25	174	8.10462
PH01000018G2470	2682	2423.25	1	0.0365447
PH01000018G2540	2517	2258.25	31	1.21566
PH01000018G2550	1939	1680.25	211	11.1207
PH01000018G2640	3365	3106.25	48	1.36844
PH01000018G2720	2027	1768.25	85.9436	4.3042
PH01000019G0020	2988	2729.25	304	9.864
PH01000019G0030	1499	1240.25	72	5.14099
PH01000019G0110	2106	1847.25	30	1.4382
PH01000019G0130	1384	1125.25	122	9.60139
PH01000019G0150	3584	3325.25	16	0.426106
PH01000019G0160	1714	1455.25	66	4.01633
PH01000019G0200	729	471.253	529	99.4084
PH01000019G0220	603	346.29	836.3	213.867
PH01000019G0260	3826	3567.25	922	22.8886
PH01000019G0310	4483	4224.25	62.0768	1.30137
PH01000019G0360	1418	1159.25	373	28.4941
PH01000019G0430	3520	3261.25	46	1.2491
PH01000019G0440	2305	2046.25	225.821	9.773
PH01000019G0450	1822	1563.25	100.472	5.69168
PH01000019G0470	4259	4000.25	2844.24	62.9653
PH01000019G0480	1565	1306.25	310.558	21.0542
PH01000019G0530	3163	2904.25	374.154	11.4088
PH01000019G0570	1644	1385.25	332.369	21.2479
PH01000019G0580	3937	3678.25	33	0.794502
PH01000019G0630	2292	2033.25	324	14.1116
PH01000019G0750	2205	1946.25	403	18.337
PH01000019G0770	3626	3367.25	160	4.20792
PH01000019G0810	6583	6324.25	522.442	7.31562
PH01000019G0830	2928	2669.25	475.444	15.7737
PH01000019G0870	1720	1461.25	425.462	25.7845
PH01000019G0910	584	327.458	92	24.8802
PH01000019G0920	1988	1729.25	153.519	7.86192
PH01000019G0990	1450	1191.25	1319.48	98.0897
PH01000019G1000	3650	3391.25	44	1.14899
PH01000019G1090	3528	3269.25	25	0.677196
PH01000019G1100	1784	1525.25	322.7	18.7362
PH01000019G1110	3914	3655.25	174	4.21555
PH01000019G1140	10919	10660.2	1391	11.5553
PH01000019G1260	2153	1894.25	221	10.3318
PH01000019G1310	6608	6349.25	1109.16	15.4701
PH01000019G1370	1359	1100.25	13	1.04635
PH01000019G1400	2914	2655.25	3286	109.593
PH01000019G1410	2928	2669.25	139	4.61156
PH01000019G1420	3220	2961.25	618	18.4814
PH01000019G1430	2277	2018.25	43.2262	1.89669
PH01000019G1450	9968	9709.25	25.059	0.22856
PH01000019G1480	1797	1538.25	158	9.09606
PH01000019G1490	2077	1818.25	1761.04	85.7704
PH01000019G1600	1272	1013.25	718	62.7526
PH01000019G1620	6519	6260.25	1727	24.43
PH01000019G1660	1563	1304.25	303	20.5734
PH01000019G1700	1499	1240.25	280.459	20.0255
PH01000019G1710	1517	1258.25	316	22.2404
PH01000019G1720	1831	1572.25	528	29.7396
PH01000019G1730	1538	1279.25	242	16.7526
PH01000019G1740	2399	2140.25	246	10.1787
PH01000019G1770	2096	1837.25	38	1.83163
PH01000019G1790	1597	1338.25	18	1.19113
PH01000019G1840	5798	5539.25	2994	47.8656
PH01000019G1850	4858	4599.25	6565.71	126.42
PH01000019G1890	1744	1485.25	127	7.57229
PH01000019G1900	2183	1924.25	11	0.506237
PH01000019G1930	1967	1708.25	136	7.05035
PH01000019G1940	3435	3176.25	537.275	14.9798
PH01000019G2080	3272	3013.25	808.186	23.7519
PH01000019G2100	2410	2151.25	992	40.836
PH01000019G2110	3913	3654.25	13	0.315041
PH01000019G2150	3911	3652.25	91	2.2065
PH01000019G2160	1126	867.246	352.904	36.036
PH01000019G2170	1531	1272.25	6	0.41764
PH01000019G2180	1801	1542.25	48	2.75619
PH01000019G2190	1821	1562.25	59	3.34445
PH01000019G2200	2813	2554.25	111	3.84842
PH01000019G2230	2037	1778.25	130	6.47401
PH01000019G2250	2618	2359.25	41	1.53898
PH01000019G2270	2931	2672.25	144	4.77208
PH01000019G2280	1762	1503.25	211	12.4301
PH01000019G2290	1525	1266.25	572	40.0037
PH01000019G2330	1845	1586.25	23	1.28404
PH01000019G2340	2026	1767.25	10	0.501101
PH01000019G2350	1597	1338.25	111	7.34529
PH01000019G2380	3401	3142.25	284.213	8.00986
PH01000019G2390	1273	1014.25	12	1.04776
PH01000019G2400	2200	1941.25	71	3.23892
PH01000019G2460	1919	1660.25	29	1.54685
PH01000019G2500	2408	2149.25	21	0.865277
PH01000019G2510	1027	768.246	102	11.7577
PH01000020G0010	1961	1702.25	206.262	10.7305
PH01000020G0020	3941	3682.25	179	4.30489
PH01000020G0070	2871	2612.25	17	0.576311
PH01000020G0110	3961	3702.25	53	1.26775
PH01000020G0120	2365	2106.25	336	14.1271
PH01000020G0260	2360	2101.25	15	0.632174
PH01000020G0270	2184	1925.25	144.547	6.64884
PH01000020G0320	2270	2011.25	204.047	8.98436
PH01000020G0340	1933	1674.25	39.1721	2.07195
PH01000020G0360	2898	2639.25	309	10.3681
PH01000020G0420	3285	3026.25	106.288	3.1103
PH01000020G0430	2909	2650.25	250.456	8.36887
PH01000020G0500	2017	1758.25	760	38.2786
PH01000020G0530	3413	3154.25	79	2.21796
PH01000020G0640	2063	1804.25	57	2.7977
PH01000020G0790	987	728.246	70	8.5122
PH01000020G0870	2125	1866.25	23	1.09139
PH01000020G0900	1829	1570.25	132	7.44437
PH01000020G0920	7322	7063.25	17	0.213141
PH01000020G0960	2264	2005.25	0	0
PH01000020G0980	1024	765.246	18.0525	2.0891
PH01000020G1010	1864	1605.25	212	11.6954
PH01000020G1080	3943	3684.25	60	1.4422
PH01000020G1090	2241	1982.25	45	2.01037
PH01000020G1160	2553	2294.25	334	12.8922
PH01000020G1170	2434	2175.25	246	10.0149
PH01000020G1250	3473	3214.25	123	3.38882
PH01000020G1300	1610	1351.25	571.485	37.4535
PH01000020G1330	2076	1817.25	128	6.23761
PH01000020G1340	1823	1564.25	816	46.1963
PH01000020G1370	950	691.318	179.748	23.0255
PH01000020G1380	2446	2187.25	442	17.8956
PH01000020G1390	4943	4684.25	56.2465	1.06335
PH01000020G1430	2795	2536.25	38	1.32683
PH01000020G1440	2851	2592.25	238	8.1306
PH01000020G1490	2701	2442.25	77	2.79205
PH01000020G1500	1113	854.246	158	16.3793
PH01000020G1560	4070	3811.25	22	0.511184
PH01000020G1570	703	445.39	75.6954	15.0505
PH01000020G1620	1828	1569.25	157.421	8.88371
PH01000020G1640	2993	2734.25	515.155	16.6849
PH01000020G1650	1262	1003.25	14	1.23578
PH01000020G1700	2883	2624.25	500	16.8728
PH01000020G1730	3507	3248.25	29	0.790626
PH01000020G1780	460	207.259	1	0.427277
PH01000020G1790	4394	4135.25	83	1.77746
PH01000020G1830	3819	3560.25	0	0
PH01000020G1840	2862	2603.25	925	31.4665
PH01000020G1860	1515	1256.25	67	4.72304
PH01000020G1910	1076	817.246	17	1.84212
PH01000020G2000	1376	1117.25	4	0.317054
PH01000020G2160	2128	1869.25	36	1.70552
PH01000020G2190	3860	3601.25	91	2.23774
PH01000020G2200	2043	1784.25	26	1.29045
PH01000020G2220	2087	1828.25	428	20.7315
PH01000020G2230	1840	1581.25	67.4944	3.77999
PH01000020G2250	1891	1632.25	12	0.651055
PH01000020G2300	2787	2528.25	48	1.68129
PH01000020G2310	1466	1207.25	6	0.440126
PH01000020G2590	4507	4248.25	91.0889	1.89879
PH01000020G2630	5168	4909.25	286	5.15909
PH01000020G2640	1742	1483.25	335.583	20.0359
PH01000020G2710	3762	3503.25	28.0444	0.708921
PH01000021G0020	1073	814.246	131	14.2475
PH01000021G0040	494	239.409	3	1.10969
PH01000021G0050	1044	785.246	129	14.5481
PH01000021G0060	2598	2339.25	58.365	2.20952
PH01000021G0190	1515	1256.25	208.348	14.6871
PH01000021G0220	2381	2122.25	181	7.55274
PH01000021G0280	3998	3739.25	37	0.876273
PH01000021G0290	1625	1366.25	264	17.1119
PH01000021G0300	1481	1222.25	13	0.941904
PH01000021G0320	1717	1458.25	11.0994	0.674047
PH01000021G0420	717	459.299	6	1.15685
PH01000021G0460	1840	1581.25	11	0.616049
PH01000021G0470	673	415.604	3	0.639239
PH01000021G0480	1948	1689.25	165.144	8.65751
PH01000021G0560	933	674.386	844.351	110.876
PH01000021G0630	1863	1604.25	1	0.0552015
PH01000021G0680	674	416.604	1307.81	278
PH01000021G0700	1606	1347.25	23	1.51183
PH01000021G0720	3514	3255.25	914.76	24.8854
PH01000021G0780	2496	2237.25	762.926	30.1989
PH01000021G0790	2973	2714.25	377	12.3003
PH01000021G0800	2451	2192.25	615.481	24.8626
PH01000021G0830	2834	2575.25	293	10.0756
PH01000021G0990	3272	3013.25	85	2.49808
PH01000021G1020	2291	2032.25	3	0.130727
PH01000021G1070	733	475.253	41	7.63978
PH01000021G1090	1905	1646.25	117	6.2938
PH01000021G1110	1241	982.246	7	0.631102
PH01000021G1190	2894	2635.25	76.1706	2.5597
PH01000021G1200	2925	2666.25	50	1.6607
PH01000021G1210	2383	2124.25	2	0.0833772
PH01000021G1240	2431	2172.25	726	29.5971
PH01000021G1280	1267	1008.25	103	9.04675
PH01000021G1290	4096	3837.25	4	0.0923129
PH01000021G1320	3856	3597.25	318	7.82851
PH01000021G1350	1958	1699.25	743	38.7217
PH01000021G1380	1161	902.246	11	1.07967
PH01000021G1440	1449	1190.25	64	4.76173
PH01000021G1460	2566	2307.25	6945.12	266.568
PH01000021G1500	1868	1609.25	19	1.04557
PH01000021G2170	4261	4002.25	4331	95.8311
PH01000021G2210	1564	1305.25	16	1.08555
PH01000021G2350	1847	1588.25	2	0.111515
PH01000021G2370	1894	1635.25	24	1.29972
PH01000021G2400	1522	1263.25	88	6.16903
PH01000021G2410	2428	2169.25	411	16.7786
PH01000021G2480	7685	7426.25	691.095	8.2412
PH01000021G2500	3009	2750.25	38.021	1.22426
PH01000022G0050	2083	1824.25	10	0.485443
PH01000022G0140	2043	1784.25	59	2.92832
PH01000022G0190	1855	1596.25	22	1.22052
PH01000022G0600	1601	1342.25	79	5.21215
PH01000022G0640	2517	2258.25	64	2.50975
PH01000022G0660	2082	1823.25	258	12.5313
PH01000022G0780	3006	2747.25	12.2447	0.394706
PH01000022G0840	1059	800.246	31	3.43052
PH01000022G0900	1698	1439.25	1	0.06153
PH01000022G0990	3515	3256.25	285	7.75085
PH01000022G1000	2475	2216.25	116.493	4.65483
PH01000022G1030	1302	1043.25	125	10.6107
PH01000022G1070	1208	949.246	1651.04	154.028
PH01000022G1180	2406	2147.25	20	0.824841
PH01000022G1190	2119	1860.25	14.1125	0.671826
PH01000022G1220	4185	3926.25	317	7.14996
PH01000022G1700	1306	1047.25	83	7.01861
PH01000022G1820	1992	1733.25	583	29.7872
PH01000022G1870	6794	6535.25	127	1.72093
PH01000022G1910	734	476.253	65	12.0864
PH01000022G1920	7688	7429.25	664	7.9149
PH01000022G2020	4390	4131.25	146	3.12964
PH01000022G2070	4215	3956.25	560.391	12.5438
PH01000022G2140	2530	2271.25	540	21.0548
PH01000022G2160	4155	3896.25	566	12.8645
PH01000022G2350	1768	1509.25	29	1.70161
PH01000022G2450	677	419.562	10	2.11069
PH01000022G2580	453	200.633	8	3.53109
PH01000023G0150	1761	1502.25	191	11.2594
PH01000023G0250	1331	1072.25	61	5.03799
PH01000023G0350	2627	2368.25	9	0.336541
PH01000023G0380	1462	1203.25	287	21.1227
PH01000023G0480	3125	2866.25	673.557	20.8105
PH01000023G0490	771	513.108	446	76.9747
PH01000023G0550	2040	1781.25	19	0.944608
PH01000023G0560	1969	1710.25	117	6.05828
PH01000023G0610	1037	778.246	0	0
PH01000023G0640	3165	2906.25	194	5.91141
PH01000023G0830	2954	2695.25	358.099	11.7659
PH01000023G1030	1196	937.246	252	23.8105
PH01000023G1110	1286	1027.25	184	15.8623
PH01000023G1200	3303	3044.25	16.0339	0.466424
PH01000023G1230	6314	6055.25	280.233	4.09835
PH01000023G1280	1529	1270.25	336	23.4247
PH01000023G1300	2602	2343.25	3625.3	137.009
PH01000023G1400	1513	1254.25	763.174	53.8844
PH01000023G1410	1531	1272.25	63	4.38522
PH01000023G1420	2943	2684.25	117	3.85998
PH01000023G1450	2783	2524.25	69	2.42069
PH01000023G1520	2444	2185.25	1520	61.5978
PH01000023G1610	1310	1051.25	2017	169.912
PH01000023G1620	953	694.318	1833	233.79
PH01000023G1630	1459	1200.25	19	1.40186
PH01000023G1650	1839	1580.25	2204	123.512
PH01000023G1710	3308	3049.25	210	6.09886
PH01000023G1730	4346	4087.25	217.312	4.70841
PH01000023G1810	1881	1622.25	2	0.109178
PH01000023G1870	1854	1595.25	12	0.666155
PH01000023G1920	2028	1769.25	252	12.6135
PH01000023G1950	659	401.686	54	11.905
PH01000023G2040	3591	3332.25	190	5.04939
PH01000023G2080	1200	941.246	43	4.04564
PH01000023G2110	3645	3386.25	60	1.56911
PH01000023G2160	3743	3484.25	102	2.59247
PH01000023G2170	1310	1051.25	1056	88.9573
PH01000023G2280	7236	6977.25	39	0.494997
PH01000023G2330	2071	1812.25	0	0
PH01000023G2660	3794	3535.25	42	1.05209
PH01000023G2670	2512	2253.25	31.4197	1.23485
PH01000024G0010	3268	3009.25	143	4.20824
PH01000024G0090	1830	1571.25	0	0
PH01000024G0160	3188	2929.25	545	16.4764
PH01000024G0240	3145	2886.25	4	0.122729
PH01000024G0250	2213	1954.25	343	15.5431
PH01000024G0390	3248	2989.25	71	2.10338
PH01000024G0400	2650	2391.25	167	6.18464
PH01000024G0410	3809	3550.25	395	9.85282
PH01000024G0440	5670	5411.25	310	5.07325
PH01000024G0700	1711	1452.25	11	0.670771
PH01000024G0850	2922	2663.25	503.328	16.7364
PH01000024G0900	1837	1578.25	1419.3	79.638
PH01000024G0940	2286	2027.25	704.901	30.7924
PH01000024G0980	2561	2302.25	1184.5	45.5624
PH01000024G0990	1494	1235.25	29.5535	2.11874
PH01000024G1000	2306	2047.25	776.288	33.5796
PH01000024G1020	2417	2158.25	35.5115	1.4571
PH01000024G1030	8042	7783.25	326	3.70919
PH01000024G1060	578	321.556	237	65.2701
PH01000024G1180	1201	942.246	110	10.3383
PH01000024G1190	1695	1436.25	31	1.91141
PH01000024G1210	2243	1984.25	10.0183	0.447115
PH01000024G1270	4067	3808.25	147.102	3.42071
PH01000024G1280	2295	2036.25	1	0.0434902
PH01000024G1340	1866	1607.25	97	5.34455
PH01000024G1360	2354	2095.25	818.489	34.5939
PH01000024G1380	1384	1125.25	81	6.3747
PH01000024G1490	2311	2052.25	1272.68	54.9177
PH01000024G1530	1498	1239.25	956	68.316
PH01000024G1560	1747	1488.25	1	0.0595041
PH01000024G1630	2892	2633.25	87	2.92583
PH01000024G1690	2452	2193.25	45	1.81697
PH01000024G1770	4012	3753.25	139.165	3.28357
PH01000024G1910	1778	1519.25	200	11.658
PH01000024G1960	3014	2755.25	211	6.78179
PH01000024G2010	3929	3670.25	251	6.0562
PH01000024G2110	3594	3335.25	45	1.19483
PH01000024G2200	1388	1129.25	17	1.33316
PH01000024G2210	528	272.239	197	64.0823
PH01000024G2290	1711	1452.25	309	18.8426
PH01000024G2370	2002	1743.25	24	1.2192
PH01000024G2430	3018	2759.25	200	6.41891
PH01000024G2550	2128	1869.25	1326	62.8202
PH01000024G2570	1884	1625.25	557	30.35
PH01000025G0040	4394	4135.25	639.764	13.7006
PH01000025G0100	1548	1289.25	25	1.71722
PH01000025G0210	950	691.318	647	82.8797
PH01000025G0260	1665	1406.25	1	0.0629739
PH01000025G0290	4725	4466.25	216	4.28285
PH01000025G0370	5680	5421.25	120	1.96022
PH01000025G0410	2026	1767.25	22	1.10242
PH01000025G0470	3791	3532.25	17	0.426206
PH01000025G0480	1941	1682.25	50.6358	2.66557
PH01000025G0550	2906	2647.25	87	2.91036
PH01000025G0600	544	288.014	269	82.7104
PH01000025G0610	12176	11917.2	382.412	2.8417
PH01000025G0790	5168	4909.25	114.174	2.05956
PH01000025G0810	2404	2145.25	22	0.908171
PH01000025G0840	6633	6374.25	193	2.68133
PH01000025G0860	3775	3516.25	61	1.53629
PH01000025G0890	1430	1171.25	176.396	13.3371
PH01000025G0920	603	346.29	39	9.97349
PH01000025G0930	1696	1437.25	74	4.55956
PH01000025G0960	5554	5295.25	124	2.07376
PH01000025G1070	3503	3244.25	134.417	3.66913
PH01000025G1080	4577	4318.25	396	8.121
PH01000025G1090	1858	1599.25	56	3.10095
PH01000025G1120	3275	3016.25	207.196	6.08326
PH01000025G1140	5020	4761.25	452	8.40698
PH01000025G1170	1546	1287.25	99	6.81076
PH01000025G1180	1715	1456.25	401	24.3855
PH01000025G1210	1686	1427.25	458	28.4177
PH01000025G1260	2634	2375.25	199	7.41936
PH01000025G1330	2396	2137.25	196	8.12126
PH01000025G1380	2504	2245.25	72	2.83982
PH01000025G1400	1522	1263.25	259	18.1566
PH01000025G1450	1395	1136.25	1256	97.8902
PH01000025G1600	1260	1001.25	1010	89.3311
PH01000025G1630	852	593.831	198	29.5273
PH01000025G1710	1569	1310.25	26	1.75729
PH01000025G1810	892	633.651	892.469	124.728
PH01000025G1910	6180	5921.25	21	0.314071
PH01000025G1920	1691	1432.25	99.2491	6.13665
PH01000025G1940	4395	4136.25	78.0744	1.67157
PH01000025G1970	2066	1807.25	3.1618	0.154931
PH01000025G1980	2667	2408.25	26.8644	0.987868
PH01000025G1990	3646	3387.25	145.755	3.81064
PH01000025G2020	5633	5374.25	336.36	5.54254
PH01000025G2030	1643	1384.25	28	1.79129
PH01000025G2120	1756	1497.25	156	9.22685
PH01000025G2130	2244	1985.25	622.195	27.7545
PH01000025G2160	1408	1149.25	7	0.539395
PH01000025G2180	2711	2452.25	22	0.794476
PH01000025G2190	3302	3043.25	311	9.04993
PH01000025G2230	2216	1957.25	146	6.60586
PH01000025G2240	1429	1170.25	1.28927	0.0975635
PH01000025G2250	2421	2162.25	14.0882	0.576996
PH01000025G2260	1005	746.246	2	0.237339
PH01000026G0020	2976	2717.25	1590	51.8191
PH01000026G0030	1407	1148.25	89	6.864
PH01000026G0040	3059	2800.25	110.107	3.48209
PH01000026G0110	1369	1110.25	255	20.3396
PH01000026G0120	2455	2196.25	15	0.604828
PH01000026G0130	1440	1181.25	576	43.1821
PH01000026G0180	1235	976.246	114	10.3411
PH01000026G0210	2829	2570.25	965	33.2487
PH01000026G0220	4099	3840.25	3133.92	72.2689
PH01000026G0230	1396	1137.25	37	2.88117
PH01000026G0280	3588	3329.25	1049	27.903
PH01000026G0340	1188	929.246	180	17.1539
PH01000026G0350	1690	1431.25	62	3.83618
PH01000026G0390	5725	5466.25	552	8.94277
PH01000026G0400	1784	1525.25	398.535	23.1392
PH01000026G0420	2725	2466.25	101	3.62666
PH01000026G0430	1143	884.246	60	6.00897
PH01000026G0450	1922	1663.25	59	3.14136
PH01000026G0460	706	448.39	0	0
PH01000026G0490	2938	2679.25	965.624	31.9167
PH01000026G0510	3908	3649.25	209	5.07183
PH01000026G0570	2184	1925.25	18.2702	0.840387
PH01000026G0580	1774	1515.25	18	1.05199
PH01000026G0620	1465	1206.25	186	13.6552
PH01000026G0640	2779	2520.25	18	0.632487
PH01000026G0660	5730	5471.25	312	5.04999
PH01000026G0680	1372	1113.25	131.985	10.4992
PH01000026G0720	6544	6285.25	317	4.46641
PH01000026G0730	1800	1541.25	376.361	21.6249
PH01000026G0870	2045	1786.25	225	11.1548
PH01000026G0880	984	725.246	642	78.392
PH01000026G0890	3608	3349.25	3065.78	81.0618
PH01000026G0900	3591	3332.25	1821.01	48.3947
PH01000026G0980	4218	3959.25	394	8.81263
PH01000026G1030	1832	1573.25	244	13.7346
PH01000026G1060	1731	1472.25	81	4.87222
PH01000026G1120	3726	3467.25	81	2.06882
PH01000026G1190	2793	2534.25	868	30.3314
PH01000026G1260	656	398.766	53	11.7701
PH01000026G1270	645	387.963	12	2.73913
PH01000026G1290	3375	3116.25	816	23.1889
PH01000026G1350	1331	1072.25	0	0
PH01000026G1400	2822	2563.25	164	5.66599
PH01000026G1450	1897	1638.25	16	0.864894
PH01000026G1490	2857	2598.25	239	8.14591
PH01000026G1530	2711	2452.25	155	5.59744
PH01000026G1560	2359	2100.25	74	3.12021
PH01000026G1630	2198	1939.25	1295	59.1369
PH01000026G1700	3875	3616.25	64	1.56727
PH01000026G1720	3090	2831.25	496.861	15.541
PH01000026G1780	2710	2451.25	39	1.40896
PH01000026G1810	2854	2595.25	8	0.272982
PH01000026G1860	2376	2117.25	482	20.1603
PH01000026G1880	1044	785.246	46.0552	5.19391
PH01000026G1950	1803	1544.25	3	0.172039
PH01000026G1980	2386	2127.25	92	3.82994
PH01000026G2010	2533	2274.25	304	11.8374
PH01000026G2100	4776	4517.25	1084	21.2509
PH01000026G2110	1585	1326.25	354	23.6375
PH01000026G2120	1380	1121.25	37	2.92229
PH01000026G2140	1000	741.246	393	46.9518
PH01000026G2150	1086	827.246	20	2.141
PH01000026G2170	4824	4565.25	1844.01	35.7701
PH01000026G2310	3004	2745.25	430	13.871
PH01000026G2370	2645	2386.25	4	0.148445
PH01000026G2380	5057	4798.25	702	12.9562
PH01000027G0250	679	421.562	18	3.78123
PH01000027G0270	3148	2889.25	266	8.15303
PH01000027G0350	3612	3353.25	14	0.36973
PH01000027G0360	2662	2403.25	6	0.221093
PH01000027G0400	1939	1680.25	45	2.37171
PH01000027G0630	4964	4705.25	47.3675	0.891497
PH01000027G0750	3027	2768.25	335.861	10.7443
PH01000027G0760	1034	775.246	79	9.02422
PH01000027G0800	613	356.149	2574	640.027
PH01000027G0820	6172	5913.25	220.089	3.29605
PH01000027G0830	664	406.686	0	0
PH01000027G0920	3534	3275.25	307	8.30073
PH01000027G1370	5980	5721.25	153	2.36822
PH01000027G1390	3955	3696.25	965.326	23.1278
PH01000027G1530	1974	1715.25	233	12.0296
PH01000027G1540	2254	1995.25	77.3291	3.43217
PH01000027G1560	2240	1981.25	21	0.938648
PH01000027G1630	2057	1798.25	14	0.689447
PH01000027G1830	1153	894.246	72	7.13013
PH01000027G1860	1440	1181.25	15	1.12453
PH01000027G1900	1849	1590.25	1584.7	88.248
PH01000027G1910	1001	742.246	61	7.27786
PH01000027G2010	912	653.587	6	0.812962
PH01000027G2140	2551	2292.25	126	4.86778
PH01000027G2150	1290	1031.25	18	1.54572
PH01000027G2330	2362	2103.25	15	0.631572
PH01000027G2350	1924	1665.25	47	2.49943
PH01000028G0070	2188	1929.25	103.674	4.75886
PH01000028G0160	1238	979.246	34	3.07474
PH01000028G0240	1594	1335.25	6	0.397935
PH01000028G0260	690	432.434	48.5974	9.95213
PH01000028G0330	1436	1177.25	44	3.30984
PH01000028G0380	1226	967.246	117	10.712
PH01000028G0530	2391	2132.25	6	0.249193
PH01000028G0540	2684	2425.25	18	0.657262
PH01000028G0610	4186	3927.25	173	3.90104
PH01000028G0690	1834	1575.25	171.63	9.64865
PH01000028G0810	2467	2208.25	1332.4	53.433
PH01000028G0890	1652	1393.25	223	14.1742
PH01000028G0900	2455	2196.25	220.285	8.88232
PH01000028G0940	1222	963.246	21	1.93065
PH01000028G1040	4542	4283.25	5	0.103376
PH01000028G1110	1854	1595.25	282	15.6547
PH01000028G1160	2729	2470.25	1456	52.1967
PH01000028G1170	4067	3808.25	534	12.4176
PH01000028G1180	1321	1062.25	89	7.41971
PH01000028G1190	1541	1282.25	56	3.86757
PH01000028G1230	3018	2759.25	173	5.55236
PH01000028G1280	2641	2382.25	211	7.84364
PH01000028G1290	852	593.831	160	23.8605
PH01000028G1310	1998	1739.25	2716.45	138.313
PH01000028G1320	1576	1317.25	60.1608	4.04453
PH01000028G1330	1517	1258.25	129	9.07917
PH01000028G1350	1486	1227.25	236.269	17.049
PH01000028G1380	710	452.345	64	12.5295
PH01000028G1400	1776	1517.25	234	13.6578
PH01000028G1450	2307	2048.25	36	1.55648
PH01000028G1470	2440	2181.25	49	1.98936
PH01000028G1480	1569	1310.25	317	21.4254
PH01000028G1600	4111	3852.25	193.071	4.43838
PH01000028G1610	860	601.712	95	13.9816
PH01000028G1770	1661	1402.25	69	4.35759
PH01000028G1790	2917	2658.25	4531.38	150.959
PH01000028G1910	3448	3189.25	777.566	21.5909
PH01000028G1930	611	354.185	290.788	72.7058
PH01000028G2090	1815	1556.25	276	15.7055
PH01000028G2140	2722	2463.25	200	7.19025
PH01000028G2150	763	505.108	31	5.435
PH01000028G2160	1807	1548.25	19	1.08676
PH01000028G2320	3043	2784.25	17	0.540709
PH01000028G2330	1257	998.246	362	32.1139
PH01000028G2350	1111	852.246	237	24.6266
PH01000028G2440	1853	1594.25	84	4.66601
PH01000028G2500	1593	1334.25	58	3.84959
PH01000028G2550	2841	2582.25	754.523	25.876
PH01000028G2600	2098	1839.25	117.21	5.64349
PH01000028G2610	2931	2672.25	950.143	31.4872
PH01000028G2640	4140	3881.25	147	3.35404
PH01000029G0070	871	612.651	207	29.9212
PH01000029G0210	1363	1104.25	20	1.60393
PH01000029G0270	1603	1344.25	576	37.946
PH01000029G0280	1932	1673.25	16	0.846803
PH01000029G0340	958	699.318	64	8.10452
PH01000029G0360	2371	2112.25	67	2.809
PH01000029G0470	3846	3587.25	662	16.3425
PH01000029G0500	1529	1270.25	278	19.3811
PH01000029G0520	1783	1524.25	146	8.48242
PH01000029G0550	5315	5056.25	184.934	3.239
PH01000029G0650	1331	1072.25	189	15.6095
PH01000029G0660	2988	2729.25	528.769	17.1572
PH01000029G0710	2955	2696.25	701.868	23.0525
PH01000029G0960	2202	1943.25	113.471	5.17105
PH01000029G0970	1771	1512.25	17	0.995516
PH01000029G1150	3321	3062.25	32	0.925405
PH01000029G1170	1824	1565.25	1	0.0565769
PH01000029G1280	2824	2565.25	76	2.62365
PH01000029G1290	3448	3189.25	1145	31.7936
PH01000029G1330	1278	1019.25	112	9.73108
PH01000029G1340	668	410.604	1708.61	368.503
PH01000029G1610	2917	2658.25	43.0347	1.43366
PH01000029G1680	2261	2002.25	51	2.25567
PH01000029G1710	2146	1887.25	3	0.140771
PH01000029G1730	3260	3001.25	67	1.97695
PH01000029G1740	2566	2307.25	57	2.18778
PH01000029G1950	2463	2204.25	68	2.73194
PH01000029G1970	4652	4393.25	79	1.59244
PH01000029G1980	9242	8983.25	70.0917	0.690964
PH01000029G1990	1795	1536.25	16	0.922319
PH01000029G2010	767	509.108	0	0
PH01000029G2070	2438	2179.25	18	0.731456
PH01000029G2160	1490	1231.25	1768.2	127.177
PH01000029G2170	2212	1953.25	205.566	9.32002
PH01000029G2180	441	189.328	15	7.01613
PH01000029G2250	4157	3898.25	317.655	7.21619
PH01000029G2270	2094	1835.25	21	1.01332
PH01000029G2300	886	627.651	70	9.87648
PH01000029G2370	2983	2724.25	8	0.260055
PH01000029G2380	2132	1873.25	20	0.94549
PH01000029G2390	1551	1292.25	245	16.7897
PH01000029G2400	1050	791.246	440	49.2451
PH01000029G2440	2201	1942.25	78	3.55641
PH01000029G2510	1106	847.246	268	28.0122
PH01000029G2540	4511	4252.25	305.251	6.35712
PH01000030G0050	1463	1204.25	66	4.85345
PH01000030G0070	3037	2778.25	17	0.541876
PH01000030G0190	1309	1050.25	0	0
PH01000030G0210	5044	4785.25	80.2289	1.48473
PH01000030G0260	2392	2133.25	1201.09	49.8603
PH01000030G0270	4245	3986.25	27	0.599821
PH01000030G0390	5127	4868.25	47	0.854963
PH01000030G0430	2185	1926.25	79	3.63193
PH01000030G0460	3280	3021.25	919	26.9371
PH01000030G0550	2867	2608.25	276.531	9.38895
PH01000030G0570	2533	2274.25	41	1.5965
PH01000030G0670	815	557.002	22	3.49774
PH01000030G0890	2876	2617.25	479	16.2074
PH01000030G1000	4126	3867.25	8	0.183194
PH01000030G1020	3594	3335.25	324	8.60279
PH01000030G1060	1478	1219.25	19	1.38002
PH01000030G1080	5601	5342.25	448	7.42636
PH01000030G1170	5828	5569.25	33	0.524734
PH01000030G1240	2681	2422.25	105	3.83878
PH01000030G1340	1732	1473.25	4856	291.894
PH01000030G1420	1580	1321.25	72.2698	4.8439
PH01000030G1490	1272	1013.25	42	3.67076
PH01000030G1580	1939	1680.25	141	7.43136
PH01000030G1730	2944	2685.25	261	8.60753
PH01000030G1770	3126	2867.25	911	28.1368
PH01000030G1780	2152	1893.25	50	2.33876
PH01000030G1800	2793	2534.25	15	0.524161
PH01000030G1920	2389	2130.25	15	0.623567
PH01000030G1980	2441	2182.25	35	1.42032
PH01000030G2230	2086	1827.25	610.277	29.5769
PH01000030G2390	3357	3098.25	506	14.4629
PH01000031G0150	2607	2348.25	8	0.301695
PH01000031G0250	3351	3092.25	256	7.33142
PH01000031G0260	2021	1762.25	192.434	9.67024
PH01000031G0270	3690	3431.25	235	6.0651
PH01000031G0300	2231	1972.25	120	5.38818
PH01000031G0310	1330	1071.25	6	0.496003
PH01000031G0320	2253	1994.25	66	2.93081
PH01000031G0380	2465	2206.25	140.344	5.63329
PH01000031G0390	2358	2099.25	23	0.970256
PH01000031G0410	2238	1979.25	1000	44.7427
PH01000031G0480	5103	4844.25	67	1.22482
PH01000031G0500	4531	4272.25	216.334	4.48427
PH01000031G0520	3168	2909.25	123	3.74409
PH01000031G0750	1280	1021.25	143	12.4002
PH01000031G0760	1535	1276.25	62	4.30209
PH01000031G0840	1735	1476.25	430	25.7948
PH01000031G0910	4595	4336.25	162.177	3.31205
PH01000031G0970	1946	1687.25	62	3.25413
PH01000031G0980	1258	999.246	0	0
PH01000031G1000	6483	6224.25	56	0.796752
PH01000031G1170	698	440.39	1	0.201087
PH01000031G1210	1685	1426.25	10023	622.338
PH01000031G1220	3318	3059.25	139.666	4.04294
PH01000031G1260	3571	3312.25	518.598	13.8653
PH01000031G1320	3476	3217.25	1.00967	0.0277919
PH01000031G1370	2637	2378.25	21	0.78196
PH01000031G1410	1407	1148.25	6	0.462741
PH01000031G1420	4839	4580.25	75	1.45009
PH01000031G1430	1442	1183.25	0	0
PH01000031G1690	2983	2724.25	99	3.21818
PH01000031G1740	1959	1700.25	234	12.1878
PH01000031G1760	2679	2420.25	326	11.9283
PH01000031G1840	2605	2346.25	133.501	5.03887
PH01000031G1890	1941	1682.25	45	2.36889
PH01000031G1960	3373	3114.25	6.00897	0.170871
PH01000031G1980	2530	2271.25	44	1.71558
PH01000031G2080	1818	1559.25	679	38.5636
PH01000031G2090	1086	827.246	64.566	6.9118
PH01000031G2110	1111	852.246	18.434	1.91547
PH01000031G2220	591	334.425	1	0.264803
PH01000031G2300	845	586.831	114	17.2034
PH01000031G2350	3916	3657.25	674.464	16.3315
PH01000031G2360	3008	2749.25	1166	37.5584
PH01000031G2370	4308	4049.25	343.245	7.50675
PH01000031G2430	4101	3842.25	299	6.89141
PH01000031G2510	2195	1936.25	47	2.14961
PH01000031G2530	2356	2097.25	239	10.0918
PH01000031G2660	1218	959.246	0	0
PH01000031G2680	1335	1076.25	10	0.822831
PH01000032G0070	1418	1159.25	1841.9	140.706
PH01000032G0100	1462	1203.25	54	3.97431
PH01000032G0330	3854	3595.25	44	1.08379
PH01000032G0410	3094	2835.25	258.52	8.07469
PH01000032G0530	4251	3992.25	187	4.14807
PH01000032G0550	2230	1971.25	33	1.4825
PH01000032G0680	1315	1056.25	4	0.335364
PH01000032G0710	1806	1547.25	38	2.17493
PH01000032G0720	609	352.185	45	11.3152
PH01000032G0810	2545	2286.25	254	9.83859
PH01000032G0820	1562	1303.25	345	23.4431
PH01000032G0890	1290	1031.25	359	30.8286
PH01000032G0980	2712	2453.25	403	14.5474
PH01000032G1030	2514	2255.25	93	3.65183
PH01000032G1240	3294	3035.25	169	4.93077
PH01000032G1250	1686	1427.25	7	0.434331
PH01000032G1300	1179	920.246	35	3.36811
PH01000032G1340	2300	2041.25	32.2095	1.39737
PH01000032G1420	798	540.002	44	7.21571
PH01000032G1450	3182	2923.25	199.223	6.03527
PH01000032G1490	2165	1906.25	4445.97	206.543
PH01000032G1530	2921	2662.25	165	5.48855
PH01000032G1540	2283	2024.25	10.4077	0.455315
PH01000032G1580	1013	754.246	3	0.352233
PH01000032G1630	2188	1929.25	178	8.17061
PH01000032G1640	1104	845.246	38	3.98128
PH01000032G1740	1238	979.246	4728	427.57
PH01000032G1860	4055	3796.25	60	1.39965
PH01000032G1870	2950	2691.25	627.022	20.6325
PH01000032G1990	2256	1997.25	192	8.51318
PH01000032G2010	2681	2422.25	29	1.06023
PH01000032G2080	3107	2848.25	21	0.652926
PH01000032G2110	1235	976.246	3148.51	285.607
PH01000032G2150	2230	1971.25	369.949	16.6197
PH01000032G2590	2345	2086.25	124	5.26354
PH01000032G2610	2211	1952.25	120	5.44338
PH01000032G2670	2477	2218.25	203	8.10417
PH01000032G2690	1428	1169.25	256	19.389
PH01000032G2710	3238	2979.25	89.4487	2.65882
PH01000033G0110	1061	802.246	41	4.52583
PH01000033G0120	1793	1534.25	140.353	8.10119
PH01000033G0230	1605	1346.25	268	17.6292
PH01000033G0270	1878	1619.25	2816.4	154.029
PH01000033G0290	1384	1125.25	2	0.1574
PH01000033G0310	1886	1627.25	37	2.01359
PH01000033G0440	2229	1970.25	83	3.73061
PH01000033G0730	2719	2460.25	22	0.791892
PH01000033G0800	1010	751.246	1	0.11788
PH01000033G0840	2593	2334.25	8	0.303505
PH01000033G1420	1105	846.246	355.314	37.1825
PH01000033G1510	1387	1128.25	102	8.00605
PH01000033G1560	1574	1315.25	80	5.38648
PH01000033G1580	1829	1570.25	165	9.30547
PH01000033G1700	2543	2284.25	435.237	16.8735
PH01000033G1790	1432	1173.25	870.972	65.7411
PH01000033G1800	949	690.318	3591.82	460.774
PH01000033G1890	1546	1287.25	165	11.3513
PH01000033G1930	3031	2772.25	149	4.75967
PH01000033G1960	1560	1301.25	81	5.51249
PH01000033G1970	1349	1090.25	1579.76	128.318
PH01000033G2090	2095	1836.25	224	10.8029
PH01000033G2110	2159	1900.25	217.114	10.1181
PH01000033G2130	2053	1794.25	122	6.02143
PH01000033G2170	2397	2138.25	111	4.59714
PH01000033G2190	574	317.62	26.492	7.38634
PH01000033G2240	2204	1945.25	125.181	5.69881
PH01000033G2260	4249	3990.25	218.539	4.8501
PH01000033G2290	1632	1373.25	85.4807	5.51241
PH01000033G2300	745	487.157	68	12.3612
PH01000033G2310	2691	2432.25	4	0.145638
PH01000033G2380	2658	2399.25	121	4.46614
PH01000033G2440	4892	4633.25	1064	20.3366
PH01000033G2450	1458	1199.25	389	28.7252
PH01000034G0070	3817	3558.25	832	20.7066
PH01000034G0340	2841	2582.25	739.002	25.3437
PH01000034G0410	1336	1077.25	2	0.164413
PH01000034G0680	1270	1011.25	19	1.66387
PH01000034G0840	8206	7947.25	2699.09	30.0762
PH01000034G0990	1668	1409.25	72	4.52447
PH01000034G1010	2566	2307.25	37.382	1.4348
PH01000034G1030	4469	4210.25	81	1.70373
PH01000034G1040	1633	1374.25	6	0.386642
PH01000034G1060	900	641.587	30	4.14084
PH01000034G1070	1772	1513.25	182	10.6508
PH01000034G1230	3256	2997.25	101.552	3.00046
PH01000034G1320	3287	3028.25	1	0.0292436
PH01000034G1340	1593	1334.25	18	1.1947
PH01000034G1380	1826	1567.25	82	4.63339
PH01000034G1470	4027	3768.25	63	1.48055
PH01000034G1480	1871	1612.25	20	1.09855
PH01000034G1730	1884	1625.25	406	22.1222
PH01000034G2110	2373	2114.25	55.032	2.30506
PH01000034G2180	2505	2246.25	422	16.6371
PH01000035G0110	798	540.002	1	0.163993
PH01000035G0280	863	604.712	1377	201.654
PH01000035G0290	2993	2734.25	2.04713	0.0663026
PH01000035G0350	4003	3744.25	43	1.01701
PH01000035G0370	3077	2818.25	202.368	6.35895
PH01000035G0390	939	680.386	4	0.520627
PH01000035G0470	2780	2521.25	73	2.56407
PH01000035G0490	3155	2896.25	1233	37.7007
PH01000035G0560	2944	2685.25	45	1.48406
PH01000035G0620	5722	5463.25	444	7.19704
PH01000035G0630	2713	2454.25	109	3.93306
PH01000035G0640	2566	2307.25	3	0.115146
PH01000035G0690	572	315.62	42	11.7844
PH01000035G0710	2066	1807.25	198.455	9.72447
PH01000035G0830	1768	1509.25	2	0.117352
PH01000035G0990	610	353.185	37	9.2773
PH01000035G1070	1515	1256.25	7	0.493452
PH01000035G1280	5786	5527.25	261.512	4.18992
PH01000035G1400	2178	1919.25	137	6.32138
PH01000035G1510	3628	3369.25	18	0.47311
PH01000035G1520	3393	3134.25	76	2.14735
PH01000035G1530	3354	3095.25	43.0852	1.23269
PH01000035G1640	1715	1456.25	178.981	10.8841
PH01000035G1650	4879	4620.25	112	2.14672
PH01000035G1760	818	560.002	5105.19	807.317
PH01000035G1780	2865	2606.25	60	2.03872
PH01000035G1800	1534	1275.25	2	0.138886
PH01000035G1880	1915	1656.25	1	0.0534684
PH01000035G1890	2290	2031.25	119	5.18808
PH01000035G1950	1499	1240.25	126	8.99673
PH01000035G2060	2318	2059.25	16	0.688072
PH01000035G2090	1961	1702.25	1	0.0520235
PH01000035G2160	2895	2636.25	2	0.067184
PH01000035G2170	2731	2472.25	274.215	9.82248
PH01000035G2280	1100	841.246	440.35	46.3551
PH01000035G2370	1057	798.246	54.6461	6.0624
PH01000035G2390	1480	1221.25	39.4286	2.8591
PH01000035G2440	1856	1597.25	125	6.93043
PH01000036G0080	1307	1048.25	214	18.0789
PH01000036G0110	900	641.587	1350	186.338
PH01000036G0130	1490	1231.25	0	0
PH01000036G0220	2095	1836.25	430.946	20.7833
PH01000036G0260	1791	1532.25	486	28.0886
PH01000036G0300	2341	2082.25	6	0.255177
PH01000036G0320	2902	2643.25	99	3.3168
PH01000036G0350	901	642.587	485	66.8393
PH01000036G0470	1898	1639.25	156	8.42757
PH01000036G0540	1973	1714.25	88.131	4.55279
PH01000036G0620	2271	2012.25	22.0282	0.969437
PH01000036G0630	1481	1222.25	7	0.507179
PH01000036G0640	1951	1692.25	38	1.98858
PH01000036G0650	2232	1973.25	21	0.942454
PH01000036G0680	1530	1271.25	25	1.74154
PH01000036G0710	1043	784.246	22	2.48423
PH01000036G0740	3207	2948.25	427	12.8258
PH01000036G0800	419	168.866	0	0
PH01000036G0860	1431	1172.25	2	0.151089
PH01000036G1110	2701	2442.25	6836	247.876
PH01000036G1140	4162	3903.25	1938.55	43.9818
PH01000036G1180	3939	3680.25	1178	28.3459
PH01000036G1230	3138	2879.25	431	13.2562
PH01000036G1260	3231	2972.25	45	1.34076
PH01000036G1460	2852	2593.25	37	1.26351
PH01000036G1480	3729	3470.25	593.328	15.1411
PH01000036G1560	917	658.587	437	58.7612
PH01000036G1580	5093	4834.25	770.631	14.1169
PH01000036G1590	5636	5377.25	106	1.74569
PH01000036G1600	3356	3097.25	17	0.486066
PH01000036G1710	4641	4382.25	571.06	11.54
PH01000036G1820	3151	2892.25	420.962	12.8893
PH01000036G1830	3908	3649.25	152	3.68861
PH01000036G1850	1833	1574.25	499.621	28.1054
PH01000036G1880	1219	960.246	186.379	17.1885
PH01000036G1890	827	568.946	42	6.53733
PH01000036G1930	1794	1535.25	884	50.9913
PH01000036G2010	5188	4929.25	446	8.01265
PH01000036G2040	2357	2098.25	6	0.253231
PH01000036G2060	1484	1225.25	247.628	17.8978
PH01000036G2070	2751	2492.25	236	8.38577
PH01000036G2080	786	528.056	122.857	20.6036
PH01000036G2090	876	617.651	495	70.9716
PH01000036G2140	1524	1265.25	75	5.24938
PH01000036G2220	2770	2511.25	197	6.94703
PH01000036G2310	1773	1514.25	1502.31	87.8589
PH01000037G0050	748	490.157	80	14.4536
PH01000037G0060	1282	1023.25	4.0139	0.347383
PH01000037G0130	2573	2314.25	126	4.82151
PH01000037G0250	3126	2867.25	719	22.2068
PH01000037G0330	3435	3176.25	245.572	6.84679
PH01000037G0340	1010	751.246	501	59.0578
PH01000037G0430	3201	2942.25	94	2.82925
PH01000037G0480	2887	2628.25	81.1721	2.73503
PH01000037G0560	3789	3530.25	254.133	6.37496
PH01000037G0650	1628	1369.25	7	0.452729
PH01000037G0690	1089	830.246	1654.91	176.519
PH01000037G0740	1286	1027.25	1135.17	97.8605
PH01000037G0830	1160	901.246	71	6.97649
PH01000037G0880	1511	1252.25	38	2.6873
PH01000037G1230	2134	1875.25	159.525	7.53341
PH01000037G1240	640	382.963	6	1.38745
PH01000037G1260	1411	1152.25	88.2783	6.7847
PH01000037G1270	1574	1315.25	82	5.52114
PH01000037G1490	911	652.587	14	1.89982
PH01000037G1560	3058	2799.25	129	4.08104
PH01000037G2010	1623	1364.25	205	13.3071
PH01000037G2080	858	599.772	11	1.62416
PH01000037G2100	2673	2414.25	407.651	14.953
PH01000038G0030	3268	3009.25	13	0.382567
PH01000038G0050	1287	1028.25	8	0.688993
PH01000038G0110	936	677.386	41.0326	5.36432
[truncated: 29,988 more rows]
