# Supplementary material for: Transcriptome Analysis of Moso Bamboo (Phyllostachys edulis) Reveals Candidate Genes Involved in Response to Dehydration and Cold Stresses
Source: Front Plant Sci. 2022 Jul 19;13:960302. doi: 10.3389/fpls.2022.960302 (PMC9343960; doi:10.3389/fpls.2022.960302)
Supplement: Supplementary file 1 [file Data_Sheet_3.zip › D4_1.abundance.tsv]

target_id	length	eff_length	est_counts	tpm
PH01000000G0240	2568	2330.11	67	2.41068
PH01000000G0250	1064	826.105	3	0.304457
PH01000000G0290	2593	2355.11	100.66	3.58335
PH01000000G0330	1009	771.105	258.382	28.0924
PH01000000G0350	2191	1953.11	24	1.03021
PH01000000G0410	1184	946.105	337	29.8628
PH01000000G0480	1086	848.105	98	9.68761
PH01000000G0500	2646	2408.11	177	6.16223
PH01000000G0540	2551	2313.11	76	2.7546
PH01000000G0550	1353	1115.11	11	0.827022
PH01000000G0560	2755	2517.11	165	5.4957
PH01000000G0600	4445	4207.11	249.732	4.97657
PH01000000G0670	2020	1782.11	109	5.12783
PH01000000G0700	1973	1735.11	170	8.21417
PH01000000G0710	1284	1046.11	122.673	9.8314
PH01000000G0720	3205	2967.11	16	0.452093
PH01000000G0800	2831	2593.11	55	1.77821
PH01000000G0910	2156	1918.11	29	1.26755
PH01000000G0920	1699	1461.11	57	3.27065
PH01000000G0960	1129	891.105	361.33	33.9951
PH01000000G0970	1157	919.105	549	50.0781
PH01000000G0980	1412	1174.11	71	5.06981
PH01000000G1020	6330	6092.11	353	4.85789
PH01000000G1160	1962	1724.11	183.764	8.93588
PH01000000G1200	483	248.381	221	74.5957
PH01000000G1220	3617	3379.11	175.751	4.3605
PH01000000G1330	1845	1607.11	52	2.71269
PH01000000G1400	1369	1131.11	22	1.63065
PH01000000G1430	2245	2007.11	77	3.21633
PH01000000G1450	1706	1468.11	777	44.3715
PH01000000G1500	1786	1548.11	2.0033	0.108489
PH01000000G1660	2510	2272.11	1180.83	43.5713
PH01000000G1710	3563	3325.11	397	10.0098
PH01000000G1840	2971	2733.11	40.0017	1.22705
PH01000000G1880	2208	1970.11	2	0.0851101
PH01000000G1990	3636	3398.11	207	5.1071
PH01000000G2000	4056	3818.11	118	2.59104
PH01000000G2050	1540	1302.11	1083.41	69.7566
PH01000000G2070	884	646.597	209	27.099
PH01000000G2120	2477	2239.11	1788	66.9474
PH01000000G2160	1785	1547.11	128	6.93634
PH01000000G2180	2768	2530.11	464	15.3752
PH01000000G2190	1873	1635.11	81	4.15317
PH01000000G2200	954	716.33	27	3.16003
PH01000000G2220	2073	1835.11	64.7008	2.9559
PH01000000G2240	700	463.65	5	0.904108
PH01000000G2260	3039	2801.11	184	5.50717
PH01000000G2270	8102	7864.11	75	0.799562
PH01000000G2340	2711	2473.11	37	1.25429
PH01000000G2350	2325	2087.11	46	1.8478
PH01000000G2410	2001	1763.11	1.00016	0.0475587
PH01000000G2440	3440	3202.11	213	5.57679
PH01000000G2470	3202	2964.11	88	2.48903
PH01000000G2540	3177	2939.11	21	0.599025
PH01000000G2620	4435	4197.11	902	18.0176
PH01000000G2700	2800	2562.11	37.6151	1.23085
PH01000000G2740	3287	3049.11	42	1.15483
PH01000000G2790	2391	2153.11	10.058	0.39164
PH01000000G2800	634	397.959	225	47.4007
PH01000000G2820	1324	1086.11	66	5.09463
PH01000000G2870	2303	2065.11	24	0.974338
PH01000000G2890	1584	1346.11	14	0.871946
PH01000000G2960	2284	2046.11	5	0.204872
PH01000000G2970	926	688.399	105	12.7876
PH01000000G3110	4636	4398.11	1290.07	24.5916
PH01000000G3250	2431	2193.11	59	2.25545
PH01000000G3310	3242	3004.11	459.418	12.8213
PH01000000G3540	5218	4980.11	86.1199	1.44979
PH01000000G3550	1833	1595.11	1094	57.5001
PH01000000G3700	1956	1718.11	216	10.5401
PH01000000G3760	2541	2303.11	55.8607	2.03345
PH01000000G3800	1849	1611.11	430	22.3761
PH01000000G3810	732	495.506	22	3.72232
PH01000000G3890	3811	3573.11	154.834	3.63296
PH01000000G4160	2919	2681.11	43.0163	1.34511
PH01000000G4340	1283	1045.11	36	2.88791
PH01000000G4350	1814	1576.11	18.3151	0.974236
PH01000000G4360	2739	2501.11	80	2.68163
PH01000000G4400	2365	2127.11	24	0.945938
PH01000000G4410	3044	2806.11	34	1.01582
PH01000000G4500	4061	3823.11	581.664	12.7555
PH01000000G4530	3380	3142.11	855.347	22.8224
PH01000000G4660	3711	3473.11	37	0.89315
PH01000000G4700	985	747.257	9.12773	1.02408
PH01000000G4870	2576	2338.11	1905	68.308
PH01000000G4910	3565	3327.11	1026	25.8536
PH01000000G4920	1796	1558.11	2651.61	142.677
PH01000000G4930	2370	2132.11	18	0.70779
PH01000000G5090	933	695.33	82	9.88698
PH01000000G5110	1637	1399.11	105.144	6.30049
PH01000000G5130	1779	1541.11	111.761	6.07994
PH01000000G5190	1223	985.105	15	1.27658
PH01000000G5200	2078	1840.11	27	1.23016
PH01000000G5370	1542	1304.11	255	16.3934
PH01000000G5430	2481	2243.11	466	17.4171
PH01000000G5490	2519	2281.11	110.573	4.06392
PH01000000G5570	1009	771.105	120	13.0469
PH01000000G5630	1806	1568.11	0	0
PH01000000G5690	2902	2664.11	50	1.57347
PH01000000G5700	2089	1851.11	209.906	9.5068
PH01000000G5710	2752	2514.11	108	3.60148
PH01000000G5760	1327	1089.11	29	2.23238
PH01000000G5850	1917	1679.11	84.3921	4.21371
PH01000000G5860	3425	3187.11	159	4.18255
PH01000000G5960	1210	972.105	2587.67	223.17
PH01000000G5980	3728	3490.11	201.743	4.84619
PH01000000G6020	1145	907.105	14400.1	1330.91
PH01000000G6060	961	723.33	3	0.347717
PH01000000G6090	2761	2523.11	234	7.77537
PH01000000G6290	2117	1879.11	50.0177	2.23158
PH01000000G6400	1900	1662.11	301.84	15.2251
PH01000000G6460	1847	1609.11	323	16.829
PH01000000G6470	1329	1091.11	1310.48	100.694
PH01000000G6760	3097	2859.11	724	21.2299
PH01000000G6800	1526	1288.11	96	6.24828
PH01000000G7010	1833	1595.11	107	5.62386
PH01000000G7040	1957	1719.11	12	0.58522
PH01000000G7050	732	495.506	589.447	99.7323
PH01000000G7120	2929	2691.11	54.5275	1.69873
PH01000000G7190	7522	7284.11	179.035	2.06064
PH01000000G7210	2742	2504.11	106.276	3.55815
PH01000000G7300	3010	2772.11	665	20.1119
PH01000000G7320	2049	1811.11	947	43.8376
PH01000000G7400	3383	3145.11	601.681	16.0388
PH01000000G7420	1745	1507.11	56	3.11519
PH01000000G7460	852	614.786	18469.1	2518.62
PH01000001G0110	2527	2289.11	272	9.96193
PH01000001G0130	989	751.257	2	0.223194
PH01000001G0140	2271	2033.11	127	5.23702
PH01000001G0190	915	677.399	75	9.28233
PH01000001G0200	3430	3192.11	129.664	3.40551
PH01000001G0390	1502	1264.11	98.0037	6.49979
PH01000001G0500	3287	3049.11	1539.66	42.3343
PH01000001G0670	2919	2681.11	18.0532	0.564521
PH01000001G0700	3736	3498.11	95	2.27683
PH01000001G0710	2139	1901.11	590	26.0187
PH01000001G0720	2890	2652.11	28.4197	0.898399
PH01000001G0800	2445	2207.11	314	11.9274
PH01000001G0820	2250	2012.11	1137.33	47.389
PH01000001G0870	1503	1265.11	250	16.5674
PH01000001G0880	2113	1875.11	23	1.02835
PH01000001G0900	2046	1808.11	582	26.9861
PH01000001G0920	635	398.959	0	0
PH01000001G0950	3081	2843.11	352.829	10.4043
PH01000001G1270	1937	1699.11	92.4123	4.55984
PH01000001G1290	569	333.175	90.2781	22.717
PH01000001G1300	1570	1332.11	62.3523	3.92423
PH01000001G1450	1529	1291.11	73	4.74025
PH01000001G1600	1387	1149.11	45	3.28317
PH01000001G1650	1652	1414.11	0	0
PH01000001G1670	3460	3222.11	396	10.3038
PH01000001G1770	1690	1452.11	216	12.4709
PH01000001G1780	2050	1812.11	143	6.61596
PH01000001G1810	1763	1525.11	218	11.9839
PH01000001G1870	2878	2640.11	96	3.04853
PH01000001G1880	4006	3768.11	145	3.22616
PH01000001G1960	4721	4483.11	2	0.0374017
PH01000001G2010	1884	1646.11	661	33.6654
PH01000001G2030	1015	777.105	11938.9	1288.02
PH01000001G2110	2101	1863.11	373	16.7846
PH01000001G2130	2373	2135.11	17	0.667529
PH01000001G2250	2365	2127.11	32	1.26125
PH01000001G2300	2061	1823.11	914	42.0315
PH01000001G2310	1641	1403.11	18	1.07553
PH01000001G2410	1340	1102.11	519.145	39.4917
PH01000001G2510	2181	1943.11	608	26.233
PH01000001G2560	1445	1207.11	71	4.93121
PH01000001G2570	1149	911.105	344	31.6541
PH01000001G2580	1850	1612.11	2294.59	119.331
PH01000001G2590	1381	1143.11	129	9.46115
PH01000001G2600	1247	1009.11	448	37.2205
PH01000001G2610	678	441.831	470	89.1829
PH01000001G2640	2101	1863.11	21	0.944979
PH01000001G2800	3264	3026.11	948.521	26.2787
PH01000001G2850	2240	2002.11	64	2.67999
PH01000001G2860	2606	2368.11	63	2.23039
PH01000001G2870	3230	2992.11	2232.46	62.5529
PH01000001G2930	3130	2892.11	425.055	12.3217
PH01000001G2940	744	507.456	43.3732	7.16577
PH01000001G3120	3421	3183.11	29	0.763814
PH01000001G3180	1580	1342.11	27	1.68662
PH01000001G3190	2278	2040.11	60	2.46569
PH01000001G3200	1730	1492.11	3.16246	0.177691
PH01000001G3260	1180	942.105	422	37.5538
PH01000001G3290	1593	1355.11	106	6.55803
PH01000001G3350	1618	1380.11	24	1.45794
PH01000001G3420	2472	2234.11	356	13.3594
PH01000001G3470	1155	917.105	66.2171	6.05329
PH01000001G3500	1467	1229.11	97	6.61642
PH01000001G3600	1250	1012.11	69	5.71563
PH01000001G3620	1832	1594.11	278	14.6207
PH01000001G3650	2232	1994.11	444.412	18.6844
PH01000001G3710	1040	802.105	22	2.29949
PH01000001G3740	1906	1668.11	0	0
PH01000001G4030	2768	2530.11	6	0.198817
PH01000001G4050	2130	1892.11	12	0.531712
PH01000001G4440	3128	2890.11	140	4.0612
PH01000001G4450	3733	3495.11	284	6.81237
PH01000001G4480	1585	1347.11	96	5.97462
PH01000001G4490	915	677.399	259	32.055
PH01000001G4520	3319	3081.11	262	7.12911
PH01000001G4670	2122	1884.11	173.165	7.70542
PH01000001G4680	3541	3303.11	191	4.84787
PH01000001G4800	1455	1217.11	2	0.137766
PH01000001G4890	1584	1346.11	198	12.3318
PH01000001G4970	4213	3975.11	337	7.10758
PH01000001G4990	3467	3229.11	8	0.207706
PH01000001G5000	2045	1807.11	619.062	28.7205
PH01000001G5130	2809	2571.11	254.244	8.29033
PH01000001G5360	1285	1047.11	200	16.0133
PH01000002G0050	1051	813.105	496	51.1417
PH01000002G0130	5788	5550.11	429.912	6.49409
PH01000002G0150	2965	2727.11	154	4.73434
PH01000002G0160	1128	890.105	61	5.74551
PH01000002G0230	4966	4728.11	15	0.265977
PH01000002G0240	2218	1980.11	1717	72.698
PH01000002G0290	1390	1152.11	110	8.00462
PH01000002G0310	1059	821.105	1487.46	151.875
PH01000002G0320	5345	5107.11	1279.61	21.006
PH01000002G0340	1201	963.105	1	0.0870496
PH01000002G0360	3935	3697.11	44	0.997772
PH01000002G0430	1548	1310.11	56	3.58362
PH01000002G0490	5261	5023.11	374	6.24223
PH01000002G0540	1240	1002.11	9	0.752956
PH01000002G0640	2131	1893.11	217	9.61004
PH01000002G0720	1990	1752.11	269	12.8716
PH01000002G0760	2327	2089.11	877.464	35.2135
PH01000002G0790	3051	2813.11	205.852	6.13493
PH01000002G0950	2977	2739.11	433	13.2532
PH01000002G1040	4136	3898.11	27	0.580698
PH01000002G1150	5129	4891.11	157.389	2.69778
PH01000002G1250	2777	2539.11	268	8.84901
PH01000002G1270	1064	826.105	353	35.8245
PH01000002G1400	1871	1633.11	693	35.5762
PH01000002G1550	3968	3730.11	5	0.11238
PH01000002G1570	1638	1400.11	751	44.9697
PH01000002G1660	3490	3252.11	479	12.3484
PH01000002G1670	1123	885.105	12	1.13665
PH01000002G1810	1645	1407.11	2	0.119164
PH01000002G1820	2680	2442.11	40.518	1.39099
PH01000002G1850	1033	795.105	281	29.6294
PH01000002G1960	2535	2297.11	113	4.12418
PH01000002G2090	4983	4745.11	1075	18.9934
PH01000002G2210	2795	2557.11	659	21.6061
PH01000002G2300	685	448.787	341	63.7022
PH01000002G2380	2331	2093.11	77.3311	3.09744
PH01000002G2470	3355	3117.11	126	3.38891
PH01000002G2500	2942	2704.11	151.434	4.69506
PH01000002G2510	607	370.998	148	33.4449
PH01000002G2620	2354	2116.11	893.64	35.4051
PH01000002G2660	2817	2579.11	61.5565	2.00099
PH01000002G2670	1604	1366.11	392	24.057
PH01000002G2710	2210	1972.11	30	1.27536
PH01000002G2720	1337	1099.11	137	10.4501
PH01000002G2740	2035	1797.11	683	31.8631
PH01000002G2770	1774	1536.11	85	4.63915
PH01000002G2790	2400	2162.11	2156	83.6012
PH01000002G2800	2233	1995.11	636	26.7259
PH01000002G2830	1818	1580.11	7029	372.948
PH01000002G2840	3963	3725.11	513.484	11.5566
PH01000002G2860	1510	1272.11	372.804	24.5696
PH01000002G2920	1861	1623.11	33.1957	1.71465
PH01000002G2930	3233	2995.11	52	1.45557
PH01000002G2980	3092	2854.11	240	7.04988
PH01000002G3050	3497	3259.11	41	1.05469
PH01000002G3060	3488	3250.11	17	0.438523
PH01000002G3110	2874	2636.11	681.424	21.6718
PH01000002G3170	2484	2246.11	743	27.7331
PH01000002G3240	1850	1612.11	375	19.502
PH01000002G3260	3769	3531.11	223	5.29462
PH01000002G3270	1289	1051.11	36	2.87142
PH01000002G3290	2957	2719.11	184	5.67325
PH01000002G3370	2697	2459.11	1807.63	61.6274
PH01000002G3460	1937	1699.11	26	1.2829
PH01000002G3470	841	603.786	1153	160.098
PH01000002G3590	1049	811.105	111	11.4732
PH01000002G3730	1098	860.105	51	4.97117
PH01000002G3860	2496	2258.11	239	8.87348
PH01000002G3900	1483	1245.11	80	5.38672
PH01000002G3910	2946	2708.11	44.2471	1.36981
PH01000002G3920	2116	1878.11	20.1608	0.899971
PH01000002G3940	1151	913.105	39	3.58083
PH01000002G3950	879	641.597	6	0.784025
PH01000002G3990	2698	2460.11	699	23.8212
PH01000002G4080	1136	898.105	125	11.6687
PH01000002G4150	1619	1381.11	136	8.25567
PH01000002G4180	1520	1282.11	7309	477.941
PH01000002G4200	2026	1788.11	237	11.1121
PH01000002G4240	2882	2644.11	403.497	12.7939
PH01000002G4250	2300	2062.11	6504	264.43
PH01000002G4280	1505	1267.11	11	0.727814
PH01000002G4300	1515	1277.11	21	1.37858
PH01000002G4340	1923	1685.11	858	42.6875
PH01000003G0060	1198	960.105	13475.5	1176.7
PH01000003G0100	3817	3579.11	357	8.36246
PH01000003G0190	2587	2349.11	592	21.1281
PH01000003G0200	840	602.786	22	3.05985
PH01000003G0270	2478	2240.11	3	0.112278
PH01000003G0310	2638	2400.11	68	2.3753
PH01000003G0320	1993	1755.11	5	0.23884
PH01000003G0390	2280	2042.11	596.619	24.494
PH01000003G0400	597	361.072	189	43.8843
PH01000003G0410	3723	3485.11	135	3.24757
PH01000003G0420	1949	1711.11	1661	81.3829
PH01000003G0430	878	640.597	8894.95	1164.12
PH01000003G0470	3346	3108.11	178	4.80137
PH01000003G0570	1285	1047.11	74	5.92491
PH01000003G0620	2277	2039.11	417.93	17.1832
PH01000003G0680	652	415.917	9	1.81416
PH01000003G0730	3024	2786.11	413	12.4278
PH01000003G0760	1924	1686.11	143	7.11036
PH01000003G0780	3505	3267.11	39	1.00079
PH01000003G0790	2754	2516.11	420	13.9946
PH01000003G0810	3476	3238.11	10	0.25891
PH01000003G0840	1047	809.105	965.431	100.036
PH01000003G0860	1285	1047.11	40	3.20265
PH01000003G0870	1809	1571.11	6	0.320174
PH01000003G0910	2328	2090.11	127	5.0942
PH01000003G0960	827	589.905	16	2.27394
PH01000003G1050	2384	2146.11	362	14.1416
PH01000003G1230	1573	1335.11	547.822	34.4005
PH01000003G1440	1940	1702.11	98	4.82703
PH01000003G1590	3240	3002.11	65	1.81521
PH01000003G1660	1604	1366.11	11	0.67507
PH01000003G1680	2237	1999.11	362	15.1815
PH01000003G1780	1905	1667.11	48.2882	2.42839
PH01000003G1880	1120	882.105	164	15.587
PH01000003G1890	1648	1410.11	176	10.4641
PH01000003G1900	885	647.597	50	6.473
PH01000003G1970	3732	3494.11	108.018	2.59178
PH01000003G2020	648	411.959	123	25.0318
PH01000003G2040	3538	3300.11	482	12.245
PH01000003G2120	580	344.141	563.58	137.296
PH01000003G2320	877	639.597	329	43.1251
PH01000003G2350	1225	987.105	263	22.3374
PH01000003G2480	1815	1577.11	2	0.106319
PH01000003G2490	1695	1457.11	0	0
PH01000003G2570	1057	819.105	41	4.19647
PH01000003G2600	1746	1508.11	472	26.2392
PH01000003G2650	3674	3436.11	126	3.07429
PH01000003G2710	2482	2244.11	78	2.91402
PH01000003G2730	820	582.963	34	4.88965
PH01000003G2770	3471	3233.11	212	5.49739
PH01000003G3040	2027	1789.11	300	14.0581
PH01000003G3120	2624	2386.11	580	20.3788
PH01000003G3170	772	535.302	11	1.7228
PH01000003G3180	3435	3197.11	2324.13	60.9458
PH01000003G3290	729	492.506	2	0.340454
PH01000003G3390	1275	1037.11	114	9.21558
PH01000003G3550	2186	1948.11	187	8.04766
PH01000003G3560	1456	1218.11	1135.98	78.1853
PH01000003G3570	3368	3130.11	706.106	18.9126
PH01000003G3590	1969	1731.11	471.848	22.8517
PH01000003G3600	856	618.786	71.7843	9.72589
PH01000003G3650	2876	2638.11	6525.76	207.386
PH01000003G3670	782	545.302	108	16.6045
PH01000003G3690	1682	1444.11	119	6.90858
PH01000003G3730	1397	1159.11	497	35.9479
PH01000003G3770	2367	2129.11	203.652	8.0192
PH01000003G3800	3588	3350.11	46.9705	1.17546
PH01000003G3870	1639	1401.11	3	0.179511
PH01000003G3960	3529	3291.11	26	0.662326
PH01000003G4010	1495	1257.11	12	0.800295
PH01000003G4150	1135	897.105	84	7.85012
PH01000003G4180	1884	1646.11	1.00395	0.0511321
PH01000003G4200	1611	1373.11	19	1.16009
PH01000003G4210	837	599.786	558	77.9971
PH01000003G4220	3224	2986.11	5	0.14038
PH01000003G4260	3690	3452.11	201.153	4.8852
PH01000003G4290	1884	1646.11	134	6.82476
PH01000004G0040	2189	1951.11	92.714	3.98387
PH01000004G0130	1755	1517.11	9976.32	551.309
PH01000004G0140	1339	1101.11	109	8.29924
PH01000004G0220	1435	1197.11	10	0.700339
PH01000004G0240	2966	2728.11	17.0779	0.524824
PH01000004G0260	1626	1388.11	36	2.17431
PH01000004G0290	1569	1331.11	102	6.42434
PH01000004G0400	3768	3530.11	3190.55	75.7737
PH01000004G0480	1528	1290.11	4.013	0.260786
PH01000004G0500	3985	3747.11	32	0.71597
PH01000004G0570	2259	2021.11	31	1.28592
PH01000004G0650	2445	2207.11	1052	39.9607
PH01000004G0740	1392	1154.11	141	10.2427
PH01000004G0870	1282	1044.11	64	5.13897
PH01000004G0950	3416	3178.11	643	16.9622
PH01000004G0980	2525	2287.11	343	12.5733
PH01000004G1010	2166	1928.11	1214.61	52.8139
PH01000004G1020	1009	771.105	27	2.93556
PH01000004G1040	1457	1219.11	72.4275	4.98084
PH01000004G1130	1357	1119.11	8	0.599321
PH01000004G1140	2056	1818.11	178	8.20808
PH01000004G1210	2865	2627.11	61	1.94667
PH01000004G1260	1952	1714.11	1122	54.8777
PH01000004G1350	638	401.959	3	0.625721
PH01000004G1430	4305	4067.11	358	7.37969
PH01000004G1440	1176	938.105	2	0.178739
PH01000004G1550	1377	1139.11	77	5.66718
PH01000004G1570	2008	1770.11	219	10.3725
PH01000004G1580	742	505.456	431.419	71.5577
PH01000004G1630	1742	1504.11	153.042	8.53045
PH01000004G1680	2068	1830.11	231.676	10.6132
PH01000004G1720	1635	1397.11	111	6.66092
PH01000004G1750	2903	2665.11	147	4.62427
PH01000004G1840	865	627.786	87	11.6185
PH01000004G1850	2275	2037.11	85	3.49821
PH01000004G1860	2660	2422.11	2089.61	72.329
PH01000004G2090	2041	1803.11	8	0.371971
PH01000004G2190	1854	1616.11	277	14.3698
PH01000004G2200	1524	1286.11	111	7.23581
PH01000004G2210	1714	1476.11	37.005	2.10176
PH01000004G2220	3795	3557.11	28	0.659936
PH01000004G2230	4560	4322.11	436	8.4573
PH01000004G2550	2315	2077.11	287.472	11.6032
PH01000004G2710	3901	3663.11	286	6.54571
PH01000004G2830	3151	2913.11	123	3.53989
PH01000004G2870	2605	2367.11	20	0.708358
PH01000004G2930	2118	1880.11	124	5.52942
PH01000004G3000	2658	2420.11	16	0.554276
PH01000004G3020	3060	2822.11	199	5.91181
PH01000004G3030	3100	2862.11	253	7.41098
PH01000004G3040	1335	1097.11	24	1.83402
PH01000004G3200	3162	2924.11	64.2941	1.8434
PH01000004G3220	1132	894.105	24.2117	2.27027
PH01000004G3230	3246	3008.11	2049.68	57.126
PH01000004G3260	1604	1366.11	0	0
PH01000004G3370	2237	1999.11	375.471	15.7464
PH01000004G3560	1813	1575.11	380.555	20.2558
PH01000004G3640	1358	1120.11	452.918	33.9001
PH01000004G3680	2967	2729.11	5	0.1536
PH01000004G3830	2665	2427.11	657	22.6943
PH01000004G3970	5735	5497.11	136	2.07417
PH01000004G4070	1562	1324.11	307.251	19.4541
PH01000004G4080	2192	1954.11	31	1.33001
PH01000004G4100	3704	3466.11	184.952	4.4736
PH01000004G4410	3979	3741.11	560.33	12.557
PH01000004G4460	2270	2032.11	37	1.5265
PH01000004G4470	1904	1666.11	112.359	5.65386
PH01000005G0010	1388	1150.11	32	2.33267
PH01000005G0050	1832	1594.11	105	5.52221
PH01000005G0140	895	657.467	4	0.510066
PH01000005G0150	2289	2051.11	17	0.694867
PH01000005G0270	5064	4826.11	8.01789	0.139285
PH01000005G0290	5557	5319.11	14	0.220663
PH01000005G0300	4236	3998.11	182.486	3.82663
PH01000005G0310	2697	2459.11	69	2.35241
PH01000005G0330	1061	823.105	97	9.88
PH01000005G0400	5518	5280.11	90	1.42903
PH01000005G0450	2806	2568.11	184.297	6.01652
PH01000005G0500	2803	2565.11	212	6.92901
PH01000005G0510	6423	6185.11	518.901	7.0336
PH01000005G0580	2793	2555.11	110	3.60931
PH01000005G0590	621	384.998	9	1.95986
PH01000005G0680	509	273.989	0	0
PH01000005G0850	891	653.467	19	2.43765
PH01000005G0880	1234	996.105	10	0.841657
PH01000005G0920	2159	1921.11	18	0.785528
PH01000005G0960	1998	1760.11	818	38.9632
PH01000005G0970	2594	2356.11	74.659	2.65661
PH01000005G1020	6338	6100.11	343.498	4.72093
PH01000005G1030	3752	3514.11	481.328	11.4833
PH01000005G1170	3071	2833.11	329	9.73584
PH01000005G1180	2276	2038.11	245.392	10.0942
PH01000005G1190	1823	1585.11	461	24.3828
PH01000005G1200	1133	895.105	139	13.0191
PH01000005G1210	3975	3737.11	158	3.54456
PH01000005G1220	2859	2621.11	1479.72	47.33
PH01000005G1230	4251	4013.11	313.202	6.54311
PH01000005G1260	2690	2452.11	45	1.53856
PH01000005G1300	1055	817.105	2382	244.402
PH01000005G1320	1597	1359.11	665	41.0213
PH01000005G1390	1252	1014.11	244.788	20.2371
PH01000005G1420	4174	3936.11	110	2.34297
PH01000005G1450	3147	2909.11	201	5.79265
PH01000005G1460	1106	868.105	285	27.5241
PH01000005G1500	3086	2848.11	16.8667	0.496496
PH01000005G1530	1774	1536.11	15	0.818673
PH01000005G1580	5922	5684.11	1	0.0147495
PH01000005G1660	2619	2381.11	6	0.211258
PH01000005G1770	1501	1263.11	14	0.929242
PH01000005G1790	2637	2399.11	39	1.36287
PH01000005G1800	1219	981.105	2557	218.502
PH01000005G1820	962	724.33	53	6.13451
PH01000005G1830	2110	1872.11	394	17.6444
PH01000005G1850	2611	2373.11	25	0.883209
PH01000005G1950	1277	1039.11	479	38.6471
PH01000005G2010	1658	1420.11	184	10.8627
PH01000005G2020	1142	904.105	120	11.1276
PH01000005G2030	2523	2285.11	673	24.6916
PH01000005G2110	4275	4037.11	868.233	18.0305
PH01000005G2160	3950	3712.11	240.399	5.42941
PH01000005G2200	2230	1992.11	947	39.8546
PH01000005G2210	1314	1076.11	367	28.5925
PH01000005G2240	2553	2315.11	212.433	7.69293
PH01000005G2310	2800	2562.11	329.212	10.7726
PH01000005G2340	2113	1875.11	834	37.289
PH01000005G2360	1980	1742.11	160.52	7.72496
PH01000005G2470	1204	966.105	496.193	43.0593
PH01000005G2480	1743	1505.11	203.932	11.3595
PH01000005G2540	694	457.696	85	15.5698
PH01000005G2550	2464	2226.11	195.462	7.36134
PH01000005G2560	4462	4224.11	1527.88	30.3246
PH01000005G2580	2017	1779.11	10	0.471236
PH01000005G2590	2216	1978.11	176	7.4594
PH01000005G2820	1193	955.105	246	21.5936
PH01000005G2870	1533	1295.11	127	8.22127
PH01000005G2880	2706	2468.11	148	5.02734
PH01000005G2890	3682	3444.11	692.694	16.8619
PH01000005G2900	1417	1179.11	14	0.995442
PH01000005G2920	985	747.257	4	0.448777
PH01000005G2970	3444	3206.11	160	4.18391
PH01000005G3020	3854	3616.11	105.385	2.44332
PH01000005G3030	3614	3376.11	689.396	17.1196
PH01000005G3110	3202	2964.11	853	24.1266
PH01000005G3140	4196	3958.11	467.181	9.8955
PH01000005G3210	3050	2812.11	1582.81	47.1886
PH01000005G3220	3756	3518.11	786	18.7307
PH01000005G3350	2989	2751.11	1	0.0304743
PH01000005G3370	1219	981.105	360	30.7629
PH01000005G3390	825	587.905	165	23.5298
PH01000005G3400	1763	1525.11	126	6.92646
PH01000005G3460	2143	1905.11	1169	51.4441
PH01000005G3500	3420	3182.11	216.566	5.70579
PH01000005G3600	2441	2203.11	148.158	5.63808
PH01000005G3610	4172	3934.11	67	1.42781
PH01000005G3620	1297	1059.11	36	2.84973
PH01000005G3640	6766	6528.11	1861	23.9001
PH01000005G3710	3005	2767.11	153.183	4.64116
PH01000005G3720	1794	1556.11	14	0.754275
PH01000005G3860	3517	3279.11	104	2.659
PH01000005G4060	2472	2234.11	257	9.64428
PH01000005G4070	4239	4001.11	1259.98	26.4012
PH01000005G4150	3026	2788.11	1841.03	55.3594
PH01000006G0060	1866	1628.11	2.00272	0.103128
PH01000006G0210	1920	1682.11	1.00825	0.0502523
PH01000006G0350	2325	2087.11	65	2.61102
PH01000006G0380	1140	902.105	112	10.4088
PH01000006G0390	1394	1156.11	198	14.3585
PH01000006G0400	2179	1941.11	88	3.80079
PH01000006G0430	2146	1908.11	126	5.53616
PH01000006G0450	2278	2040.11	287	11.7942
PH01000006G0460	2100	1862.11	590	26.5637
PH01000006G0590	2120	1882.11	0	0
PH01000006G0610	1693	1455.11	160	9.21862
PH01000006G0660	2421	2183.11	34	1.3057
PH01000006G0760	3677	3439.11	1185.93	28.9103
PH01000006G0810	2589	2351.11	140	4.99225
PH01000006G0880	1443	1205.11	73	5.07853
PH01000006G0910	2904	2666.11	31	0.974821
PH01000006G0920	1064	826.105	113	11.4679
PH01000006G0940	2168	1930.11	96	4.16995
PH01000006G0960	1770	1532.11	157	8.59115
PH01000006G1010	1736	1498.11	58	3.24583
PH01000006G1030	1022	784.105	1190	127.237
PH01000006G1150	401	169.665	20	9.88274
PH01000006G1230	1367	1129.11	10	0.742516
PH01000006G1420	3147	2909.11	358.493	10.3315
PH01000006G1440	861	623.786	55	7.3921
PH01000006G1450	1074	836.105	52	5.21414
PH01000006G1570	2964	2726.11	522	16.0534
PH01000006G1670	2278	2040.11	98	4.0273
PH01000006G2010	2693	2455.11	83	2.83432
PH01000006G2190	2547	2309.11	31	1.12553
PH01000006G2220	1014	776.105	7	0.756167
PH01000006G2340	1132	894.105	1500	140.651
PH01000006G2370	804	567.136	247	36.5132
PH01000006G2390	2276	2038.11	161	6.62277
PH01000006G2400	2649	2411.11	220	7.64975
PH01000006G2410	4662	4424.11	266	5.04077
PH01000006G2500	3250	3012.11	17	0.473172
PH01000006G2600	1123	885.105	195	18.4706
PH01000006G2680	2213	1975.11	189	8.02254
PH01000006G2790	2336	2098.11	426	17.0225
PH01000006G2800	3181	2943.11	155	4.41536
PH01000006G3040	2048	1810.11	401	18.573
PH01000006G3200	1580	1342.11	21	1.31182
PH01000006G3240	4135	3897.11	452	9.72382
PH01000006G3330	1825	1587.11	4	0.211298
PH01000006G3340	2391	2153.11	57	2.21947
PH01000006G3360	2683	2445.11	287	9.84067
PH01000006G3520	2017	1779.11	358	16.8703
PH01000006G3570	1936	1698.11	187	9.23246
PH01000006G3600	766	529.302	1560	247.093
PH01000006G3670	3106	2868.11	97	2.83542
PH01000006G3730	2001	1763.11	21.5353	1.02403
PH01000007G0730	4304	4066.11	107	2.2062
PH01000007G0830	1832	1594.11	3	0.157777
PH01000007G0890	1132	894.105	84.6379	7.93627
PH01000007G1150	4744	4506.11	44.1642	0.821693
PH01000007G1340	2979	2741.11	495	15.1398
PH01000007G1470	3804	3566.11	242	5.68934
PH01000007G1520	5823	5585.11	8	0.120088
PH01000007G1740	2405	2167.11	470	18.1827
PH01000007G1750	1778	1540.11	301	16.3854
PH01000007G1880	4435	4197.11	490.186	9.79155
PH01000007G1960	2752	2514.11	586	19.5414
PH01000007G2030	2114	1876.11	9	0.402185
PH01000007G2100	3115	2877.11	165	4.80805
PH01000007G2380	2782	2544.11	115	3.78969
PH01000007G2390	2888	2650.11	726	22.9675
PH01000007G2400	4523	4285.11	169	3.30648
PH01000007G2410	2455	2217.11	359	13.5753
PH01000007G2600	1751	1513.11	270	14.9601
PH01000007G2620	804	567.136	128	18.9218
PH01000007G2760	4408	4170.11	177.269	3.56391
PH01000007G2850	809	572.079	1	0.14655
PH01000007G2860	3813	3575.11	298.571	7.00163
PH01000007G2920	1549	1311.11	46	2.94144
PH01000007G2970	1651	1413.11	41	2.43248
PH01000007G3010	1124	886.105	28	2.64919
PH01000007G3080	3292	3054.11	31	0.850978
PH01000007G3130	1828	1590.11	15	0.790871
PH01000007G3150	3845	3607.11	348	8.08837
PH01000007G3190	1211	973.105	2	0.17231
PH01000007G3320	2774	2536.11	3575.53	118.199
PH01000007G3390	4156	3918.11	2203.9	47.1581
PH01000007G3570	1862	1624.11	52	2.68429
PH01000007G3590	845	607.786	2	0.27588
PH01000007G3600	3146	2908.11	12	0.345949
PH01000007G3610	1311	1073.11	146	11.4065
PH01000007G3680	4289	4051.11	98	2.02812
PH01000008G0200	2811	2573.11	47	1.53137
PH01000008G0420	4901	4663.11	24.9388	0.448374
PH01000008G0500	1084	846.105	889.276	88.1156
PH01000008G0920	1581	1343.11	763.879	47.6821
PH01000008G1020	1521	1283.11	77.8844	5.08896
PH01000008G1030	933	695.33	26	3.1349
PH01000008G1080	2813	2575.11	16	0.520913
PH01000008G1140	1429	1191.11	652.323	45.9148
PH01000008G1310	1266	1028.11	188	15.3307
PH01000008G1430	1678	1440.11	140	8.15031
PH01000008G1440	1045	807.105	66	6.85574
PH01000008G1510	2324	2086.11	40	1.60755
PH01000008G1530	1440	1202.11	34171.7	2383.22
PH01000008G1540	2288	2050.11	557.434	22.796
PH01000008G1560	2073	1835.11	138	6.30461
PH01000008G2080	754	517.355	266	43.1056
PH01000008G2090	860	622.786	218	29.3466
PH01000008G2100	3466	3228.11	5	0.129856
PH01000008G2130	1010	772.105	26	2.82317
PH01000008G2140	2786	2548.11	294	9.67321
PH01000008G2210	817	580.022	2	0.289086
PH01000008G2240	1382	1144.11	31	2.27162
PH01000008G2370	1187	949.105	3882	342.911
PH01000008G2420	2533	2295.11	839	30.6478
PH01000008G2470	5617	5379.11	408.22	6.36246
PH01000008G2620	1549	1311.11	60.7838	3.88678
PH01000008G2640	429	196.263	1	0.427172
PH01000008G2650	1690	1452.11	5.08227	0.293427
PH01000008G2700	5627	5389.11	814	12.6633
PH01000008G2800	1315	1077.11	97	7.55012
PH01000008G2960	4334	4096.11	3545.43	72.5669
PH01000008G3080	1539	1301.11	117	7.539
PH01000008G3090	3014	2776.11	39	1.17779
PH01000008G3130	2554	2316.11	10.2921	0.372551
PH01000008G3210	1676	1438.11	139	8.10335
PH01000008G3230	4225	3987.11	8	0.168218
PH01000009G0030	7292	7054.11	175	2.07987
PH01000009G0060	3118	2880.11	73	2.12498
PH01000009G0150	2854	2616.11	55.3884	1.77502
PH01000009G0160	2560	2322.11	65	2.34678
PH01000009G0260	2198	1960.11	165	7.0574
PH01000009G0270	740	503.456	19	3.16397
PH01000009G0300	1389	1151.11	344	25.0544
PH01000009G0320	4314	4076.11	72	1.48091
PH01000009G0350	1370	1132.11	1337.63	99.058
PH01000009G0360	1703	1465.11	88	5.03564
PH01000009G0410	5848	5610.11	183.177	2.73741
PH01000009G0420	958	720.33	562	65.4102
PH01000009G0430	1944	1706.11	35	1.7199
PH01000009G0510	1434	1196.11	306	21.4483
PH01000009G0530	1386	1148.11	113	8.25158
PH01000009G0540	761	524.302	53	8.4749
PH01000009G0590	3147	2909.11	1089	31.384
PH01000009G0600	2152	1914.11	96.5811	4.23026
PH01000009G0810	2567	2329.11	562	20.2296
PH01000009G0830	2706	2468.11	1507.8	51.2177
PH01000009G0840	2551	2313.11	12	0.434937
PH01000009G0850	2671	2433.11	14	0.4824
PH01000009G0870	1084	846.105	163	16.1512
PH01000009G0890	1569	1331.11	222	13.9824
PH01000009G0970	7299	7061.11	827.486	9.82491
PH01000009G1080	1642	1404.11	54	3.22429
PH01000009G1200	1160	922.105	57.4634	5.22458
PH01000009G1230	1152	914.105	24	2.20118
PH01000009G1240	2359	2121.11	1548	61.1856
PH01000009G1290	2414	2176.11	26	1.00169
PH01000009G1300	1207	969.105	1	0.0865106
PH01000009G1330	2373	2135.11	346.003	13.5863
PH01000009G1370	1989	1751.11	8	0.383017
PH01000009G1380	2331	2093.11	9	0.360489
PH01000009G1390	2099	1861.11	78	3.5137
PH01000009G1450	1756	1518.11	372.661	20.5803
PH01000009G1510	1656	1418.11	22	1.30063
PH01000009G1600	504	269.044	1	0.311614
PH01000009G1660	1333	1095.11	60.1985	4.60861
PH01000009G1670	1121	883.105	112	10.6328
PH01000009G1680	4408	4170.11	466.965	9.38811
PH01000009G1800	1312	1074.11	421	32.8606
PH01000009G1870	4434	4196.11	17.0108	0.339874
PH01000009G1900	1705	1467.11	2444.94	139.716
PH01000009G1940	1046	808.105	26	2.6974
PH01000009G1960	1548	1310.11	20	1.27987
PH01000009G2100	1362	1124.11	370	27.5953
PH01000009G2130	2303	2065.11	317.233	12.8788
PH01000009G2140	1622	1384.11	200	12.1144
PH01000009G2190	4497	4259.11	207	4.07467
PH01000009G2290	2972	2734.11	635	19.4715
PH01000009G2360	1584	1346.11	2099	130.73
PH01000009G2390	494	259.203	3999.94	1293.76
PH01000009G2460	1480	1242.11	5812.36	392.315
PH01000009G2490	2646	2408.11	24	0.835557
PH01000009G2500	2374	2136.11	21	0.824209
PH01000009G2540	2910	2672.11	125.674	3.94304
PH01000009G2590	587	351.072	1423	339.821
PH01000009G2680	2164	1926.11	510.631	22.2263
PH01000009G2750	2146	1908.11	15	0.659067
PH01000009G2810	761	524.302	72	11.5131
PH01000009G2840	1778	1540.11	50	2.72182
PH01000009G2920	2014	1776.11	53	2.50177
PH01000009G2950	2033	1795.11	62	2.89562
PH01000009G2960	3827	3589.11	32	0.747488
PH01000009G3360	2213	1975.11	795.917	33.7845
PH01000009G3370	1504	1266.11	94	6.22441
PH01000010G0100	2421	2183.11	1217.03	46.7377
PH01000010G0110	1117	879.105	12.8041	1.2211
PH01000010G0140	3058	2820.11	85	2.52693
PH01000010G0220	6657	6419.11	2680.21	35.0054
PH01000010G0280	3028	2790.11	480	14.4232
PH01000010G0320	3017	2779.11	232	6.9988
PH01000010G0350	2504	2266.11	162	5.99343
PH01000010G0360	1435	1197.11	238	16.6681
PH01000010G0450	1186	948.105	450	39.7921
PH01000010G0460	1404	1166.11	108	7.76473
PH01000010G0610	2265	2027.11	72	2.97781
PH01000010G0620	4612	4374.11	31	0.594173
PH01000010G0640	1525	1287.11	941	61.2937
PH01000010G0700	1794	1556.11	7.02913	0.378707
PH01000010G0730	1078	840.105	1832.71	182.895
PH01000010G0740	4830	4592.11	373	6.80985
PH01000010G0760	1409	1171.11	39	2.79196
PH01000010G0770	1890	1652.11	21	1.06567
PH01000010G0780	1022	784.105	145	15.5037
PH01000010G0850	2103	1865.11	1448	65.0887
PH01000010G0990	3156	2918.11	2001.99	57.5178
PH01000010G1020	1236	998.105	1359.36	114.182
PH01000010G1070	3632	3394.11	17	0.419918
PH01000010G1080	3945	3707.11	135	3.05309
PH01000010G1090	838	600.786	32	4.46551
PH01000010G1120	1463	1225.11	1413.54	96.7332
PH01000010G1130	2951	2713.11	978.764	30.2449
PH01000010G1220	3948	3710.11	30	0.677915
PH01000010G1380	1898	1660.11	0	0
PH01000010G1410	7233	6995.11	190	2.27719
PH01000010G1470	3629	3391.11	94	2.32395
PH01000010G1530	3202	2964.11	1	0.0282844
PH01000010G1560	2122	1884.11	77	3.4263
PH01000010G1590	2698	2460.11	306	10.4282
PH01000010G1610	4855	4617.11	758	13.7638
PH01000010G1820	1995	1757.11	7	0.333996
PH01000010G1850	4540	4302.11	626.071	12.2006
PH01000010G1950	2143	1905.11	0	0
PH01000010G1960	2560	2322.11	152	5.48785
PH01000010G2010	1730	1492.11	27	1.51707
PH01000010G2050	1770	1532.11	224	12.2574
PH01000010G2350	2196	1958.11	2389.9	102.325
PH01000010G2470	3880	3642.11	383.968	8.8386
PH01000010G2480	1622	1384.11	75	4.54289
PH01000010G2510	1104	866.105	84	8.1311
PH01000010G2530	1205	967.105	543	47.0724
PH01000010G2550	4344	4106.11	650	13.2716
PH01000010G2650	2244	2006.11	162.45	6.78901
PH01000010G2680	2506	2268.11	85	3.14193
PH01000010G2720	1469	1231.11	0	0
PH01000010G2770	1400	1162.11	275	19.8394
PH01000010G2810	2535	2297.11	21	0.766441
PH01000010G2820	1924	1686.11	169	8.40316
PH01000010G2990	2358	2120.11	13	0.514075
PH01000010G3030	7480	7242.11	391.943	4.53731
PH01000010G3060	2252	2014.11	0	0
PH01000010G3080	3143	2905.11	187	5.3966
PH01000010G3100	3382	3144.11	1914.99	51.0633
PH01000010G3140	2682	2444.11	1415	48.5375
PH01000010G3150	2314	2076.11	30	1.21147
PH01000010G3180	1466	1228.11	241	16.4521
PH01000011G0130	2547	2309.11	95	3.44922
PH01000011G0270	2403	2165.11	144	5.57601
PH01000011G0320	1962	1724.11	4.06233	0.197539
PH01000011G0540	4261	4023.11	28.4132	0.592106
PH01000011G0550	2932	2694.11	17	0.529023
PH01000011G0660	3429	3191.11	64	1.68143
PH01000011G1090	1183	945.105	3	0.266122
PH01000011G1110	2309	2071.11	3978.56	161.051
PH01000011G1210	1629	1391.11	119.694	7.21364
PH01000011G1240	4721	4483.11	249.505	4.66597
PH01000011G1270	1003	765.105	194	21.2579
PH01000011G1330	3109	2871.11	64	1.86884
PH01000011G1350	1009	771.105	56	6.08856
PH01000011G1390	5045	4807.11	61	1.06387
PH01000011G1470	4001	3763.11	290.042	6.46183
PH01000011G1530	2254	2016.11	232	9.64751
PH01000011G1610	1202	964.105	1401	121.83
PH01000011G1700	2597	2359.11	138	4.90425
PH01000011G1710	831	593.846	6	0.847068
PH01000011G1730	1859	1621.11	186.422	9.64107
PH01000011G1850	735	498.506	14	2.35449
PH01000011G1880	2858	2620.11	157	5.02367
PH01000011G1890	2629	2391.11	647	22.6854
PH01000011G1900	2404	2166.11	3089	119.558
PH01000011G1960	1891	1653.11	456	23.1262
PH01000011G1970	1688	1450.11	63	3.64235
PH01000011G2050	2193	1955.11	716.88	30.7409
PH01000011G2080	1549	1311.11	297	18.9915
PH01000011G2100	2773	2535.11	38.2218	1.26402
PH01000011G2110	1629	1391.11	38	2.29015
PH01000011G2120	1363	1125.11	73	5.43964
PH01000011G2220	1480	1242.11	139	9.38203
PH01000011G2340	1261	1023.11	275	22.5348
PH01000011G2580	2839	2601.11	29.6318	0.955083
PH01000011G2670	2997	2759.11	629.783	19.1365
PH01000011G2710	2063	1825.11	142	6.5229
PH01000011G2810	2307	2069.11	25	1.01297
PH01000011G2980	3915	3677.11	179	4.0812
PH01000011G2990	2073	1835.11	307	14.0255
PH01000011G3000	1468	1230.11	87	5.92949
PH01000011G3020	2234	1996.11	1050	44.1008
PH01000011G3030	2687	2449.11	12.0411	0.412192
PH01000011G3060	1969	1731.11	79.0172	3.82682
PH01000011G3210	3965	3727.11	171	3.84649
PH01000012G0010	902	664.467	14	1.76643
PH01000012G0070	1478	1240.11	75	5.07041
PH01000012G0140	4989	4751.11	340	5.99963
PH01000012G0150	1848	1610.11	36	1.87451
PH01000012G0160	1851	1613.11	69	3.58614
PH01000012G0190	2208	1970.11	145.903	6.20892
PH01000012G0240	2189	1951.11	23	0.988297
PH01000012G0330	714	477.603	1593	279.633
PH01000012G0350	3915	3677.11	148	3.3744
PH01000012G0400	2671	2433.11	8754	301.638
PH01000012G0420	4163	3925.11	106.511	2.27501
PH01000012G0490	2072	1834.11	3787	173.106
PH01000012G0560	2108	1870.11	516	23.1326
PH01000012G0660	3046	2808.11	139	4.14994
PH01000012G0700	1475	1237.11	667	45.2022
PH01000012G0750	2516	2278.11	1226	45.1188
PH01000012G0830	2993	2755.11	919	27.9652
PH01000012G0930	1643	1405.11	159	9.487
PH01000012G0950	888	650.532	3	0.386628
PH01000012G0960	920	682.399	51	6.26574
PH01000012G1010	4431	4193.11	625	12.4964
PH01000012G1020	455	221.196	1627.99	617.042
PH01000012G1040	3327	3089.11	41	1.11273
PH01000012G1060	2494	2256.11	40	1.48642
PH01000012G1090	8101	7863.11	114	1.21549
PH01000012G1110	4420	4182.11	72	1.44337
PH01000012G1160	1945	1707.11	162	7.95601
PH01000012G1170	1058	820.105	80.8103	8.26109
PH01000012G1230	861	623.786	20	2.68804
PH01000012G1250	1324	1086.11	28	2.16136
PH01000012G1300	1248	1010.11	1	0.0829992
PH01000012G1310	2185	1947.11	38.4261	1.65454
PH01000012G1330	2743	2505.11	166.255	5.56402
PH01000012G1530	1746	1508.11	254.925	14.1717
PH01000012G1560	1394	1156.11	205	14.8661
PH01000012G1620	4491	4253.11	107	2.1092
PH01000012G1630	1653	1415.11	2222.61	131.679
PH01000012G1640	1308	1070.11	232	18.1762
PH01000012G1750	1268	1030.11	18	1.46498
PH01000012G1880	971	733.257	26	2.97275
PH01000012G1890	2360	2122.11	34	1.34324
PH01000012G1900	3616	3378.11	730	18.1172
PH01000012G1930	1622	1384.11	593	35.9191
PH01000012G2000	1881	1643.11	77	3.92885
PH01000012G2150	3085	2847.11	1061	31.243
PH01000012G2160	1987	1749.11	275	13.1813
PH01000012G2230	6068	5830.11	713	10.2531
PH01000012G2270	2047	1809.11	145.896	6.76116
PH01000012G2360	1837	1599.11	203	10.6429
PH01000012G2370	1629	1391.11	670	40.379
PH01000012G2420	2299	2061.11	48.874	1.98801
PH01000012G2490	2158	1920.11	183	7.99036
PH01000012G2610	1940	1702.11	10933	538.51
PH01000012G2620	1845	1607.11	1282.86	66.9229
PH01000012G2650	2002	1764.11	90	4.27719
PH01000012G2690	1670	1432.11	894	52.3363
PH01000012G2900	2691	2453.11	98.9507	3.38176
PH01000012G2960	4358	4120.11	254	5.16852
PH01000013G0080	3827	3589.11	391.462	9.14416
PH01000013G0090	1285	1047.11	60	4.80398
PH01000013G0130	1805	1567.11	193	10.3252
PH01000013G0260	4345	4107.11	321	6.55254
PH01000013G0270	864	626.786	17	2.27389
PH01000013G0290	2555	2317.11	30.247	1.0944
PH01000013G0420	1719	1481.11	766	43.3594
PH01000013G0550	2599	2361.11	2468	87.6335
PH01000013G0830	5675	5437.11	374	5.76693
PH01000013G0860	1623	1385.11	493	29.8404
PH01000013G1010	4002	3764.11	853	18.9989
PH01000013G1020	2897	2659.11	653.079	20.5907
PH01000013G1030	2555	2317.11	254	9.19027
PH01000013G1080	3641	3403.11	201	4.95178
PH01000013G1110	1924	1686.11	25	1.24307
PH01000013G1120	1704	1466.11	180	10.2931
PH01000013G1210	2583	2345.11	298	10.6536
PH01000013G1310	969	731.257	20	2.29298
PH01000013G1330	1726	1488.11	31	1.7465
PH01000013G1480	1176	938.105	964.824	86.2257
PH01000013G1500	2228	1990.11	442	18.6203
PH01000013G1620	1988	1750.11	201	9.6288
PH01000013G1690	346	119.413	129	90.5685
PH01000013G1830	724	487.506	1067	183.495
PH01000013G1920	3206	2968.11	265.033	7.4862
PH01000013G1960	1580	1342.11	1285	80.2707
PH01000013G2090	3273	3035.11	5	0.138114
PH01000013G2230	4985	4747.11	771.636	13.6278
PH01000013G2240	5422	5184.11	481.364	7.78466
PH01000013G2450	2570	2332.11	433	15.5661
PH01000013G2460	4086	3848.11	47	1.02398
PH01000013G2480	2329	2091.11	346	13.8721
PH01000013G2540	3885	3647.11	235	5.40207
PH01000013G2600	1670	1432.11	66	3.86375
PH01000013G2610	1722	1484.11	275	15.5349
PH01000013G2620	858	620.786	186	25.1195
PH01000013G2730	2358	2120.11	60	2.37265
PH01000013G2740	2457	2219.11	185	6.98931
PH01000013G2820	2056	1818.11	10	0.461128
PH01000014G0030	725	488.506	473.965	81.3422
PH01000014G0040	4470	4232.11	230	4.55629
PH01000014G0070	2159	1921.11	89	3.884
PH01000014G0090	2876	2638.11	97	3.08262
PH01000014G0130	778	541.302	75	11.6161
PH01000014G0180	2428	2190.11	488	18.6808
PH01000014G0210	3781	3543.11	154	3.64399
PH01000014G0220	495	260.177	103	33.1901
PH01000014G0340	2100	1862.11	282	12.6965
PH01000014G0360	1352	1114.11	7313	550.313
PH01000014G0390	2773	2535.11	2293.03	75.8322
PH01000014G0400	1020	782.105	3	0.321586
PH01000014G0460	2903	2665.11	229.806	7.22916
PH01000014G0470	1865	1627.11	71	3.65833
PH01000014G0510	4112	3874.11	111.117	2.40464
PH01000014G0540	2441	2203.11	405.167	15.4184
PH01000014G0560	537	301.613	25	6.94914
PH01000014G0610	1862	1624.11	307	15.8476
PH01000014G0960	622	385.998	66.7909	14.5068
PH01000014G0980	5200	4962.11	33	0.557556
PH01000014G0990	6629	6391.11	309.401	4.0587
PH01000014G1010	2277	2039.11	2409	99.0462
PH01000014G1060	2306	2068.11	30	1.21616
PH01000014G1100	2098	1860.11	106	4.77759
PH01000014G1120	1577	1339.11	29	1.81561
PH01000014G1170	2491	2253.11	466	17.3398
PH01000014G1190	1555	1317.11	18	1.14576
PH01000014G1200	2234	1996.11	33	1.38602
PH01000014G1270	2782	2544.11	16	0.527261
PH01000014G1320	1731	1493.11	699.432	39.2732
PH01000014G1340	2103	1865.11	118	5.30419
PH01000014G1410	2236	1998.11	47	1.97206
PH01000014G1430	4604	4366.11	442	8.48728
PH01000014G1630	1582	1344.11	209	13.0363
PH01000014G1830	4615	4377.11	14.021	0.268555
PH01000014G1850	951	713.33	5	0.587652
PH01000014G1860	2070	1832.11	4.00421	0.183234
PH01000014G2000	3335	3097.11	0	0
PH01000014G2020	1759	1521.11	6.04631	0.333251
PH01000014G2100	860	622.786	84	11.3079
PH01000014G2120	1970	1732.11	393	19.0221
PH01000014G2170	1262	1024.11	72.2452	5.91432
PH01000014G2300	2206	1968.11	83	3.53566
PH01000014G2320	2674	2436.11	183	6.2979
PH01000014G2340	826	588.905	43	6.12158
PH01000014G2450	3102	2864.11	289	8.45959
PH01000014G2460	1267	1029.11	34	2.76987
PH01000014G2470	2923	2685.11	73.7447	2.30255
PH01000014G2480	1625	1387.11	7	0.423086
PH01000014G2500	2651	2413.11	174.361	6.05778
PH01000014G2580	4440	4202.11	1393	27.7923
PH01000014G2660	899	661.467	82.3548	10.4381
PH01000014G2680	2608	2370.11	190	6.72088
PH01000015G0010	1239	1001.11	79.3663	6.64656
PH01000015G0080	1992	1754.11	1051	50.2328
PH01000015G0090	1795	1557.11	474	25.5212
PH01000015G0160	2127	1889.11	420.293	18.6525
PH01000015G0190	1065	827.105	1606	162.789
PH01000015G0220	847	609.786	285	39.1839
PH01000015G0230	2571	2333.11	33	1.18582
PH01000015G0260	1720	1482.11	111	6.27891
PH01000015G0350	2788	2550.11	44	1.44656
PH01000015G0390	2294	2056.11	4	0.1631
PH01000015G0410	1588	1350.11	0	0
PH01000015G0510	2570	2332.11	28	1.00658
PH01000015G0530	2080	1842.11	23	1.04678
PH01000015G0540	4102	3864.11	50	1.08483
PH01000015G0560	1527	1289.11	43	2.79654
PH01000015G0610	1234	996.105	101	8.50074
PH01000015G0640	1921	1683.11	71	3.53661
PH01000015G0650	3741	3503.11	2412	57.7251
PH01000015G0810	2167	1929.11	1148.63	49.9191
PH01000015G1290	2849	2611.11	39	1.25222
PH01000015G1320	2188	1950.11	1285.73	55.2753
PH01000015G1390	2242	2004.11	79	3.30481
PH01000015G1440	2554	2316.11	148	5.35727
PH01000015G1480	3729	3491.11	604.432	14.5153
PH01000015G1490	2687	2449.11	159	5.4429
PH01000015G1560	2277	2039.11	133	5.4683
PH01000015G1630	2889	2651.11	73.9037	2.33711
PH01000015G1760	1044	806.105	5	0.520018
PH01000015G1770	3599	3361.11	130	3.24266
PH01000015G1970	3998	3760.11	14	0.312154
PH01000015G2020	1547	1309.11	385	24.6562
PH01000015G2030	463	228.81	136	49.8315
PH01000015G2060	1741	1503.11	1351	75.354
PH01000015G2120	1769	1531.11	3	0.164269
PH01000015G2130	4425	4187.11	145.583	2.91499
PH01000015G2140	8217	7979.11	51	0.535866
PH01000015G2160	1550	1312.11	32	2.04466
PH01000015G2210	3227	2989.11	197	5.52542
PH01000015G2340	1464	1226.11	5	0.341887
PH01000015G2360	1358	1120.11	42	3.14363
PH01000015G2370	1499	1261.11	95	6.31557
PH01000015G2420	2485	2247.11	227.376	8.48324
PH01000015G2440	3925	3687.11	184.091	4.18589
PH01000015G2450	1275	1037.11	6	0.48503
PH01000015G2470	947	709.33	102	12.0557
PH01000015G2480	3912	3674.11	5169	117.949
PH01000015G2590	6270	6032.11	454.93	6.3229
PH01000015G2600	1067	829.105	210	21.2349
PH01000015G2630	3323	3085.11	93	2.52728
PH01000015G2650	2824	2586.11	3355	108.764
PH01000015G2730	2009	1771.11	758	35.8811
PH01000015G2760	3481	3243.11	223	5.7648
PH01000015G2850	2595	2357.11	22	0.7825
PH01000016G0110	1396	1158.11	799	57.8415
PH01000016G0120	1975	1737.11	0	0
PH01000016G0280	3060	2822.11	460	13.6655
PH01000016G0320	1917	1679.11	229	11.434
PH01000016G0340	2165	1927.11	23	1.00061
PH01000016G0440	2316	2078.11	6	0.242061
PH01000016G0530	3497	3259.11	845	21.737
PH01000016G0540	3347	3109.11	58.9386	1.5893
PH01000016G0550	1034	796.105	40	4.2124
PH01000016G0560	3344	3106.11	133	3.58985
PH01000016G0570	1833	1595.11	37	1.9447
PH01000016G0600	1633	1395.11	63	3.78594
PH01000016G0630	3893	3655.11	11	0.252309
PH01000016G0660	1083	845.105	149.809	14.8617
PH01000016G0700	4633	4395.11	927	17.6828
PH01000016G0730	833	595.846	67.7247	9.52914
PH01000016G0830	3660	3422.11	11	0.269488
PH01000016G0860	3022	2784.11	55.403	1.66835
PH01000016G1030	4595	4357.11	1964.24	37.7953
PH01000016G1040	2417	2179.11	165.442	6.36514
PH01000016G1050	1652	1414.11	114	6.75871
PH01000016G1090	4111	3873.11	110	2.38108
PH01000016G1150	3946	3708.11	1178	26.6338
PH01000016G1190	1209	971.105	105	9.06491
PH01000016G1360	2046	1808.11	37.6797	1.74712
PH01000016G1570	1646	1408.11	649	38.6411
PH01000016G1580	3025	2787.11	608.712	18.3104
PH01000016G1650	962	724.33	1745.93	202.083
PH01000016G1870	2016	1778.11	6499	306.429
PH01000016G2050	893	655.467	127.446	16.301
PH01000017G0030	2798	2560.11	141	4.61745
PH01000017G0070	5405	5167.11	786.797	12.766
PH01000017G0080	2046	1808.11	3094	143.462
PH01000017G0150	1468	1230.11	937.929	63.9246
PH01000017G0270	1491	1253.11	41.2359	2.75885
PH01000017G0370	4662	4424.11	378	7.1632
PH01000017G0390	1889	1651.11	77	3.90982
PH01000017G0420	1908	1670.11	557	27.9609
PH01000017G0440	2043	1805.11	138	6.40939
PH01000017G0450	2302	2064.11	109.127	4.43242
PH01000017G0480	3194	2956.11	39.9339	1.13256
PH01000017G0530	3404	3166.11	75	1.98599
PH01000017G0660	2687	2449.11	73.0962	2.50223
PH01000017G0720	1008	770.105	98	10.6688
PH01000017G0730	1968	1730.11	72	3.489
PH01000017G0740	2571	2333.11	576.084	20.701
PH01000017G0870	2920	2682.11	145	4.53245
PH01000017G0880	1592	1354.11	166	10.2777
PH01000017G0910	2022	1784.11	250.166	11.7557
PH01000017G0920	4173	3935.11	75	1.59788
PH01000017G0950	1387	1149.11	53.1718	3.87937
PH01000017G1100	3701	3463.11	245	5.93118
PH01000017G1110	3760	3522.11	405	9.64036
PH01000017G1130	3164	2926.11	625.412	17.9191
PH01000017G1140	2013	1775.11	249.678	11.7922
PH01000017G1200	1461	1223.11	54	3.70144
PH01000017G1210	2032	1794.11	102	4.76642
PH01000017G1220	1078	840.105	8	0.798356
PH01000017G1420	2887	2649.11	90	2.84829
PH01000017G1500	2732	2494.11	493	16.5719
PH01000017G1540	1647	1409.11	31	1.84442
PH01000017G1550	2822	2584.11	226	7.33227
PH01000017G1560	2355	2117.11	1197.34	47.415
PH01000017G1610	1902	1664.11	5	0.251901
PH01000017G1630	4583	4345.11	82	1.58217
PH01000017G1650	2245	2007.11	6.03977	0.252284
PH01000017G1770	3291	3053.11	1489.13	40.8913
PH01000017G1840	1351	1113.11	1339	100.852
PH01000017G1880	8934	8696.11	503.737	4.85645
PH01000017G1940	5719	5481.11	579.899	8.87002
PH01000017G1950	4536	4298.11	39	0.760726
PH01000017G1970	2082	1844.11	872	39.6434
PH01000017G1990	615	378.998	5060	1119.32
PH01000017G2160	1569	1331.11	157	9.88844
PH01000017G2230	4098	3860.11	589	12.7925
PH01000017G2260	1793	1555.11	123	6.6311
PH01000017G2270	2837	2599.11	33	1.06446
PH01000017G2310	2888	2650.11	2287.5	72.3666
PH01000017G2400	1094	856.105	27.279	2.67141
PH01000017G2410	1463	1225.11	21	1.4371
PH01000017G2520	6483	6245.11	943.117	12.6609
PH01000017G2560	2846	2608.11	23	0.739338
PH01000018G0120	1128	890.105	66	6.21646
PH01000018G0140	4190	3952.11	346.989	7.36083
PH01000018G0160	5988	5750.11	847	12.3495
PH01000018G0310	2773	2535.11	130.85	4.32733
PH01000018G0360	2279	2041.11	73	2.99846
PH01000018G0370	1399	1161.11	416	30.0374
PH01000018G0380	4417	4179.11	2553.46	51.2256
PH01000018G0430	2511	2273.11	30	1.10648
PH01000018G0580	2571	2333.11	74	2.65912
PH01000018G0590	1570	1332.11	169.268	10.6531
PH01000018G0620	886	648.532	401.38	51.8878
PH01000018G0630	1229	991.105	213	18.0177
PH01000018G0640	1665	1427.11	73	4.28852
PH01000018G0660	1817	1579.11	45	2.38914
PH01000018G0710	1703	1465.11	16.1493	0.924115
PH01000018G0750	720	483.506	627	108.719
PH01000018G0760	1339	1101.11	32	2.43647
PH01000018G0790	2447	2209.11	62	2.35297
PH01000018G0810	1009	771.105	50	5.43622
PH01000018G0830	1686	1448.11	65	3.76317
PH01000018G0850	1484	1246.11	351	23.6153
PH01000018G0890	2679	2441.11	287	9.8568
PH01000018G0940	4178	3940.11	52	1.10646
PH01000018G0970	1396	1158.11	3120.17	225.876
PH01000018G1050	1582	1344.11	23.5433	1.4685
PH01000018G1060	1787	1549.11	370	20.0245
PH01000018G1200	4535	4297.11	6	0.117062
PH01000018G1270	2522	2284.11	162	5.9462
PH01000018G1460	2376	2138.11	977	38.3095
PH01000018G1570	1744	1506.11	61	3.39559
PH01000018G1600	1707	1469.11	3	0.171202
PH01000018G1610	4539	4301.11	2	0.0389844
PH01000018G1630	2102	1864.11	65	2.92337
PH01000018G1640	1608	1370.11	4	0.244763
PH01000018G1710	3295	3057.11	1472.96	40.3943
PH01000018G1810	2478	2240.11	234	8.75766
PH01000018G1850	807	570.079	25	3.67659
PH01000018G1890	1282	1044.11	1	0.0802964
PH01000018G1920	1276	1038.11	29	2.34205
PH01000018G1930	2280	2042.11	241.51	9.91509
PH01000018G2000	3241	3003.11	94	2.6242
PH01000018G2140	1134	896.105	210.376	19.6823
PH01000018G2250	3133	2895.11	401	11.6124
PH01000018G2280	1207	969.105	127.984	11.0719
PH01000018G2290	2556	2318.11	58.0719	2.10026
PH01000018G2330	1290	1052.11	370.982	29.562
PH01000018G2350	3532	3294.11	839.89	21.376
PH01000018G2430	2817	2579.11	206	6.69636
PH01000018G2450	2160	1922.11	37	1.61386
PH01000018G2470	2682	2444.11	12.5328	0.4299
PH01000018G2540	2517	2279.11	22	0.80928
PH01000018G2550	1939	1701.11	305.605	15.0616
PH01000018G2640	3365	3127.11	58.5701	1.57027
PH01000018G2720	2027	1789.11	71.77	3.36316
PH01000019G0020	2988	2750.11	422.204	12.871
PH01000019G0030	1499	1261.11	53	3.52342
PH01000019G0110	2106	1868.11	34	1.52587
PH01000019G0130	1384	1146.11	98	7.16873
PH01000019G0150	3584	3346.11	23	0.576274
PH01000019G0160	1714	1476.11	62	3.5214
PH01000019G0200	729	492.506	509	86.6456
PH01000019G0220	603	367.035	3766.76	860.4
PH01000019G0260	3826	3588.11	904	21.1224
PH01000019G0310	4483	4245.11	55.108	1.08834
PH01000019G0360	1418	1180.11	312	22.1653
PH01000019G0430	3520	3282.11	51	1.30274
PH01000019G0440	2305	2067.11	231	9.36893
PH01000019G0450	1822	1584.11	116.708	6.17673
PH01000019G0470	4259	4021.11	1785.68	37.2305
PH01000019G0480	1565	1327.11	294.357	18.5956
PH01000019G0530	3163	2925.11	275.679	7.90136
PH01000019G0570	1644	1406.11	491.256	29.2907
PH01000019G0580	3937	3699.11	13	0.294637
PH01000019G0630	2292	2054.11	322	13.1424
PH01000019G0750	2205	1967.11	400	17.048
PH01000019G0770	3626	3388.11	165	4.08289
PH01000019G0810	6583	6345.11	603.438	7.97322
PH01000019G0830	2928	2690.11	443	13.8062
PH01000019G0870	1720	1482.11	368.853	20.8648
PH01000019G0910	584	348.107	244	58.7649
PH01000019G0920	1988	1750.11	376.665	18.044
PH01000019G0990	1450	1212.11	2715.31	187.811
PH01000019G1000	3650	3412.11	43	1.05654
PH01000019G1090	3528	3290.11	28	0.713491
PH01000019G1100	1784	1546.11	370.746	20.1038
PH01000019G1110	3914	3676.11	251	5.72435
PH01000019G1140	10919	10681.1	1267	9.94491
PH01000019G1260	2153	1915.11	218	9.54343
PH01000019G1310	6608	6370.11	1070.25	14.0858
PH01000019G1370	1359	1121.11	24	1.79476
PH01000019G1400	2914	2676.11	3414.99	106.986
PH01000019G1410	2928	2690.11	91	2.83604
PH01000019G1420	3220	2982.11	907	25.4991
PH01000019G1430	2277	2039.11	38.8244	1.59627
PH01000019G1450	9968	9730.11	23	0.198176
PH01000019G1480	1797	1559.11	212	11.3999
PH01000019G1490	2077	1839.11	1630	74.3056
PH01000019G1600	1272	1034.11	839	68.0202
PH01000019G1620	6519	6281.11	1865	24.8933
PH01000019G1660	1563	1325.11	503	31.8242
PH01000019G1700	1499	1261.11	264	17.5506
PH01000019G1710	1517	1279.11	229	15.0096
PH01000019G1720	1831	1593.11	597.879	31.4637
PH01000019G1730	1538	1300.11	287	18.5073
PH01000019G1740	2399	2161.11	238	9.23297
PH01000019G1770	2096	1858.11	98	4.42177
PH01000019G1790	1597	1359.11	62	3.82454
PH01000019G1840	5798	5560.11	6259	94.3762
PH01000019G1850	4858	4620.11	4338.97	78.7364
PH01000019G1890	1744	1506.11	140	7.79315
PH01000019G1900	2183	1945.11	10	0.43102
PH01000019G1930	1967	1729.11	66.8932	3.2434
PH01000019G1940	3435	3197.11	520.247	13.6425
PH01000019G2080	3272	3034.11	768.621	21.2384
PH01000019G2100	2410	2172.11	785	30.2991
PH01000019G2110	3913	3675.11	4.08659	0.0932249
PH01000019G2150	3911	3673.11	125.366	2.86145
PH01000019G2160	1126	888.105	416.918	39.3574
PH01000019G2170	1531	1293.11	9	0.583511
PH01000019G2180	1801	1563.11	67	3.59358
PH01000019G2190	1821	1583.11	59	3.12452
PH01000019G2200	2813	2575.11	106	3.45105
PH01000019G2230	2037	1799.11	162.841	7.58837
PH01000019G2250	2618	2380.11	31	1.09196
PH01000019G2270	2931	2693.11	232	7.22229
PH01000019G2280	1762	1524.11	216	11.8817
PH01000019G2290	1525	1287.11	515	33.5454
PH01000019G2330	1845	1607.11	28	1.46068
PH01000019G2340	2026	1788.11	25	1.17216
PH01000019G2350	1597	1359.11	137	8.451
PH01000019G2380	3401	3163.11	250.566	6.64125
PH01000019G2390	1273	1035.11	40	3.23978
PH01000019G2400	2200	1962.11	106	4.52923
PH01000019G2460	1919	1681.11	31	1.54599
PH01000019G2500	2408	2170.11	34	1.31353
PH01000019G2510	1027	789.105	123	13.068
PH01000020G0010	1961	1723.11	267.07	12.9943
PH01000020G0020	3941	3703.11	243	5.50149
PH01000020G0070	2871	2633.11	46	1.46464
PH01000020G0110	3961	3723.11	41	0.923249
PH01000020G0120	2365	2127.11	513	20.2194
PH01000020G0260	2360	2122.11	5	0.197535
PH01000020G0270	2184	1946.11	169.618	7.30712
PH01000020G0320	2270	2032.11	219.378	9.0508
PH01000020G0340	1933	1695.11	30.9326	1.52989
PH01000020G0360	2898	2660.11	254	8.00526
PH01000020G0420	3285	3047.11	92.2099	2.53706
PH01000020G0430	2909	2671.11	212.999	6.68538
PH01000020G0500	2017	1779.11	897	42.2699
PH01000020G0530	3413	3175.11	115	3.03655
PH01000020G0640	2063	1825.11	60	2.75616
PH01000020G0790	987	749.257	112	12.5322
PH01000020G0870	2125	1887.11	17	0.755254
PH01000020G0900	1829	1591.11	329	17.3355
PH01000020G0920	7322	7084.11	31	0.366874
PH01000020G0960	2264	2026.11	0	0
PH01000020G0980	1024	786.105	16.1394	1.72126
PH01000020G1010	1864	1626.11	265	13.6627
PH01000020G1080	3943	3705.11	55	1.24452
PH01000020G1090	2241	2003.11	72	3.01349
PH01000020G1160	2553	2315.11	401	14.5216
PH01000020G1170	2434	2196.11	162	6.18447
PH01000020G1250	3473	3235.11	94	2.43601
PH01000020G1300	1610	1372.11	791.482	48.3609
PH01000020G1330	2076	1838.11	157	7.16093
PH01000020G1340	1823	1585.11	737	38.9807
PH01000020G1370	950	712.33	200	23.5391
PH01000020G1380	2446	2208.11	686.307	26.0579
PH01000020G1390	4943	4705.11	30.3512	0.540813
PH01000020G1430	2795	2557.11	29.2254	0.958193
PH01000020G1440	2851	2613.11	355	11.3897
PH01000020G1490	2701	2463.11	74	2.51877
PH01000020G1500	1113	875.105	50	4.79016
PH01000020G1560	4070	3832.11	5	0.109389
PH01000020G1570	703	466.65	127.06	22.8275
PH01000020G1620	1828	1590.11	123	6.48514
PH01000020G1640	2993	2755.11	682.607	20.7718
PH01000020G1650	1262	1024.11	18	1.47356
PH01000020G1700	2883	2645.11	456	14.4531
PH01000020G1730	3507	3269.11	16	0.410328
PH01000020G1780	460	225.925	0	0
PH01000020G1790	4394	4156.11	97	1.95671
PH01000020G1830	3819	3581.11	2.15985	0.0505648
PH01000020G1840	2862	2624.11	805	25.7191
PH01000020G1860	1515	1277.11	60	3.93881
PH01000020G1910	1076	838.105	13	1.30042
PH01000020G2000	1376	1138.11	3.25317	0.239643
PH01000020G2160	2128	1890.11	81	3.59285
PH01000020G2190	3860	3622.11	51	1.18046
PH01000020G2200	2043	1805.11	25.158	1.16846
PH01000020G2220	2087	1849.11	414	18.7706
PH01000020G2230	1840	1602.11	61	3.19212
PH01000020G2250	1891	1653.11	32	1.62289
PH01000020G2300	2787	2549.11	56	1.84179
PH01000020G2310	1466	1228.11	3	0.204798
PH01000020G2590	4507	4269.11	129.791	2.54887
PH01000020G2630	5168	4930.11	348	5.91784
PH01000020G2640	1742	1504.11	280.561	15.6383
PH01000020G2710	3762	3524.11	49.0143	1.16604
PH01000021G0020	1073	835.105	124	12.4486
PH01000021G0040	494	259.203	18	5.822
PH01000021G0050	1044	806.105	151	15.7046
PH01000021G0060	2598	2360.11	37	1.31435
PH01000021G0190	1515	1277.11	211.037	13.8539
PH01000021G0220	2381	2143.11	142.372	5.56958
PH01000021G0280	3998	3760.11	40	0.891868
PH01000021G0290	1625	1387.11	328.867	19.877
PH01000021G0300	1481	1243.11	13	0.87675
PH01000021G0320	1717	1479.11	21.89	1.24076
PH01000021G0420	717	480.603	8	1.39555
PH01000021G0460	1840	1602.11	26	1.36058
PH01000021G0470	673	436.831	7	1.34346
PH01000021G0480	1948	1710.11	173.55	8.5083
PH01000021G0560	933	695.33	913.52	110.146
PH01000021G0630	1863	1625.11	0	0
PH01000021G0680	674	437.831	1375.01	263.294
PH01000021G0700	1606	1368.11	28	1.71585
PH01000021G0720	3514	3276.11	969.823	24.8185
PH01000021G0780	2496	2258.11	637.229	23.6587
PH01000021G0790	2973	2735.11	394	12.0771
PH01000021G0800	2451	2213.11	773.024	29.2841
PH01000021G0830	2834	2596.11	399	12.8852
PH01000021G0990	3272	3034.11	168	4.64215
PH01000021G1020	2291	2053.11	5	0.204173
PH01000021G1070	733	496.506	13	2.19512
PH01000021G1090	1905	1667.11	95	4.7775
PH01000021G1110	1241	1003.11	6	0.50147
PH01000021G1190	2894	2656.11	63	1.98855
PH01000021G1200	2925	2687.11	62	1.93441
PH01000021G1210	2383	2145.11	2	0.0781667
PH01000021G1240	2431	2193.11	739	28.2505
PH01000021G1280	1267	1029.11	111	9.04281
PH01000021G1290	4096	3858.11	4	0.0869213
PH01000021G1320	3856	3618.11	367	8.50404
PH01000021G1350	1958	1720.11	1036	50.4946
PH01000021G1380	1161	923.105	9	0.817395
PH01000021G1440	1449	1211.11	48	3.32277
PH01000021G1460	2566	2328.11	8321.94	299.683
PH01000021G1500	1868	1630.11	15	0.771465
PH01000021G2170	4261	4023.11	3426	71.3948
PH01000021G2210	1564	1326.11	21	1.32764
PH01000021G2350	1847	1609.11	2	0.104204
PH01000021G2370	1894	1656.11	16	0.809977
PH01000021G2400	1522	1284.11	97	6.33303
PH01000021G2410	2428	2190.11	458	17.5324
PH01000021G2480	7685	7447.11	684.094	7.70138
PH01000021G2500	3009	2771.11	65.0294	1.96742
PH01000022G0050	2083	1845.11	7	0.318066
PH01000022G0140	2043	1805.11	55	2.55447
PH01000022G0190	1855	1617.11	25	1.29611
PH01000022G0600	1601	1363.11	64	3.93633
PH01000022G0640	2517	2279.11	84	3.08998
PH01000022G0660	2082	1844.11	307	13.957
PH01000022G0780	3006	2768.11	33.8191	1.02428
PH01000022G0840	1059	821.105	48	4.90098
PH01000022G0900	1698	1460.11	4	0.229676
PH01000022G0990	3515	3277.11	256.393	6.55928
PH01000022G1000	2475	2237.11	119	4.45965
PH01000022G1030	1302	1064.11	121	9.53326
PH01000022G1070	1208	970.105	163.898	14.1643
PH01000022G1180	2406	2168.11	22	0.850712
PH01000022G1190	2119	1881.11	22.0939	0.984689
PH01000022G1220	4185	3947.11	298	6.32963
PH01000022G1700	1306	1068.11	85	6.67184
PH01000022G1820	1992	1754.11	516.38	24.6805
PH01000022G1870	6794	6556.11	128.656	1.64522
PH01000022G1910	734	497.506	54	9.09988
PH01000022G1920	7688	7450.11	697	7.84352
PH01000022G2020	4390	4152.11	181	3.65469
PH01000022G2070	4215	3977.11	202.061	4.25947
PH01000022G2140	2530	2292.11	506	18.5079
PH01000022G2160	4155	3917.11	522	11.1724
PH01000022G2350	1768	1530.11	28	1.53418
PH01000022G2450	677	440.831	17	3.23308
PH01000022G2580	453	219.218	4	1.52976
PH01000023G0150	1761	1523.11	152	8.3667
PH01000023G0250	1331	1093.11	23	1.76403
PH01000023G0350	2627	2389.11	10	0.350918
PH01000023G0380	1462	1224.11	535	36.6417
PH01000023G0480	3125	2887.11	456.806	13.2651
PH01000023G0490	771	534.302	491	77.0433
PH01000023G0550	2040	1802.11	22	1.02349
PH01000023G0560	1969	1731.11	158	7.65198
PH01000023G0610	1037	799.105	0	0
PH01000023G0640	3165	2927.11	223	6.38715
PH01000023G0830	2954	2716.11	325	10.0318
PH01000023G1030	1196	958.105	237	20.7384
PH01000023G1110	1286	1048.11	201	16.078
PH01000023G1200	3303	3065.11	10.0205	0.274083
PH01000023G1230	6314	6076.11	234	3.22872
PH01000023G1280	1529	1291.11	292	18.961
PH01000023G1300	2602	2364.11	2363.5	83.8163
PH01000023G1400	1513	1275.11	657.383	43.2228
PH01000023G1410	1531	1293.11	15	0.972518
PH01000023G1420	2943	2705.11	102	3.16123
PH01000023G1450	2783	2545.11	55	1.81175
PH01000023G1520	2444	2206.11	1071	40.7009
PH01000023G1610	1310	1072.11	2663	208.245
PH01000023G1620	953	715.33	1742	204.166
PH01000023G1630	1459	1221.11	10.0374	0.689144
PH01000023G1650	1839	1601.11	1383	72.4174
PH01000023G1710	3308	3070.11	181	4.94272
PH01000023G1730	4346	4108.11	253.791	5.17934
PH01000023G1810	1881	1643.11	2	0.102048
PH01000023G1870	1854	1616.11	8	0.415012
PH01000023G1920	2028	1790.11	214	10.0225
PH01000023G1950	659	422.917	39	7.73125
PH01000023G2040	3591	3353.11	208	5.20064
PH01000023G2080	1200	962.105	80.5035	7.01508
PH01000023G2110	3645	3407.11	87	2.14079
PH01000023G2160	3743	3505.11	48	1.1481
PH01000023G2170	1310	1072.11	912	71.3178
PH01000023G2280	7236	6998.11	41.0656	0.491969
PH01000023G2330	2071	1833.11	0	0
PH01000023G2660	3794	3556.11	184	4.33794
PH01000023G2670	2512	2274.11	22.0872	0.814273
PH01000024G0010	3268	3030.11	199	5.506
PH01000024G0090	1830	1592.11	0	0
PH01000024G0160	3188	2950.11	570	16.1986
PH01000024G0240	3145	2907.11	21	0.605618
PH01000024G0250	2213	1975.11	366.621	15.5621
PH01000024G0390	3248	3010.11	114	3.17515
PH01000024G0400	2650	2412.11	189	6.5691
PH01000024G0410	3809	3571.11	441	10.3532
PH01000024G0440	5670	5432.11	308	4.7536
PH01000024G0700	1711	1473.11	10.1159	0.575722
PH01000024G0850	2922	2684.11	429	13.3998
PH01000024G0900	1837	1599.11	1594.64	83.604
PH01000024G0940	2286	2048.11	805	32.9522
PH01000024G0980	2561	2323.11	926.741	33.4449
PH01000024G0990	1494	1256.11	22	1.46838
PH01000024G1000	2306	2068.11	618.243	25.0627
PH01000024G1020	2417	2179.11	38.5531	1.48327
PH01000024G1030	8042	7804.11	530	5.69368
PH01000024G1060	578	342.141	241	59.0543
PH01000024G1180	1201	963.105	82	7.13807
PH01000024G1190	1695	1457.11	33	1.89873
PH01000024G1210	2243	2005.11	13	0.543559
PH01000024G1270	4067	3829.11	128	2.80255
PH01000024G1280	2295	2057.11	1	0.0407553
PH01000024G1340	1866	1628.11	55	2.83218
PH01000024G1360	2354	2116.11	695	27.5352
PH01000024G1380	1384	1146.11	60	4.38902
PH01000024G1490	2311	2073.11	1054.48	42.6438
PH01000024G1530	1498	1260.11	567	37.7239
PH01000024G1560	1747	1509.11	1.0063	0.055905
PH01000024G1630	2892	2654.11	87.6263	2.76794
PH01000024G1690	2452	2214.11	39	1.47675
PH01000024G1770	4012	3774.11	204.352	4.53947
PH01000024G1910	1778	1540.11	171	9.30864
PH01000024G1960	3014	2776.11	271	8.18415
PH01000024G2010	3929	3691.11	284	6.45063
PH01000024G2110	3594	3356.11	39	0.974248
PH01000024G2200	1388	1150.11	143	10.4241
PH01000024G2210	528	292.732	282	80.7643
PH01000024G2290	1711	1473.11	414	23.5617
PH01000024G2370	2002	1764.11	19	0.902962
PH01000024G2430	3018	2780.11	164	4.94565
PH01000024G2550	2128	1890.11	1240	55.0017
PH01000024G2570	1884	1646.11	877.212	44.6773
PH01000025G0040	4394	4156.11	473.276	9.54702
PH01000025G0100	1548	1310.11	24	1.53584
PH01000025G0210	950	712.33	626	73.6773
PH01000025G0260	1665	1427.11	0	0
PH01000025G0290	4725	4487.11	52.3116	0.9774
PH01000025G0370	5680	5442.11	96	1.47892
PH01000025G0410	2026	1788.11	16	0.750183
PH01000025G0470	3791	3553.11	28.0321	0.661435
PH01000025G0480	1941	1703.11	40.5893	1.99807
PH01000025G0550	2906	2668.11	125	3.92778
PH01000025G0600	544	308.369	190	51.6564
PH01000025G0610	12176	11938.1	504.307	3.5416
PH01000025G0790	5168	4930.11	123	2.09165
PH01000025G0810	2404	2166.11	46	1.7804
PH01000025G0840	6633	6395.11	207	2.71371
PH01000025G0860	3775	3537.11	96	2.27543
PH01000025G0890	1430	1192.11	199	13.9952
PH01000025G0920	603	367.035	41.9575	9.58391
PH01000025G0930	1696	1458.11	68	3.90985
PH01000025G0960	5554	5316.11	143	2.25519
PH01000025G1070	3503	3265.11	113	2.90149
PH01000025G1080	4577	4339.11	443	8.55941
PH01000025G1090	1858	1620.11	69	3.57064
PH01000025G1120	3275	3037.11	171.032	4.72125
PH01000025G1140	5020	4782.11	552.539	9.68688
PH01000025G1170	1546	1308.11	93	5.96047
PH01000025G1180	1715	1477.11	511	29.0035
PH01000025G1210	1686	1448.11	322	18.6422
PH01000025G1260	2634	2396.11	234	8.18748
PH01000025G1330	2396	2158.11	260	10.1005
PH01000025G1380	2504	2266.11	60	2.21979
PH01000025G1400	1522	1284.11	273	17.8239
PH01000025G1450	1395	1157.11	1714	124.188
PH01000025G1600	1260	1022.11	689	56.515
PH01000025G1630	852	614.786	189	25.7738
PH01000025G1710	1569	1331.11	48	3.02322
PH01000025G1810	892	654.467	338.717	43.39
PH01000025G1910	6180	5942.11	24.5049	0.345743
PH01000025G1920	1691	1453.11	87	5.01953
PH01000025G1940	4395	4157.11	12.0451	0.242918
PH01000025G1970	2066	1828.11	6.03071	0.276571
PH01000025G1980	2667	2429.11	8	0.276111
PH01000025G1990	3646	3408.11	258.578	6.3609
PH01000025G2020	5633	5395.11	247.727	3.84959
PH01000025G2030	1643	1405.11	16	0.954666
PH01000025G2120	1756	1518.11	186.845	10.3186
PH01000025G2130	2244	2006.11	726	30.3405
PH01000025G2160	1408	1170.11	4	0.2866
PH01000025G2180	2711	2473.11	3	0.1017
PH01000025G2190	3302	3064.11	333	9.11131
PH01000025G2230	2216	1978.11	337	14.283
PH01000025G2240	1429	1191.11	1.08815	0.0765915
PH01000025G2250	2421	2183.11	20.6299	0.792253
PH01000025G2260	1005	767.105	6	0.655748
PH01000026G0020	2976	2738.11	2534	77.5884
PH01000026G0030	1407	1169.11	116	8.3185
PH01000026G0040	3059	2821.11	137.318	4.08085
PH01000026G0110	1369	1131.11	491	36.3931
PH01000026G0120	2455	2217.11	14.0752	0.532243
PH01000026G0130	1440	1202.11	579	40.3809
PH01000026G0180	1235	997.105	110	9.24894
PH01000026G0210	2829	2591.11	833	26.9526
PH01000026G0220	4099	3861.11	3213.91	69.785
PH01000026G0230	1396	1158.11	46	3.33005
PH01000026G0280	3588	3350.11	835	20.8963
PH01000026G0340	1188	950.105	248	21.8837
PH01000026G0350	1690	1452.11	94.2623	5.44227
PH01000026G0390	5725	5487.11	497	7.5937
PH01000026G0400	1784	1546.11	490	26.5704
PH01000026G0420	2725	2487.11	164	5.52828
PH01000026G0430	1143	905.105	293	27.1399
PH01000026G0450	1922	1684.11	21	1.04542
PH01000026G0460	706	469.65	0	0
PH01000026G0490	2938	2700.11	1184.37	36.7746
PH01000026G0510	3908	3670.11	258	5.89361
PH01000026G0570	2184	1946.11	11	0.473878
PH01000026G0580	1774	1536.11	14.2143	0.775794
PH01000026G0620	1465	1227.11	389.433	26.6067
PH01000026G0640	2779	2541.11	20	0.659854
PH01000026G0660	5730	5492.11	229	3.49572
PH01000026G0680	1372	1134.11	129	9.53623
PH01000026G0720	6544	6306.11	327.366	4.35224
PH01000026G0730	1800	1562.11	353.742	18.9853
PH01000026G0870	2045	1807.11	16	0.742296
PH01000026G0880	984	746.257	679	76.282
PH01000026G0890	3608	3370.11	4978.93	123.86
PH01000026G0900	3591	3353.11	1709.62	42.7457
PH01000026G0980	4218	3980.11	455	9.58423
PH01000026G1030	1832	1594.11	232	12.2014
PH01000026G1060	1731	1493.11	64	3.5936
PH01000026G1120	3726	3488.11	71	1.70651
PH01000026G1190	2793	2555.11	551	18.0794
PH01000026G1260	656	419.917	115	22.9602
PH01000026G1270	645	408.959	81	16.6053
PH01000026G1290	3375	3137.11	807	21.5668
PH01000026G1350	1331	1093.11	1	0.076697
PH01000026G1400	2822	2584.11	217.52	7.05714
PH01000026G1450	1897	1659.11	21	1.06117
PH01000026G1490	2857	2619.11	212.701	6.80859
PH01000026G1530	2711	2473.11	151	5.11888
PH01000026G1560	2359	2121.11	47	1.8577
PH01000026G1630	2198	1960.11	1157	49.4874
PH01000026G1700	3875	3637.11	92	2.12067
PH01000026G1720	3090	2852.11	455.179	13.38
PH01000026G1780	2710	2472.11	52	1.76351
PH01000026G1810	2854	2616.11	13	0.416609
PH01000026G1860	2376	2138.11	253.611	9.94442
PH01000026G1880	1044	806.105	22.0183	2.28998
PH01000026G1950	1803	1565.11	6	0.321402
PH01000026G1980	2386	2148.11	141	5.50306
PH01000026G2010	2533	2295.11	264	9.64366
PH01000026G2100	4776	4538.11	972	17.9569
PH01000026G2110	1585	1347.11	380	23.6495
PH01000026G2120	1380	1142.11	23	1.68835
PH01000026G2140	1000	762.105	344	37.8429
PH01000026G2150	1086	848.105	8	0.790826
PH01000026G2170	4824	4586.11	2017.5	36.8816
PH01000026G2310	3004	2766.11	446	13.5178
PH01000026G2370	2645	2407.11	2	0.0696587
PH01000026G2380	5057	4819.11	735	12.7868
PH01000027G0250	679	442.787	1	0.189341
PH01000027G0270	3148	2910.11	198	5.70423
PH01000027G0350	3612	3374.11	33.5036	0.83248
PH01000027G0360	2662	2424.11	10	0.345851
PH01000027G0400	1939	1701.11	22	1.08426
PH01000027G0630	4964	4726.11	55	0.975663
PH01000027G0750	3027	2789.11	524.348	15.7614
PH01000027G0760	1034	796.105	117	12.3213
PH01000027G0800	613	376.998	4111	914.216
PH01000027G0820	6172	5934.11	135.397	1.91291
PH01000027G0830	664	427.874	0	0
PH01000027G0920	3534	3296.11	374	9.51286
PH01000027G1370	5980	5742.11	184	2.6865
PH01000027G1390	3955	3717.11	837	18.8782
PH01000027G1530	1974	1736.11	232	11.2035
PH01000027G1540	2254	2016.11	48	1.99604
PH01000027G1560	2240	2002.11	26	1.08875
PH01000027G1630	2057	1819.11	20	0.921749
PH01000027G1830	1153	915.105	66	6.04663
PH01000027G1860	1440	1202.11	13	0.906653
PH01000027G1900	1849	1611.11	1359.41	70.7401
PH01000027G1910	1001	763.105	61	6.70171
PH01000027G2010	912	674.467	6	0.745815
PH01000027G2140	2551	2313.11	140	5.07426
PH01000027G2150	1290	1052.11	26	2.07183
PH01000027G2330	2362	2124.11	24	0.947274
PH01000027G2350	1924	1686.11	49	2.43642
PH01000028G0070	2188	1950.11	167.787	7.21343
PH01000028G0160	1238	1000.11	58	4.86209
PH01000028G0240	1594	1356.11	0	0
PH01000028G0260	690	453.787	46	8.49858
PH01000028G0330	1436	1198.11	76	5.31813
PH01000028G0380	1226	988.105	56	4.75144
PH01000028G0530	2391	2153.11	5	0.194691
PH01000028G0540	2684	2446.11	27	0.925399
PH01000028G0610	4186	3948.11	272	5.77591
PH01000028G0690	1834	1596.11	293.635	15.4236
PH01000028G0810	2467	2229.11	1237.14	46.5295
PH01000028G0890	1652	1414.11	244.331	14.4856
PH01000028G0900	2455	2217.11	252.959	9.56541
PH01000028G0940	1222	984.105	37	3.1521
PH01000028G1040	4542	4304.11	3	0.0584358
PH01000028G1110	1854	1616.11	301	15.6148
PH01000028G1160	2729	2491.11	873	29.3807
PH01000028G1170	4067	3829.11	460	10.0717
PH01000028G1180	1321	1083.11	95	7.35349
PH01000028G1190	1541	1303.11	93	5.98334
PH01000028G1230	3018	2780.11	129	3.89017
PH01000028G1280	2641	2403.11	282	9.83823
PH01000028G1290	852	614.786	127	17.3189
PH01000028G1310	1998	1760.11	1716.41	81.7564
PH01000028G1320	1576	1338.11	36.2665	2.27225
PH01000028G1330	1517	1279.11	134	8.78292
PH01000028G1350	1486	1248.11	193.175	12.9759
PH01000028G1380	710	473.603	59	10.4443
PH01000028G1400	1776	1538.11	241	13.1363
PH01000028G1450	2307	2069.11	47	1.90439
PH01000028G1470	2440	2202.11	47	1.78937
PH01000028G1480	1569	1331.11	349.347	22.0031
PH01000028G1600	4111	3873.11	460	9.95724
PH01000028G1610	860	622.786	91	12.2502
PH01000028G1770	1661	1423.11	36	2.12083
PH01000028G1790	2917	2679.11	4991.85	156.211
PH01000028G1910	3448	3210.11	675.945	17.6536
PH01000028G1930	611	374.998	225.627	50.4431
PH01000028G2090	1815	1577.11	250	13.2898
PH01000028G2140	2722	2484.11	178	6.00745
PH01000028G2150	763	526.302	39	6.21255
PH01000028G2160	1807	1569.11	11	0.587734
PH01000028G2320	3043	2805.11	38	1.13573
PH01000028G2330	1257	1019.11	445	36.6085
PH01000028G2350	1111	873.105	395	37.929
PH01000028G2440	1853	1615.11	94	4.87941
PH01000028G2500	1593	1355.11	63	3.8977
PH01000028G2550	2841	2603.11	677.783	21.8293
PH01000028G2600	2098	1860.11	187	8.42839
PH01000028G2610	2931	2693.11	964.588	30.0282
PH01000028G2640	4140	3902.11	80	1.71882
PH01000029G0070	871	633.66	412.197	54.5367
PH01000029G0210	1363	1125.11	89.8258	6.69342
PH01000029G0270	1603	1365.11	687	42.1921
PH01000029G0280	1932	1694.11	40	1.97952
PH01000029G0340	958	720.33	22	2.56054
PH01000029G0360	2371	2133.11	53	2.08307
PH01000029G0470	3846	3608.11	180	4.18248
PH01000029G0500	1529	1291.11	273	17.7273
PH01000029G0520	1783	1545.11	149	8.08479
PH01000029G0550	5315	5077.11	172.054	2.84111
PH01000029G0650	1331	1093.11	228	17.4869
PH01000029G0660	2988	2750.11	387.409	11.8103
PH01000029G0710	2955	2717.11	680.457	20.9959
PH01000029G0960	2202	1964.11	117.438	5.01286
PH01000029G0970	1771	1533.11	9	0.492165
PH01000029G1150	3321	3083.11	34.0125	0.924891
PH01000029G1170	1824	1586.11	4	0.211431
PH01000029G1280	2824	2586.11	62	2.00995
PH01000029G1290	3448	3210.11	1223	31.9409
PH01000029G1330	1278	1040.11	124	9.99505
PH01000029G1340	668	431.831	1622	314.903
PH01000029G1610	2917	2679.11	91.4822	2.86278
PH01000029G1680	2261	2023.11	70	2.90081
PH01000029G1710	2146	1908.11	31	1.36207
PH01000029G1730	3260	3022.11	100	2.77416
PH01000029G1740	2566	2328.11	77.6116	2.79489
PH01000029G1950	2463	2225.11	94	3.54175
PH01000029G1970	4652	4414.11	144	2.73502
PH01000029G1980	9242	9004.11	50.5534	0.470707
PH01000029G1990	1795	1557.11	29	1.56142
PH01000029G2010	767	530.302	0	0
PH01000029G2070	2438	2200.11	33	1.25751
PH01000029G2160	1490	1252.11	1728.85	115.76
PH01000029G2170	2212	1974.11	213	9.04586
PH01000029G2180	441	207.649	14	5.65248
PH01000029G2250	4157	3919.11	322	6.88826
PH01000029G2270	2094	1856.11	39	1.76158
PH01000029G2300	886	648.532	11	1.42201
PH01000029G2370	2983	2745.11	10	0.305409
PH01000029G2380	2132	1894.11	12	0.53115
PH01000029G2390	1551	1313.11	368	23.4957
PH01000029G2400	1050	812.105	439	45.3203
PH01000029G2440	2201	1963.11	71.4189	3.05007
PH01000029G2510	1106	868.105	419	40.4652
PH01000029G2540	4511	4273.11	323	6.33723
PH01000030G0050	1463	1225.11	90	6.15899
PH01000030G0070	3037	2799.11	34	1.01836
PH01000030G0190	1309	1071.11	0	0
PH01000030G0210	5044	4806.11	105.608	1.84223
PH01000030G0260	2392	2154.11	1077.6	41.9404
PH01000030G0270	4245	4007.11	27.0593	0.566143
PH01000030G0390	5127	4889.11	44	0.754508
PH01000030G0430	2185	1947.11	91	3.91825
PH01000030G0460	3280	3042.11	904	24.9135
PH01000030G0550	2867	2629.11	321	10.2362
PH01000030G0570	2533	2295.11	13	0.474877
PH01000030G0670	815	578.022	68	9.86292
PH01000030G0890	2876	2638.11	360.424	11.4541
PH01000030G1000	4126	3888.11	3	0.064688
PH01000030G1020	3594	3356.11	250	6.24518
PH01000030G1060	1478	1240.11	19	1.2845
PH01000030G1080	5601	5363.11	529	8.26951
PH01000030G1170	5828	5590.11	2	0.0299951
PH01000030G1240	2681	2443.11	155	5.319
PH01000030G1340	1732	1494.11	4977	279.272
PH01000030G1420	1580	1342.11	297.218	18.5665
PH01000030G1490	1272	1034.11	148	11.9988
PH01000030G1580	1939	1701.11	180	8.87119
PH01000030G1730	2944	2706.11	260.632	8.07466
PH01000030G1770	3126	2888.11	985.839	28.6176
PH01000030G1780	2152	1914.11	58	2.5404
PH01000030G1800	2793	2555.11	25	0.820298
PH01000030G1920	2389	2151.11	6	0.233846
PH01000030G1980	2441	2203.11	39	1.48412
PH01000030G2230	2086	1848.11	505.887	22.9492
PH01000030G2390	3357	3119.11	448	12.0417
PH01000031G0150	2607	2369.11	6	0.212328
PH01000031G0250	3351	3113.11	218	5.87088
PH01000031G0260	2021	1783.11	214.871	10.1028
PH01000031G0270	3690	3452.11	378	9.18012
PH01000031G0300	2231	1993.11	112	4.71116
PH01000031G0310	1330	1092.11	3	0.230302
PH01000031G0320	2253	2015.11	84.4068	3.51172
PH01000031G0380	2465	2227.11	94.1664	3.54483
PH01000031G0390	2358	2120.11	30	1.18633
PH01000031G0410	2238	2000.11	1064	44.5994
PH01000031G0480	5103	4865.11	53	0.913322
PH01000031G0500	4531	4293.11	177	3.45654
PH01000031G0520	3168	2930.11	156	4.46356
PH01000031G0750	1280	1042.11	176	14.1593
PH01000031G0760	1535	1297.11	60.3355	3.89976
PH01000031G0840	1735	1497.11	489	27.384
PH01000031G0910	4595	4357.11	133.923	2.57689
PH01000031G0970	1946	1708.11	51	2.5032
PH01000031G0980	1258	1020.11	3	0.246557
PH01000031G1000	6483	6245.11	99.0103	1.32917
PH01000031G1170	698	461.65	3	0.544815
PH01000031G1210	1685	1447.11	8747	506.757
PH01000031G1220	3318	3080.11	100.879	2.74584
PH01000031G1260	3571	3333.11	506.974	12.752
PH01000031G1320	3476	3238.11	29.4373	0.762163
PH01000031G1370	2637	2399.11	38	1.32793
PH01000031G1410	1407	1169.11	2	0.143422
PH01000031G1420	4839	4601.11	66.0711	1.2039
PH01000031G1430	1442	1204.11	0	0
PH01000031G1690	2983	2745.11	97	2.96246
PH01000031G1740	1959	1721.11	233	11.3498
PH01000031G1760	2679	2441.11	415	14.2529
PH01000031G1840	2605	2367.11	139.801	4.95147
PH01000031G1890	1941	1703.11	38	1.87061
PH01000031G1960	3373	3135.11	5	0.133708
PH01000031G1980	2530	2292.11	70	2.56038
PH01000031G2080	1818	1580.11	638	33.8513
PH01000031G2090	1086	848.105	80	7.90826
PH01000031G2110	1111	873.105	39	3.74488
PH01000031G2220	591	355.072	4	0.944462
PH01000031G2300	845	607.786	118	16.2769
PH01000031G2350	3916	3678.11	626.765	14.2863
PH01000031G2360	3008	2770.11	895.192	27.0932
PH01000031G2370	4308	4070.11	332.262	6.84409
PH01000031G2430	4101	3863.11	256	5.55577
PH01000031G2510	2195	1957.11	82	3.51269
PH01000031G2530	2356	2118.11	417	16.5055
PH01000031G2660	1218	980.105	1	0.0855397
PH01000031G2680	1335	1097.11	18	1.37551
PH01000032G0070	1418	1180.11	1684.76	119.69
PH01000032G0100	1462	1224.11	66	4.52028
PH01000032G0330	3854	3616.11	48	1.11286
PH01000032G0410	3094	2856.11	239	7.01559
PH01000032G0530	4251	4013.11	158	3.30078
PH01000032G0550	2230	1992.11	25	1.05213
PH01000032G0680	1315	1077.11	13	1.01187
PH01000032G0710	1806	1568.11	30	1.60393
PH01000032G0720	609	372.998	47	10.5641
PH01000032G0810	2545	2307.11	287	10.4293
PH01000032G0820	1562	1324.11	290	18.3618
PH01000032G0890	1290	1052.11	192	15.2997
PH01000032G0980	2712	2474.11	423	14.3338
PH01000032G1030	2514	2276.11	87	3.20455
PH01000032G1240	3294	3056.11	149	4.08751
PH01000032G1250	1686	1448.11	15	0.868424
PH01000032G1300	1179	941.105	67.6458	6.02619
PH01000032G1340	2300	2062.11	56.3566	2.29126
PH01000032G1420	798	561.192	78	11.6526
PH01000032G1450	3182	2944.11	129	3.67347
PH01000032G1490	2165	1927.11	3636.98	158.225
PH01000032G1530	2921	2683.11	111	3.46837
PH01000032G1540	2283	2045.11	11	0.450939
PH01000032G1580	1013	775.105	19	2.0551
PH01000032G1630	2188	1950.11	219	9.41513
PH01000032G1640	1104	866.105	71	6.87271
PH01000032G1740	1238	1000.11	5942	498.112
PH01000032G1860	4055	3817.11	70	1.53746
PH01000032G1870	2950	2712.11	628.087	19.4157
PH01000032G1990	2256	2018.11	152	6.31452
PH01000032G2010	2681	2443.11	33	1.13243
PH01000032G2080	3107	2869.11	31	0.905849
PH01000032G2110	1235	997.105	1851.26	155.656
PH01000032G2150	2230	1992.11	386.072	16.2479
PH01000032G2590	2345	2107.11	89.0146	3.54173
PH01000032G2610	2211	1973.11	118	5.01386
PH01000032G2670	2477	2239.11	161	6.02826
PH01000032G2690	1428	1190.11	223	15.7094
PH01000032G2710	3238	3000.11	71.0177	1.98459
PH01000033G0110	1061	823.105	39	3.97237
PH01000033G0120	1793	1555.11	132.672	7.15255
PH01000033G0230	1605	1367.11	230	14.1048
PH01000033G0270	1878	1640.11	3008.45	153.784
PH01000033G0290	1384	1146.11	2	0.146301
PH01000033G0310	1886	1648.11	25	1.27173
PH01000033G0440	2229	1991.11	69	2.90533
PH01000033G0730	2719	2481.11	26	0.878554
PH01000033G0800	1010	772.105	2	0.217167
PH01000033G0840	2593	2355.11	7	0.249189
PH01000033G1420	1105	867.105	337.086	32.5919
PH01000033G1510	1387	1149.11	140	10.2143
PH01000033G1560	1574	1336.11	105	6.58854
PH01000033G1580	1829	1591.11	235	12.3825
PH01000033G1700	2543	2305.11	115	4.18261
PH01000033G1790	1432	1194.11	710.463	49.8815
PH01000033G1800	949	711.33	2940.8	346.606
PH01000033G1890	1546	1308.11	168.325	10.7881
PH01000033G1930	3031	2793.11	180	5.40288
PH01000033G1960	1560	1322.11	74	4.69252
PH01000033G1970	1349	1111.11	2164	163.284
PH01000033G2090	2095	1857.11	262	11.8278
PH01000033G2110	2159	1921.11	215.034	9.3842
PH01000033G2130	2053	1815.11	110	5.08079
PH01000033G2170	2397	2159.11	106.288	4.12714
PH01000033G2190	574	338.175	52.0022	12.892
PH01000033G2240	2204	1966.11	130.122	5.54862
PH01000033G2260	4249	4011.11	191.91	4.01119
PH01000033G2290	1632	1394.11	79	4.75086
PH01000033G2300	745	508.355	80	13.1936
PH01000033G2310	2691	2453.11	2	0.0683525
PH01000033G2380	2658	2420.11	147	5.09241
PH01000033G2440	4892	4654.11	588	10.5921
PH01000033G2450	1458	1220.11	380	26.1112
PH01000034G0070	3817	3579.11	875	20.4962
PH01000034G0340	2841	2603.11	835.291	26.9021
PH01000034G0410	1336	1098.11	7	0.534435
PH01000034G0680	1270	1032.11	25	2.03075
PH01000034G0840	8206	7968.11	2699.63	28.4046
PH01000034G0990	1668	1430.11	96	5.62787
PH01000034G1010	2566	2328.11	24.785	0.892539
PH01000034G1030	4469	4231.11	88	1.74369
PH01000034G1040	1633	1395.11	5	0.300472
PH01000034G1060	900	662.467	54	6.83393
PH01000034G1070	1772	1534.11	280	15.3018
PH01000034G1230	3256	3018.11	95.4049	2.65019
PH01000034G1320	3287	3049.11	0	0
PH01000034G1340	1593	1355.11	9	0.556814
PH01000034G1380	1826	1588.11	73	3.85375
PH01000034G1470	4027	3789.11	83	1.83646
PH01000034G1480	1871	1633.11	34	1.74544
PH01000034G1730	1884	1646.11	298	15.1775
PH01000034G2110	2373	2135.11	52.0284	2.04297
PH01000034G2180	2505	2267.11	377	13.9415
PH01000035G0110	798	561.192	3	0.448177
PH01000035G0280	863	625.786	1185.47	158.82
PH01000035G0290	2993	2755.11	0	0
PH01000035G0350	4003	3765.11	45	1.00202
PH01000035G0370	3077	2839.11	224	6.61465
PH01000035G0390	939	701.33	14.3786	1.71883
PH01000035G0470	2780	2542.11	90.6636	2.99006
PH01000035G0490	3155	2917.11	1065	30.6082
PH01000035G0560	2944	2706.11	53	1.64199
PH01000035G0620	5722	5484.11	709	10.8388
PH01000035G0630	2713	2475.11	119	4.03082
PH01000035G0640	2566	2328.11	4	0.144045
PH01000035G0690	572	336.175	58	14.4645
PH01000035G0710	2066	1828.11	220.475	10.1111
PH01000035G0830	1768	1530.11	13	0.712299
PH01000035G0990	610	373.998	49	10.9842
PH01000035G1070	1515	1277.11	3	0.19694
PH01000035G1280	5786	5548.11	294.861	4.45568
PH01000035G1400	2178	1940.11	104	4.49416
PH01000035G1510	3628	3390.11	43	1.0634
PH01000035G1520	3393	3155.11	90	2.39149
PH01000035G1530	3354	3116.11	35.7515	0.961883
PH01000035G1640	1715	1477.11	170	9.6489
PH01000035G1650	4879	4641.11	118	2.13158
PH01000035G1760	818	581.022	7073.32	1020.64
PH01000035G1780	2865	2627.11	51	1.62755
PH01000035G1800	1534	1296.11	4.11244	0.266011
PH01000035G1880	1915	1677.11	1	0.0499897
PH01000035G1890	2290	2052.11	131.431	5.36957
PH01000035G1950	1499	1261.11	166.997	11.1019
PH01000035G2060	2318	2080.11	12	0.483656
PH01000035G2090	1961	1723.11	1	0.0486551
PH01000035G2160	2895	2657.11	11	0.347076
PH01000035G2170	2731	2493.11	330.936	11.1287
PH01000035G2280	1100	862.105	372	36.1762
PH01000035G2370	1057	819.105	64.9001	6.64272
PH01000035G2390	1480	1242.11	48.4705	3.27159
PH01000035G2440	1856	1618.11	219	11.3469
PH01000036G0080	1307	1069.11	457	35.8374
PH01000036G0110	900	662.467	960	121.492
PH01000036G0130	1490	1252.11	1	0.0669576
PH01000036G0220	2095	1857.11	430.374	19.429
PH01000036G0260	1791	1553.11	372.48	20.1068
PH01000036G0300	2341	2103.11	8	0.318911
PH01000036G0320	2902	2664.11	92.299	2.9046
PH01000036G0350	901	663.467	525	66.3408
PH01000036G0470	1898	1660.11	125.389	6.33234
PH01000036G0540	1973	1735.11	187.808	9.07464
PH01000036G0620	2271	2033.11	30.011	1.23755
PH01000036G0630	1481	1243.11	5	0.337212
PH01000036G0640	1951	1713.11	60	2.93635
PH01000036G0650	2232	1994.11	10.0651	0.423166
PH01000036G0680	1530	1292.11	30	1.94654
PH01000036G0710	1043	805.105	14	1.45786
PH01000036G0740	3207	2969.11	390	11.0123
PH01000036G0800	419	186.614	2	0.898517
PH01000036G0860	1431	1193.11	1	0.0702687
PH01000036G1110	2701	2463.11	4981	169.541
PH01000036G1140	4162	3924.11	1724.5	36.8437
PH01000036G1180	3939	3701.11	1261	28.5643
PH01000036G1230	3138	2900.11	535	15.4661
PH01000036G1260	3231	2993.11	37	1.03638
PH01000036G1460	2852	2614.11	18	0.577284
PH01000036G1480	3729	3491.11	654.429	15.7159
PH01000036G1560	917	679.399	521	64.2915
PH01000036G1580	5093	4855.11	767.003	13.2446
PH01000036G1590	5636	5398.11	38	0.590178
PH01000036G1600	3356	3118.11	10	0.268875
PH01000036G1710	4641	4403.11	603.713	11.4951
PH01000036G1820	3151	2913.11	368.846	10.6152
PH01000036G1830	3908	3670.11	95	2.17013
PH01000036G1850	1833	1595.11	604	31.7459
PH01000036G1880	1219	981.105	174	14.8687
PH01000036G1890	827	589.905	15.5944	2.21629
PH01000036G1930	1794	1556.11	655.677	35.3258
PH01000036G2010	5188	4950.11	404	6.84238
PH01000036G2040	2357	2119.11	18	0.712132
PH01000036G2060	1484	1246.11	394	26.5083
PH01000036G2070	2751	2513.11	350	11.6761
PH01000036G2080	786	549.247	122.809	18.7457
PH01000036G2090	876	638.597	674.374	88.535
PH01000036G2140	1524	1286.11	77	5.01943
PH01000036G2220	2770	2532.11	180	5.95979
PH01000036G2310	1773	1535.11	1063.67	58.0912
PH01000037G0050	748	511.355	64	10.493
PH01000037G0060	1282	1044.11	0	0
PH01000037G0130	2573	2335.11	148	5.31368
PH01000037G0250	3126	2888.11	680.495	19.7539
PH01000037G0330	3435	3197.11	260.127	6.82132
PH01000037G0340	1010	772.105	317	34.421
PH01000037G0430	3201	2963.11	99	2.8011
PH01000037G0480	2887	2649.11	109	3.44959
PH01000037G0560	3789	3551.11	230	5.43006
PH01000037G0650	1628	1390.11	20	1.20621
PH01000037G0690	1089	851.105	2137.68	210.572
PH01000037G0740	1286	1048.11	1420.61	113.635
PH01000037G0830	1160	922.105	39	3.54588
PH01000037G0880	1511	1273.11	74	4.87313
PH01000037G1230	2134	1896.11	163	7.20718
PH01000037G1240	640	403.959	5	1.0377
PH01000037G1260	1411	1173.11	127.851	9.13712
PH01000037G1270	1574	1336.11	103	6.46304
PH01000037G1490	911	673.467	25	3.11218
PH01000037G1560	3058	2820.11	239.081	7.10756
PH01000037G2010	1623	1385.11	298.137	18.0457
PH01000037G2080	858	620.786	13	1.75567
PH01000037G2100	2673	2435.11	468.043	16.1142
PH01000038G0030	3268	3030.11	33	0.913054
PH01000038G0050	1287	1049.11	10	0.799137
PH01000038G0110	936	698.33	55.8507	6.70515
[truncated: 29,988 more rows]
