# Supplementary material for: Transcriptome Analysis of Moso Bamboo (Phyllostachys edulis) Reveals Candidate Genes Involved in Response to Dehydration and Cold Stresses
Source: Front Plant Sci. 2022 Jul 19;13:960302. doi: 10.3389/fpls.2022.960302 (PMC9343960; doi:10.3389/fpls.2022.960302)
Supplement: Supplementary file 1 [file Data_Sheet_3.zip › D4_2.abundance.tsv]

target_id	length	eff_length	est_counts	tpm
PH01000000G0240	2568	2323.85	52	1.97251
PH01000000G0250	1064	819.846	1	0.107521
PH01000000G0290	2593	2348.85	93.4121	3.50568
PH01000000G0330	1009	764.846	141.308	16.2861
PH01000000G0350	2191	1946.85	27	1.22252
PH01000000G0410	1184	939.846	260	24.386
PH01000000G0480	1086	841.846	117	12.2512
PH01000000G0500	2646	2401.85	194.227	7.12836
PH01000000G0540	2551	2306.85	83	3.17164
PH01000000G0550	1353	1108.85	9	0.715476
PH01000000G0560	2755	2510.85	192	6.7407
PH01000000G0600	4445	4200.85	388.742	8.15735
PH01000000G0670	2020	1775.85	92	4.56674
PH01000000G0700	1973	1728.85	192	9.78969
PH01000000G0710	1284	1039.85	149.699	12.6904
PH01000000G0720	3205	2960.85	14	0.416808
PH01000000G0800	2831	2586.85	65.6804	2.23815
PH01000000G0910	2156	1911.85	21	0.968257
PH01000000G0920	1699	1454.85	67	4.05959
PH01000000G0960	1129	884.846	422.177	42.0583
PH01000000G0970	1157	912.846	610	58.9056
PH01000000G0980	1412	1167.85	78	5.88753
PH01000000G1020	6330	6085.85	406	5.8807
PH01000000G1160	1962	1717.85	199	10.2116
PH01000000G1200	483	242.941	237	85.9949
PH01000000G1220	3617	3372.85	216.792	5.66593
PH01000000G1330	1845	1600.85	48	2.64311
PH01000000G1400	1369	1124.85	23	1.80243
PH01000000G1430	2245	2000.85	51	2.24688
PH01000000G1450	1706	1461.85	697	42.0296
PH01000000G1500	1786	1541.85	6.01451	0.343862
PH01000000G1660	2510	2265.85	1249	48.591
PH01000000G1710	3563	3318.85	436	11.5804
PH01000000G1840	2971	2726.85	25.0004	0.808184
PH01000000G1880	2208	1963.85	7	0.314206
PH01000000G1990	3636	3391.85	115.054	2.99013
PH01000000G2000	4056	3811.85	107	2.47442
PH01000000G2050	1540	1295.85	896	60.9507
PH01000000G2070	884	640.113	136	18.7287
PH01000000G2120	2477	2232.85	1574	62.1398
PH01000000G2160	1785	1540.85	119	6.80788
PH01000000G2180	2768	2523.85	525	18.3367
PH01000000G2190	1873	1628.85	78	4.22123
PH01000000G2200	954	709.846	22	2.73201
PH01000000G2220	2073	1828.85	82.6926	3.98578
PH01000000G2240	700	457.596	16	3.08221
PH01000000G2260	3039	2794.85	174	5.48802
PH01000000G2270	8102	7857.85	155	1.73881
PH01000000G2340	2711	2466.85	33	1.17922
PH01000000G2350	2325	2080.85	44	1.86396
PH01000000G2410	2001	1756.85	3	0.150526
PH01000000G2440	3440	3195.85	314	8.661
PH01000000G2470	3202	2957.85	118	3.51666
PH01000000G2540	3177	2932.85	16	0.4809
PH01000000G2620	4435	4190.85	1927	40.5326
PH01000000G2700	2800	2555.85	38.9628	1.34381
PH01000000G2740	3287	3042.85	49.0252	1.42025
PH01000000G2790	2391	2146.85	9	0.369544
PH01000000G2800	634	391.808	171.964	38.689
PH01000000G2820	1324	1079.85	63	5.14284
PH01000000G2870	2303	2058.85	20.1114	0.86108
PH01000000G2890	1584	1339.85	7	0.46054
PH01000000G2960	2284	2039.85	9	0.388928
PH01000000G2970	926	681.916	68	8.79027
PH01000000G3110	4636	4391.85	795.598	15.9687
PH01000000G3250	2431	2186.85	64	2.5798
PH01000000G3310	3242	2997.85	544.067	15.9981
PH01000000G3540	5218	4973.85	96.4376	1.70914
PH01000000G3550	1833	1588.85	1188	65.9111
PH01000000G3700	1956	1711.85	222	11.4317
PH01000000G3760	2541	2296.85	72.0875	2.76664
PH01000000G3800	1849	1604.85	496	27.2441
PH01000000G3810	732	489.219	23	4.14428
PH01000000G3890	3811	3566.85	467.008	11.5415
PH01000000G4160	2919	2674.85	26	0.856838
PH01000000G4340	1283	1038.85	49	4.15785
PH01000000G4350	1814	1569.85	35.2619	1.98003
PH01000000G4360	2739	2494.85	68	2.40264
PH01000000G4400	2365	2120.85	34	1.41317
PH01000000G4410	3044	2799.85	65	2.04646
PH01000000G4500	4061	3816.85	720.204	16.6332
PH01000000G4530	3380	3135.85	1262.27	35.4832
PH01000000G4660	3711	3466.85	38	0.966214
PH01000000G4700	985	740.846	21.2696	2.53078
PH01000000G4870	2576	2331.85	1260	47.6316
PH01000000G4910	3565	3320.85	716	19.0059
PH01000000G4920	1796	1551.85	2700	153.37
PH01000000G4930	2370	2125.85	14	0.580524
PH01000000G5090	933	688.916	104	13.3073
PH01000000G5110	1637	1392.85	89.107	5.6394
PH01000000G5130	1779	1534.85	129.366	7.42983
PH01000000G5190	1223	978.846	9	0.810498
PH01000000G5200	2078	1833.85	20.3229	0.976891
PH01000000G5370	1542	1297.85	296	20.1045
PH01000000G5430	2481	2236.85	625	24.6302
PH01000000G5490	2519	2274.85	136	5.27
PH01000000G5570	1009	764.846	50	5.76262
PH01000000G5630	1806	1561.85	1	0.0564399
PH01000000G5690	2902	2657.85	48	1.59197
PH01000000G5700	2089	1844.85	268.883	12.8478
PH01000000G5710	2752	2507.85	74	2.60109
PH01000000G5760	1327	1082.85	28	2.27937
PH01000000G5850	1917	1672.85	81.8671	4.31398
PH01000000G5860	3425	3180.85	212	5.87513
PH01000000G5960	1210	965.846	3224.48	294.29
PH01000000G5980	3728	3483.85	264.904	6.70275
PH01000000G6020	1145	900.846	18241	1784.93
PH01000000G6060	961	716.846	0	0
PH01000000G6090	2761	2516.85	401	14.0447
PH01000000G6290	2117	1872.85	33.1223	1.55899
PH01000000G6400	1900	1655.85	392	20.8685
PH01000000G6460	1847	1602.85	327	17.9837
PH01000000G6470	1329	1084.85	707.201	57.4644
PH01000000G6760	3097	2852.85	697	21.5367
PH01000000G6800	1526	1281.85	102	7.01437
PH01000000G7010	1833	1588.85	93	5.15971
PH01000000G7040	1957	1712.85	5	0.257321
PH01000000G7050	732	489.219	379.508	68.382
PH01000000G7120	2929	2684.85	48	1.57596
PH01000000G7190	7522	7277.85	291.486	3.53052
PH01000000G7210	2742	2497.85	154	5.43475
PH01000000G7300	3010	2765.85	255	8.12711
PH01000000G7320	2049	1804.85	275	13.4313
PH01000000G7400	3383	3138.85	596.483	16.7515
PH01000000G7420	1745	1500.85	47	2.76049
PH01000000G7460	852	608.237	32997.9	4782.31
PH01000001G0110	2527	2282.85	186	7.18225
PH01000001G0130	989	744.846	4	0.473388
PH01000001G0140	2271	2026.85	106	4.61009
PH01000001G0190	915	670.916	75	9.85411
PH01000001G0200	3430	3185.85	159.711	4.41912
PH01000001G0390	1502	1257.85	167.119	11.7118
PH01000001G0500	3287	3042.85	1937.26	56.1218
PH01000001G0670	2919	2674.85	36	1.18639
PH01000001G0700	3736	3491.85	119	3.00411
PH01000001G0710	2139	1894.85	760	35.3561
PH01000001G0720	2890	2645.85	31.8876	1.06238
PH01000001G0800	2445	2200.85	391	15.6607
PH01000001G0820	2250	2005.85	1003.35	44.0939
PH01000001G0870	1503	1258.85	494	34.5922
PH01000001G0880	2113	1868.85	20	0.943367
PH01000001G0900	2046	1801.85	516	25.2439
PH01000001G0920	635	392.808	2	0.448822
PH01000001G0950	3081	2836.85	481.247	14.954
PH01000001G1270	1937	1692.85	148	7.7067
PH01000001G1290	569	327.408	87	23.4236
PH01000001G1300	1570	1325.85	61	4.05565
PH01000001G1450	1529	1284.85	59	4.04786
PH01000001G1600	1387	1142.85	60	4.62794
PH01000001G1650	1652	1407.85	0	0
PH01000001G1670	3460	3215.85	317	8.68937
PH01000001G1770	1690	1445.85	148	9.02327
PH01000001G1780	2050	1805.85	138	6.73632
PH01000001G1810	1763	1518.85	234	13.5808
PH01000001G1870	2878	2633.85	100	3.34683
PH01000001G1880	4006	3761.85	100.469	2.35425
PH01000001G1960	4721	4476.85	1	0.0196903
PH01000001G2010	1884	1639.85	480	25.8025
PH01000001G2030	1015	770.846	11606.5	1327.26
PH01000001G2110	2101	1856.85	391.571	18.5891
PH01000001G2130	2373	2128.85	28	1.15941
PH01000001G2250	2365	2120.85	9	0.374074
PH01000001G2300	2061	1816.85	633	30.7121
PH01000001G2310	1641	1396.85	25	1.57767
PH01000001G2410	1340	1095.85	427	34.3481
PH01000001G2510	2181	1936.85	790	35.9547
PH01000001G2560	1445	1200.85	57	4.18419
PH01000001G2570	1149	904.846	300	29.2261
PH01000001G2580	1850	1605.85	2266.69	124.426
PH01000001G2590	1381	1136.85	105	8.14164
PH01000001G2600	1247	1002.85	300.8	26.4404
PH01000001G2610	678	435.64	715	144.678
PH01000001G2640	2101	1856.85	56	2.6585
PH01000001G2800	3264	3019.85	925.072	27.0032
PH01000001G2850	2240	1995.85	73	3.22418
PH01000001G2860	2606	2361.85	84	3.1351
PH01000001G2870	3230	2985.85	1972.43	58.2316
PH01000001G2930	3130	2885.85	459.741	14.0431
PH01000001G2940	744	501.169	32.0982	5.64574
PH01000001G3120	3421	3176.85	29	0.804685
PH01000001G3180	1580	1335.85	18	1.18779
PH01000001G3190	2278	2033.85	83	3.59736
PH01000001G3200	1730	1485.85	3	0.17798
PH01000001G3260	1180	935.846	394	37.1121
PH01000001G3290	1593	1348.85	57	3.72509
PH01000001G3350	1618	1373.85	18	1.15494
PH01000001G3420	2472	2227.85	284	11.2372
PH01000001G3470	1155	910.846	68.2035	6.60064
PH01000001G3500	1467	1222.85	125.779	9.06696
PH01000001G3600	1250	1005.85	52	4.55718
PH01000001G3620	1832	1587.85	377	20.9294
PH01000001G3650	2232	1987.85	523.874	23.231
PH01000001G3710	1040	795.846	28	3.10137
PH01000001G3740	1906	1661.85	2	0.106087
PH01000001G4030	2768	2523.85	9	0.314343
PH01000001G4050	2130	1885.85	24	1.12184
PH01000001G4440	3128	2883.85	207	6.32736
PH01000001G4450	3733	3488.85	255	6.44292
PH01000001G4480	1585	1340.85	71	4.66771
PH01000001G4490	915	670.916	192	25.2265
PH01000001G4520	3319	3074.85	212	6.07766
PH01000001G4670	2122	1877.85	182.673	8.57511
PH01000001G4680	3541	3296.85	310	8.28871
PH01000001G4800	1455	1210.85	5	0.364003
PH01000001G4890	1584	1339.85	156	10.2635
PH01000001G4970	4213	3968.85	378.281	8.40184
PH01000001G4990	3467	3222.85	12	0.328221
PH01000001G5000	2045	1800.85	834.899	40.8678
PH01000001G5130	2809	2564.85	238.718	8.20442
PH01000001G5360	1285	1040.85	262	22.1891
PH01000002G0050	1051	806.846	461.505	50.4208
PH01000002G0130	5788	5543.85	504.498	8.02181
PH01000002G0150	2965	2720.85	246.486	7.98568
PH01000002G0160	1128	883.846	63	6.2833
PH01000002G0230	4966	4721.85	12	0.224023
PH01000002G0240	2218	1973.85	2075	92.6678
PH01000002G0290	1390	1145.85	279	21.4636
PH01000002G0310	1059	814.846	1308.65	141.57
PH01000002G0320	5345	5100.85	1005.33	17.3736
PH01000002G0340	1201	956.846	1	0.092126
PH01000002G0360	3935	3690.85	34	0.812039
PH01000002G0430	1548	1303.85	55	3.71844
PH01000002G0490	5261	5016.85	262	4.60357
PH01000002G0540	1240	995.846	14	1.23925
PH01000002G0640	2131	1886.85	212	9.90429
PH01000002G0720	1990	1745.85	185	9.34093
PH01000002G0760	2327	2082.85	819.475	34.6819
PH01000002G0790	3051	2806.85	224.608	7.05392
PH01000002G0950	2977	2732.85	503.671	16.2464
PH01000002G1040	4136	3891.85	36	0.815401
PH01000002G1150	5129	4884.85	162.434	2.93123
PH01000002G1250	2777	2532.85	300	10.4409
PH01000002G1270	1064	819.846	343.648	36.9492
PH01000002G1400	1871	1626.85	541	29.314
PH01000002G1550	3968	3723.85	7	0.165703
PH01000002G1570	1638	1393.85	944	59.701
PH01000002G1660	3490	3245.85	400.561	10.8784
PH01000002G1670	1123	878.846	10.2346	1.02655
PH01000002G1810	1645	1400.85	1	0.0629265
PH01000002G1820	2680	2435.85	27.3956	0.991416
PH01000002G1850	1033	788.846	212	23.6901
PH01000002G1960	2535	2290.85	120	4.61753
PH01000002G2090	4983	4738.85	1182	21.9872
PH01000002G2210	2795	2550.85	765	26.4363
PH01000002G2300	685	442.596	244.545	48.7051
PH01000002G2380	2331	2086.85	71.2686	3.01045
PH01000002G2470	3355	3110.85	151	4.27881
PH01000002G2500	2942	2697.85	144	4.70511
PH01000002G2510	607	364.962	180.556	43.6102
PH01000002G2620	2354	2109.85	744	31.0847
PH01000002G2660	2817	2572.85	111.24	3.8113
PH01000002G2670	1604	1359.85	331	21.4567
PH01000002G2710	2210	1965.85	40	1.79364
PH01000002G2720	1337	1092.85	123	9.92134
PH01000002G2740	2035	1790.85	704	34.6528
PH01000002G2770	1774	1529.85	101	5.81966
PH01000002G2790	2400	2155.85	2398	98.0518
PH01000002G2800	2233	1988.85	623	27.6128
PH01000002G2830	1818	1573.85	8098	453.565
PH01000002G2840	3963	3718.85	654.134	15.5054
PH01000002G2860	1510	1265.85	327	22.7715
PH01000002G2920	1861	1616.85	35	1.9082
PH01000002G2930	3233	2988.85	68	2.00553
PH01000002G2980	3092	2847.85	275	8.51217
PH01000002G3050	3497	3252.85	54	1.46337
PH01000002G3060	3488	3243.85	16	0.434794
PH01000002G3110	2874	2629.85	635.371	21.2971
PH01000002G3170	2484	2239.85	654.205	25.7466
PH01000002G3240	1850	1605.85	439	24.0982
PH01000002G3260	3769	3524.85	258	6.45214
PH01000002G3270	1289	1044.85	55	4.64018
PH01000002G3290	2957	2712.85	169	5.49143
PH01000002G3370	2697	2452.85	1437.22	51.6509
PH01000002G3460	1937	1692.85	37	1.92667
PH01000002G3470	841	597.479	920	135.734
PH01000002G3590	1049	804.846	89	9.74768
PH01000002G3730	1098	853.846	40.0198	4.13161
PH01000002G3860	2496	2251.85	246	9.62987
PH01000002G3900	1483	1238.85	127	9.03671
PH01000002G3910	2946	2701.85	43.2328	1.41051
PH01000002G3920	2116	1871.85	31	1.45988
PH01000002G3940	1151	906.846	41	3.98542
PH01000002G3950	879	635.113	2	0.27759
PH01000002G3990	2698	2453.85	621	22.3084
PH01000002G4080	1136	891.846	110	10.8724
PH01000002G4150	1619	1374.85	183.878	11.7896
PH01000002G4180	1520	1275.85	8480	585.898
PH01000002G4200	2026	1781.85	192	9.4985
PH01000002G4240	2882	2637.85	343	11.4622
PH01000002G4250	2300	2055.85	5539	237.501
PH01000002G4280	1505	1260.85	27	1.88767
PH01000002G4300	1515	1270.85	18	1.24854
PH01000002G4340	1923	1678.85	781	41.0076
PH01000003G0060	1198	953.846	10877.5	1005.25
PH01000003G0100	3817	3572.85	365	9.00539
PH01000003G0190	2587	2342.85	907	34.1262
PH01000003G0200	840	596.479	18	2.66012
PH01000003G0270	2478	2233.85	20	0.789225
PH01000003G0310	2638	2393.85	59.4673	2.18981
PH01000003G0320	1993	1748.85	6	0.302429
PH01000003G0390	2280	2035.85	472.283	20.4494
PH01000003G0400	597	354.998	97	24.0863
PH01000003G0410	3723	3478.85	166.938	4.23002
PH01000003G0420	1949	1704.85	1735	89.7095
PH01000003G0430	878	634.113	6583.95	915.26
PH01000003G0470	3346	3101.85	180	5.11536
PH01000003G0570	1285	1040.85	198	16.7688
PH01000003G0620	2277	2032.85	421.114	18.2608
PH01000003G0680	652	409.768	0	0
PH01000003G0730	3024	2779.85	446	14.1429
PH01000003G0760	1924	1679.85	88	4.61782
PH01000003G0780	3505	3260.85	42	1.13538
PH01000003G0790	2754	2509.85	396	13.9082
PH01000003G0810	3476	3231.85	10	0.272755
PH01000003G0840	1047	802.846	1157.71	127.113
PH01000003G0860	1285	1040.85	49	4.14986
PH01000003G0870	1809	1564.85	10	0.563317
PH01000003G0910	2328	2083.85	130.375	5.5151
PH01000003G0960	827	583.479	23	3.47478
PH01000003G1050	2384	2139.85	413.437	17.0314
PH01000003G1230	1573	1328.85	911.843	60.488
PH01000003G1440	1940	1695.85	112	5.82178
PH01000003G1590	3240	2995.85	54	1.58891
PH01000003G1660	1604	1359.85	5	0.324119
PH01000003G1680	2237	1992.85	302	13.3585
PH01000003G1780	1905	1660.85	42.4427	2.25267
PH01000003G1880	1120	875.846	105	10.5678
PH01000003G1890	1648	1403.85	161	10.1095
PH01000003G1900	885	641.113	51	7.01229
PH01000003G1970	3732	3487.85	71	1.79442
PH01000003G2020	648	405.768	116	25.2002
PH01000003G2040	3538	3293.85	451	12.0697
PH01000003G2120	580	338.208	707.73	184.462
PH01000003G2320	877	633.113	335	46.6431
PH01000003G2350	1225	980.846	164	14.739
PH01000003G2480	1815	1570.85	1	0.0561165
PH01000003G2490	1695	1450.85	0	0
PH01000003G2570	1057	812.846	69	7.48281
PH01000003G2600	1746	1501.85	1792	105.181
PH01000003G2650	3674	3429.85	167	4.29206
PH01000003G2710	2482	2237.85	122	4.80567
PH01000003G2730	820	576.479	8	1.22329
PH01000003G2770	3471	3226.85	249	6.80213
PH01000003G3040	2027	1782.85	183	9.04818
PH01000003G3120	2624	2379.85	634	23.4836
PH01000003G3170	772	528.811	11	1.83365
PH01000003G3180	3435	3190.85	1718	47.4615
PH01000003G3290	729	486.267	1	0.18128
PH01000003G3390	1275	1030.85	98	8.38024
PH01000003G3550	2186	1941.85	242	10.9856
PH01000003G3560	1456	1211.85	1054.99	76.7409
PH01000003G3570	3368	3123.85	796.573	22.4781
PH01000003G3590	1969	1724.85	474.823	24.2664
PH01000003G3600	856	612.237	94	13.5342
PH01000003G3650	2876	2631.85	8010.65	268.307
PH01000003G3670	782	538.811	109	17.8326
PH01000003G3690	1682	1437.85	147	9.01216
PH01000003G3730	1397	1152.85	494	37.7728
PH01000003G3770	2367	2122.85	195.686	8.12578
PH01000003G3800	3588	3343.85	57.5835	1.51801
PH01000003G3870	1639	1394.85	6.03939	0.381673
PH01000003G3960	3529	3284.85	50	1.34177
PH01000003G4010	1495	1250.85	9	0.634253
PH01000003G4150	1135	890.846	148	14.6448
PH01000003G4180	1884	1639.85	1	0.0537553
PH01000003G4200	1611	1366.85	21	1.35433
PH01000003G4210	837	593.479	351	52.1346
PH01000003G4220	3224	2979.85	6	0.177493
PH01000003G4260	3690	3445.85	105.181	2.69071
PH01000003G4290	1884	1639.85	109	5.85932
PH01000004G0040	2189	1944.85	85.1033	3.85732
PH01000004G0130	1755	1510.85	5570.51	325.011
PH01000004G0140	1339	1094.85	152	12.2381
PH01000004G0220	1435	1190.85	7	0.518163
PH01000004G0240	2966	2721.85	22.0877	0.715336
PH01000004G0260	1626	1381.85	32	2.04134
PH01000004G0290	1569	1324.85	86	5.72212
PH01000004G0400	3768	3523.85	9864	246.752
PH01000004G0480	1528	1283.85	2	0.137322
PH01000004G0500	3985	3740.85	42	0.9897
PH01000004G0570	2259	2014.85	15	0.656256
PH01000004G0650	2445	2200.85	948	37.9702
PH01000004G0740	1392	1147.85	147	11.2891
PH01000004G0870	1282	1037.85	74	6.28525
PH01000004G0950	3416	3171.85	578	16.0635
PH01000004G0980	2525	2280.85	269	10.3963
PH01000004G1010	2166	1921.85	611.501	28.0481
PH01000004G1020	1009	764.846	42	4.8406
PH01000004G1040	1457	1212.85	128.207	9.31817
PH01000004G1130	1357	1112.85	27	2.13871
PH01000004G1140	2056	1811.85	164	7.97897
PH01000004G1210	2865	2620.85	69	2.32077
PH01000004G1260	1952	1707.85	1288	66.48
PH01000004G1350	638	395.808	0	0
PH01000004G1430	4305	4060.85	399	8.66125
PH01000004G1440	1176	931.846	0	0
PH01000004G1550	1377	1132.85	118	9.18196
PH01000004G1570	2008	1763.85	205	10.2451
PH01000004G1580	742	499.169	161.245	28.475
PH01000004G1630	1742	1497.85	79.9851	4.70724
PH01000004G1680	2068	1823.85	257.664	12.4535
PH01000004G1720	1635	1390.85	67	4.24639
PH01000004G1750	2903	2658.85	171	5.66927
PH01000004G1840	865	621.175	105	14.9004
PH01000004G1850	2275	2030.85	111	4.81804
PH01000004G1860	2660	2415.85	2208	80.5664
PH01000004G2090	2041	1796.85	21	1.03023
PH01000004G2190	1854	1609.85	266	14.5654
PH01000004G2200	1524	1279.85	124	8.54059
PH01000004G2210	1714	1469.85	38.9273	2.33457
PH01000004G2220	3795	3550.85	15	0.372378
PH01000004G2230	4560	4315.85	429	8.76225
PH01000004G2550	2315	2070.85	308	13.1107
PH01000004G2710	3901	3656.85	342	8.24411
PH01000004G2830	3151	2906.85	129	3.91194
PH01000004G2870	2605	2360.85	19	0.709431
PH01000004G2930	2118	1873.85	52	2.44621
PH01000004G3000	2658	2413.85	21	0.766891
PH01000004G3020	3060	2815.85	159	4.97751
PH01000004G3030	3100	2855.85	217	6.69806
PH01000004G3040	1335	1090.85	25	2.02023
PH01000004G3200	3162	2917.85	69	2.08454
PH01000004G3220	1132	887.846	12.8502	1.27584
PH01000004G3230	3246	3001.85	2236.4	65.6727
PH01000004G3260	1604	1359.85	0	0
PH01000004G3370	2237	1992.85	255.423	11.2982
PH01000004G3560	1813	1568.85	452.261	25.4116
PH01000004G3640	1358	1113.85	739.614	58.5335
PH01000004G3680	2967	2722.85	5	0.161872
PH01000004G3830	2665	2420.85	432	15.7304
PH01000004G3970	5735	5490.85	140	2.24757
PH01000004G4070	1562	1317.85	346.424	23.1722
PH01000004G4080	2192	1947.85	21	0.950361
PH01000004G4100	3704	3459.85	164.924	4.20196
PH01000004G4410	3979	3734.85	283.652	6.6948
PH01000004G4460	2270	2025.85	28	1.21836
PH01000004G4470	1904	1659.85	118.896	6.3143
PH01000005G0010	1388	1143.85	20	1.5413
PH01000005G0050	1832	1587.85	79	4.38574
PH01000005G0140	895	651.048	4	0.541591
PH01000005G0150	2289	2044.85	30	1.29326
PH01000005G0270	5064	4819.85	9.05045	0.165524
PH01000005G0290	5557	5312.85	13.0038	0.215758
PH01000005G0300	4236	3991.85	226.249	4.99617
PH01000005G0310	2697	2452.85	92.5487	3.32601
PH01000005G0330	1061	816.846	95	10.252
PH01000005G0400	5518	5273.85	78	1.30374
PH01000005G0450	2806	2561.85	208.302	7.16744
PH01000005G0500	2803	2558.85	231	7.95778
PH01000005G0510	6423	6178.85	640.393	9.13615
PH01000005G0580	2793	2548.85	88	3.04343
PH01000005G0590	621	378.962	13	3.02393
PH01000005G0680	509	268.216	0	0
PH01000005G0850	891	647.113	14	1.90709
PH01000005G0880	1234	989.846	13	1.15771
PH01000005G0920	2159	1914.85	26	1.19692
PH01000005G0960	1998	1753.85	808.62	40.6422
PH01000005G0970	2594	2349.85	105	3.93889
PH01000005G1020	6338	6093.85	349.486	5.05548
PH01000005G1030	3752	3507.85	698.337	17.5489
PH01000005G1170	3071	2826.85	392	12.2239
PH01000005G1180	2276	2031.85	275.69	11.9606
PH01000005G1190	1823	1578.85	532	29.7027
PH01000005G1200	1133	888.846	123	12.1984
PH01000005G1210	3975	3730.85	161	3.80402
PH01000005G1220	2859	2614.85	1503.73	50.6929
PH01000005G1230	4251	4006.85	364.427	8.01738
PH01000005G1260	2690	2445.85	38	1.36955
PH01000005G1300	1055	810.846	3415	371.258
PH01000005G1320	1597	1352.85	824	53.6912
PH01000005G1390	1252	1007.85	408	35.6854
PH01000005G1420	4174	3929.85	105.027	2.35585
PH01000005G1450	3147	2902.85	229	6.95401
PH01000005G1460	1106	861.846	443	45.3104
PH01000005G1500	3086	2841.85	20.9421	0.649597
PH01000005G1530	1774	1529.85	10	0.576204
PH01000005G1580	5922	5677.85	6	0.0931519
PH01000005G1660	2619	2374.85	12	0.44542
PH01000005G1770	1501	1256.85	27	1.89368
PH01000005G1790	2637	2392.85	43	1.58408
PH01000005G1800	1219	974.846	2281	206.259
PH01000005G1820	962	717.846	56	6.87671
PH01000005G1830	2110	1865.85	371	17.5276
PH01000005G1850	2611	2366.85	24	0.893851
PH01000005G1950	1277	1032.85	534	45.5753
PH01000005G2010	1658	1413.85	160	9.97567
PH01000005G2020	1142	897.846	134	13.1561
PH01000005G2030	2523	2278.85	919	35.5488
PH01000005G2110	4275	4030.85	831.478	18.1836
PH01000005G2160	3950	3705.85	275.436	6.55175
PH01000005G2200	2230	1985.85	969.939	43.0549
PH01000005G2210	1314	1069.85	369	30.4039
PH01000005G2240	2553	2308.85	183.754	7.01561
PH01000005G2310	2800	2555.85	334	11.5196
PH01000005G2340	2113	1868.85	898.256	42.3693
PH01000005G2360	1980	1735.85	143.953	7.31026
PH01000005G2470	1204	959.846	498.518	45.7829
PH01000005G2480	1743	1498.85	284	16.7027
PH01000005G2540	694	451.596	50	9.75986
PH01000005G2550	2464	2219.85	253.114	10.0512
PH01000005G2560	4462	4217.85	1394.84	29.1513
PH01000005G2580	2017	1772.85	21	1.04417
PH01000005G2590	2216	1971.85	208.503	9.32103
PH01000005G2820	1193	948.846	316	29.3573
PH01000005G2870	1533	1288.85	179	12.2427
PH01000005G2880	2706	2461.85	147	5.26357
PH01000005G2890	3682	3437.85	463.92	11.8954
PH01000005G2900	1417	1172.85	9	0.676434
PH01000005G2920	985	740.846	5	0.59493
PH01000005G2970	3444	3199.85	271	7.46559
PH01000005G3020	3854	3609.85	189.02	4.61576
PH01000005G3030	3614	3369.85	735.696	19.2448
PH01000005G3110	3202	2957.85	744	22.1728
PH01000005G3140	4196	3951.85	408.481	9.11163
PH01000005G3210	3050	2805.85	1097.85	34.4909
PH01000005G3220	3756	3511.85	671	16.8427
PH01000005G3350	2989	2744.85	0	0
PH01000005G3370	1219	974.846	402	36.3508
PH01000005G3390	825	581.479	169	25.6199
PH01000005G3400	1763	1518.85	114	6.6163
PH01000005G3460	2143	1898.85	1155.39	53.6367
PH01000005G3500	3420	3175.85	235.426	6.53461
PH01000005G3600	2441	2196.85	162.552	6.52254
PH01000005G3610	4172	3927.85	108	2.42378
PH01000005G3620	1297	1052.85	29.5862	2.47713
PH01000005G3640	6766	6521.85	790	10.6778
PH01000005G3710	3005	2760.85	165.06	5.27015
PH01000005G3720	1794	1549.85	19	1.08066
PH01000005G3860	3517	3272.85	139	3.74381
PH01000005G4060	2472	2227.85	298	11.7911
PH01000005G4070	4239	3994.85	1346.41	29.71
PH01000005G4150	3026	2781.85	1567.52	49.6711
PH01000006G0060	1866	1621.85	2.00155	0.108788
PH01000006G0210	1920	1675.85	1	0.0526005
PH01000006G0350	2325	2080.85	66	2.79594
PH01000006G0380	1140	895.846	114	11.2175
PH01000006G0390	1394	1149.85	163	12.496
PH01000006G0400	2179	1934.85	103	4.69261
PH01000006G0430	2146	1901.85	140	6.48899
PH01000006G0450	2278	2033.85	265	11.4856
PH01000006G0460	2100	1855.85	520	24.6993
PH01000006G0590	2120	1875.85	0	0
PH01000006G0610	1693	1448.85	169	10.2823
PH01000006G0660	2421	2176.85	31	1.25533
PH01000006G0760	3677	3432.85	1198.35	30.7717
PH01000006G0810	2589	2344.85	196	7.36828
PH01000006G0880	1443	1198.85	75	5.5147
PH01000006G0910	2904	2659.85	30	0.994235
PH01000006G0920	1064	819.846	132	14.1927
PH01000006G0940	2168	1923.85	111	5.086
PH01000006G0960	1770	1525.85	195.299	11.2827
PH01000006G1010	1736	1491.85	39	2.30444
PH01000006G1030	1022	777.846	1377	156.05
PH01000006G1150	401	164.24	18	9.6609
PH01000006G1230	1367	1122.85	13.0758	1.02653
PH01000006G1420	3147	2902.85	307.791	9.34665
PH01000006G1440	861	617.175	55	7.85558
PH01000006G1450	1074	829.846	64	6.7984
PH01000006G1570	2964	2719.85	652	21.1314
PH01000006G1670	2278	2033.85	110	4.76759
PH01000006G2010	2693	2448.85	98	3.52768
PH01000006G2190	2547	2302.85	50	1.91394
PH01000006G2220	1014	769.846	18	2.06107
PH01000006G2340	1132	887.846	1617	160.545
PH01000006G2370	804	560.649	161	25.3139
PH01000006G2390	2276	2031.85	195.431	8.47867
PH01000006G2400	2649	2404.85	304	11.1432
PH01000006G2410	4662	4417.85	285	5.68668
PH01000006G2500	3250	3005.85	9	0.263937
PH01000006G2600	1123	878.846	289	28.9874
PH01000006G2680	2213	1968.85	288	12.8945
PH01000006G2790	2336	2091.85	465.638	19.622
PH01000006G2800	3181	2936.85	181.084	5.43529
PH01000006G3040	2048	1803.85	510	24.9227
PH01000006G3200	1580	1335.85	29	1.91366
PH01000006G3240	4135	3890.85	422	9.56076
PH01000006G3330	1825	1580.85	2	0.111523
PH01000006G3340	2391	2146.85	68	2.79211
PH01000006G3360	2683	2438.85	323	11.6746
PH01000006G3520	2017	1772.85	347	17.2537
PH01000006G3570	1936	1691.85	197	10.2643
PH01000006G3600	766	522.864	1911	322.178
PH01000006G3670	3106	2861.85	101	3.11099
PH01000006G3730	2001	1756.85	34.9972	1.756
PH01000007G0730	4304	4059.85	86.2799	1.87337
PH01000007G0830	1832	1587.85	10	0.555157
PH01000007G0890	1132	887.846	83.9984	8.33983
PH01000007G1150	4744	4499.85	45.3518	0.888425
PH01000007G1340	2979	2734.85	981	31.6199
PH01000007G1470	3804	3559.85	249.384	6.17535
PH01000007G1520	5823	5578.85	13	0.205411
PH01000007G1740	2405	2160.85	471	19.2142
PH01000007G1750	1778	1533.85	386	22.1835
PH01000007G1880	4435	4190.85	485.575	10.2136
PH01000007G1960	2752	2507.85	369.218	12.978
PH01000007G2030	2114	1869.85	16	0.75429
PH01000007G2100	3115	2870.85	180	5.52697
PH01000007G2380	2782	2537.85	168	5.83537
PH01000007G2390	2888	2643.85	955	31.8413
PH01000007G2400	4523	4278.85	199.096	4.10167
PH01000007G2410	2455	2210.85	363	14.4735
PH01000007G2600	1751	1506.85	235.301	13.7651
PH01000007G2620	804	560.649	74	11.635
PH01000007G2760	4408	4163.85	150	3.17556
PH01000007G2850	809	565.593	1	0.155855
PH01000007G2860	3813	3568.85	349	8.62029
PH01000007G2920	1549	1304.85	48	3.24269
PH01000007G2970	1651	1406.85	18	1.12785
PH01000007G3010	1124	879.846	23	2.30433
PH01000007G3080	3292	3047.85	25	0.723055
PH01000007G3130	1828	1583.85	24	1.33574
PH01000007G3150	3845	3600.85	393.564	9.63463
PH01000007G3190	1211	966.846	1	0.0911731
PH01000007G3320	2774	2529.85	3544.28	123.497
PH01000007G3390	4156	3911.85	3505.91	79.003
PH01000007G3570	1862	1617.85	67	3.65058
PH01000007G3590	845	601.479	4.60532	0.674937
PH01000007G3600	3146	2901.85	17.5833	0.534133
PH01000007G3610	1311	1066.85	165	13.6335
PH01000007G3680	4289	4044.85	112	2.44084
PH01000008G0200	2811	2566.85	47	1.61407
PH01000008G0420	4901	4656.85	29.021	0.549344
PH01000008G0500	1084	839.846	855.639	89.808
PH01000008G0920	1581	1336.85	804	53.015
PH01000008G1020	1521	1276.85	95.385	6.58515
PH01000008G1030	933	688.916	44	5.63003
PH01000008G1080	2813	2568.85	9	0.308836
PH01000008G1140	1429	1184.85	633.281	47.115
PH01000008G1310	1266	1021.85	156	13.4575
PH01000008G1430	1678	1433.85	129	7.9307
PH01000008G1440	1045	800.846	52	5.72372
PH01000008G1510	2324	2079.85	37	1.56818
PH01000008G1530	1440	1195.85	26397	1945.83
PH01000008G1540	2288	2043.85	515.43	22.2303
PH01000008G1560	2073	1828.85	215	10.363
PH01000008G2080	754	510.966	252.968	43.6413
PH01000008G2090	860	616.175	216	30.9011
PH01000008G2100	3466	3221.85	6	0.164161
PH01000008G2130	1010	765.846	25	2.87755
PH01000008G2140	2786	2541.85	270	9.36351
PH01000008G2210	817	573.479	3	0.461135
PH01000008G2240	1382	1137.85	52	4.02851
PH01000008G2370	1187	942.846	5154	481.868
PH01000008G2420	2533	2288.85	841	32.3894
PH01000008G2470	5617	5372.85	360.849	5.92032
PH01000008G2620	1549	1304.85	67	4.52626
PH01000008G2640	429	190.487	0	0
PH01000008G2650	1690	1445.85	8	0.487744
PH01000008G2700	5627	5382.85	831	13.6086
PH01000008G2800	1315	1070.85	59	4.85679
PH01000008G2960	4334	4089.85	2649	57.0951
PH01000008G3080	1539	1294.85	118	8.03319
PH01000008G3090	3014	2769.85	24	0.7638
PH01000008G3130	2554	2309.85	13.3413	0.509144
PH01000008G3210	1676	1431.85	151	9.29618
PH01000008G3230	4225	3980.85	12	0.265724
PH01000009G0030	7292	7047.85	272	3.40202
PH01000009G0060	3118	2873.85	51	1.56434
PH01000009G0150	2854	2609.85	63	2.12789
PH01000009G0160	2560	2315.85	55	2.09352
PH01000009G0260	2198	1953.85	146	6.58698
PH01000009G0270	740	497.169	24	4.25531
PH01000009G0300	1389	1144.85	381	29.3361
PH01000009G0320	4314	4069.85	74	1.60279
PH01000009G0350	1370	1125.85	1658.38	129.846
PH01000009G0360	1703	1458.85	135	8.15734
PH01000009G0410	5848	5603.85	243.793	3.83494
PH01000009G0420	958	713.846	1312	162.014
PH01000009G0430	1944	1699.85	38	1.9706
PH01000009G0510	1434	1189.85	352.501	26.1152
PH01000009G0530	1386	1141.85	92	7.10239
PH01000009G0540	761	517.864	49	8.34075
PH01000009G0590	3147	2902.85	1295	39.3251
PH01000009G0600	2152	1907.85	61.5023	2.84166
PH01000009G0810	2567	2322.85	566	21.4793
PH01000009G0830	2706	2461.85	1670.8	59.8258
PH01000009G0840	2551	2306.85	9	0.343913
PH01000009G0850	2671	2426.85	16.8076	0.610502
PH01000009G0870	1084	839.846	235	24.6656
PH01000009G0890	1569	1324.85	279	18.5636
PH01000009G0970	7299	7054.85	951.785	11.8926
PH01000009G1080	1642	1397.85	47	2.96389
PH01000009G1200	1160	915.846	37.1433	3.57505
PH01000009G1230	1152	907.846	27	2.62166
PH01000009G1240	2359	2114.85	1634.62	68.1337
PH01000009G1290	2414	2169.85	27	1.09688
PH01000009G1300	1207	962.846	5	0.457759
PH01000009G1330	2373	2128.85	237.787	9.84619
PH01000009G1370	1989	1744.85	10	0.505204
PH01000009G1380	2331	2086.85	8	0.337928
PH01000009G1390	2099	1854.85	69	3.27918
PH01000009G1450	1756	1511.85	382	22.2731
PH01000009G1510	1656	1411.85	55	3.43399
PH01000009G1600	504	263.349	0	0
PH01000009G1660	1333	1088.85	39.4087	3.19043
PH01000009G1670	1121	876.846	145	14.577
PH01000009G1680	4408	4163.85	764	16.1742
PH01000009G1800	1312	1067.85	472	38.9635
PH01000009G1870	4434	4189.85	17	0.357664
PH01000009G1900	1705	1460.85	2149.96	129.733
PH01000009G1940	1046	801.846	19	2.08875
PH01000009G1960	1548	1303.85	11	0.743687
PH01000009G2100	1362	1117.85	257	20.2663
PH01000009G2130	2303	2058.85	395.042	16.9139
PH01000009G2140	1622	1377.85	187	11.9637
PH01000009G2190	4497	4252.85	435.496	9.02669
PH01000009G2290	2972	2727.85	633	20.4554
PH01000009G2360	1584	1339.85	1464	96.3186
PH01000009G2390	494	253.715	5088.86	1768.07
PH01000009G2460	1480	1235.85	1530.61	109.175
PH01000009G2490	2646	2401.85	21	0.770723
PH01000009G2500	2374	2129.85	32	1.32442
PH01000009G2540	2910	2665.85	152.833	5.05365
PH01000009G2590	587	345.174	1449	370.045
PH01000009G2680	2164	1919.85	704.633	32.3534
PH01000009G2750	2146	1901.85	26	1.2051
PH01000009G2810	761	517.864	126	21.4476
PH01000009G2840	1778	1533.85	56	3.21833
PH01000009G2920	2014	1769.85	81.635	4.06598
PH01000009G2950	2033	1788.85	88	4.33644
PH01000009G2960	3827	3582.85	14	0.344448
PH01000009G3360	2213	1968.85	783.729	35.0896
PH01000009G3370	1504	1259.85	98	6.85698
PH01000010G0100	2421	2176.85	1356.02	54.9114
PH01000010G0110	1117	872.846	8.18302	0.826419
PH01000010G0140	3058	2813.85	67	2.09893
PH01000010G0220	6657	6412.85	2209.73	30.3748
PH01000010G0280	3028	2783.85	445.845	14.1177
PH01000010G0320	3017	2772.85	219	6.96214
PH01000010G0350	2504	2259.85	132.312	5.16113
PH01000010G0360	1435	1190.85	153	11.3256
PH01000010G0450	1186	941.846	318.821	29.8395
PH01000010G0460	1404	1159.85	68	5.16812
PH01000010G0610	2265	2020.85	106	4.62378
PH01000010G0620	4612	4367.85	34	0.686176
PH01000010G0640	1525	1280.85	859.681	59.165
PH01000010G0700	1794	1549.85	16	0.91003
PH01000010G0730	1078	833.846	1788.51	189.073
PH01000010G0740	4830	4585.85	412	7.91958
PH01000010G0760	1409	1164.85	33	2.49729
PH01000010G0770	1890	1645.85	27.4625	1.47087
PH01000010G0780	1022	777.846	266	30.1448
PH01000010G0850	2103	1858.85	1546	73.3146
PH01000010G0990	3156	2911.85	2305	69.7793
PH01000010G1020	1236	991.846	1339.9	119.083
PH01000010G1070	3632	3387.85	15	0.390294
PH01000010G1080	3945	3700.85	185	4.40651
PH01000010G1090	838	594.479	32	4.74502
PH01000010G1120	1463	1218.85	1460.95	105.66
PH01000010G1130	2951	2706.85	1100.46	35.8373
PH01000010G1220	3948	3703.85	32	0.76159
PH01000010G1380	1898	1653.85	0	0
PH01000010G1410	7233	6988.85	322	4.06139
PH01000010G1470	3629	3384.85	104	2.70844
PH01000010G1530	3202	2957.85	1	0.0298022
PH01000010G1560	2122	1877.85	79	3.70844
PH01000010G1590	2698	2453.85	333	11.9625
PH01000010G1610	4855	4610.85	1091	20.8578
PH01000010G1820	1995	1750.85	12	0.604168
PH01000010G1850	4540	4295.85	491.059	10.0765
PH01000010G1950	2143	1898.85	0	0
PH01000010G1960	2560	2315.85	201	7.65086
PH01000010G2010	1730	1485.85	28	1.66115
PH01000010G2050	1770	1525.85	185	10.6877
PH01000010G2350	2196	1951.85	2517	113.674
PH01000010G2470	3880	3635.85	345.889	8.38602
PH01000010G2480	1622	1377.85	72	4.60634
PH01000010G2510	1104	859.846	60	6.15113
PH01000010G2530	1205	960.846	432	39.6327
PH01000010G2550	4344	4099.85	491	10.5569
PH01000010G2650	2244	1999.85	135.491	5.97226
PH01000010G2680	2506	2261.85	88	3.4296
PH01000010G2720	1469	1224.85	1	0.0719685
PH01000010G2770	1400	1155.85	309.767	23.6243
PH01000010G2810	2535	2290.85	26	1.00046
PH01000010G2820	1924	1679.85	190	9.9703
PH01000010G2990	2358	2113.85	16	0.667223
PH01000010G3030	7480	7235.85	393.049	4.78831
PH01000010G3060	2252	2007.85	0.999983	0.0439022
PH01000010G3080	3143	2898.85	223	6.78116
PH01000010G3100	3382	3137.85	2067.57	58.0834
PH01000010G3140	2682	2437.85	690	24.9498
PH01000010G3150	2314	2069.85	22	0.936933
PH01000010G3180	1466	1221.85	202	14.5733
PH01000011G0130	2547	2302.85	80	3.06231
PH01000011G0270	2403	2158.85	182	7.43145
PH01000011G0320	1962	1717.85	1	0.0513145
PH01000011G0540	4261	4016.85	48.7063	1.06887
PH01000011G0550	2932	2687.85	47.8561	1.56948
PH01000011G0660	3429	3184.85	68.0517	1.88354
PH01000011G1090	1183	938.846	4	0.375569
PH01000011G1110	2309	2064.85	3018.54	128.865
PH01000011G1210	1629	1384.85	129.508	8.24361
PH01000011G1240	4721	4476.85	298	5.8677
PH01000011G1270	1003	758.846	222	25.7883
PH01000011G1330	3109	2864.85	96	2.95389
PH01000011G1350	1009	764.846	66	7.60666
PH01000011G1390	5045	4800.85	84.4638	1.55088
PH01000011G1470	4001	3756.85	355.75	8.34729
PH01000011G1530	2254	2009.85	368	16.1402
PH01000011G1610	1202	957.846	1030	94.7907
PH01000011G1700	2597	2352.85	133.639	5.00684
PH01000011G1710	831	587.479	4.25979	0.639175
PH01000011G1730	1859	1614.85	203.424	11.1044
PH01000011G1850	735	492.219	18	3.22358
PH01000011G1880	2858	2613.85	150	5.05866
PH01000011G1890	2629	2384.85	961	35.5212
PH01000011G1900	2404	2159.85	2663	108.686
PH01000011G1960	1891	1646.85	372	19.912
PH01000011G1970	1688	1443.85	73	4.45683
PH01000011G2050	2193	1948.85	638.406	28.8764
PH01000011G2080	1549	1304.85	258.619	17.4713
PH01000011G2100	2773	2528.85	53	1.84747
PH01000011G2110	1629	1384.85	37.1806	2.36668
PH01000011G2120	1363	1118.85	120	9.45442
PH01000011G2220	1480	1235.85	131	9.34396
PH01000011G2340	1261	1016.85	280	24.2732
PH01000011G2580	2839	2594.85	20.0722	0.681878
PH01000011G2670	2997	2752.85	459.643	14.7185
PH01000011G2710	2063	1818.85	112	5.42808
PH01000011G2810	2307	2062.85	31	1.3247
PH01000011G2980	3915	3670.85	211.789	5.08583
PH01000011G2990	2073	1828.85	313.302	15.1011
PH01000011G3000	1468	1223.85	79	5.69016
PH01000011G3020	2234	1989.85	882	39.0727
PH01000011G3030	2687	2442.85	9.02123	0.325532
PH01000011G3060	1969	1724.85	117.936	6.02727
PH01000011G3210	3965	3720.85	227.131	5.38094
PH01000012G0010	902	657.982	17.0507	2.28429
PH01000012G0070	1478	1233.85	77	5.50115
PH01000012G0140	4989	4744.85	334	6.2051
PH01000012G0150	1848	1603.85	44	2.41832
PH01000012G0160	1851	1606.85	74	4.05958
PH01000012G0190	2208	1963.85	139.363	6.25554
PH01000012G0240	2189	1944.85	22.4298	1.01663
PH01000012G0330	714	471.41	1235	230.936
PH01000012G0350	3915	3670.85	222	5.33103
PH01000012G0400	2671	2426.85	7421	269.553
PH01000012G0420	4163	3918.85	147.065	3.30808
PH01000012G0490	2072	1827.85	4160	200.621
PH01000012G0560	2108	1863.85	518	24.4987
PH01000012G0660	3046	2801.85	167	5.25408
PH01000012G0700	1475	1230.85	291	20.8407
PH01000012G0750	2516	2271.85	905	35.1151
PH01000012G0830	2993	2748.85	1259	40.3738
PH01000012G0930	1643	1398.85	188	11.8471
PH01000012G0950	888	644.113	5	0.684277
PH01000012G0960	920	675.916	64	8.34663
PH01000012G1010	4431	4186.85	1008	21.2226
PH01000012G1020	455	215.538	1380.99	564.793
PH01000012G1040	3327	3082.85	31	0.886409
PH01000012G1060	2494	2249.85	53	2.07657
PH01000012G1090	8101	7856.85	123	1.38001
PH01000012G1110	4420	4175.85	48	1.01326
PH01000012G1160	1945	1700.85	196	10.1582
PH01000012G1170	1058	813.846	56.9136	6.1645
PH01000012G1230	861	617.175	22	3.14223
PH01000012G1250	1324	1079.85	42	3.42856
PH01000012G1300	1248	1003.85	2.00351	0.175934
PH01000012G1310	2185	1940.85	82.5786	3.7506
PH01000012G1330	2743	2498.85	266.593	9.40445
PH01000012G1530	1746	1501.85	311.907	18.3073
PH01000012G1560	1394	1149.85	117	8.96954
PH01000012G1620	4491	4246.85	134	2.78139
PH01000012G1630	1653	1408.85	1824.11	114.133
PH01000012G1640	1308	1063.85	235	19.4721
PH01000012G1750	1268	1023.85	14	1.20536
PH01000012G1880	971	726.846	21	2.54684
PH01000012G1890	2360	2115.85	35	1.45817
PH01000012G1900	3616	3371.85	877.351	22.9366
PH01000012G1930	1622	1377.85	370	23.6715
PH01000012G2000	1881	1636.85	115.386	6.21395
PH01000012G2150	3085	2840.85	1262	39.1594
PH01000012G2160	1987	1742.85	193	9.76163
PH01000012G2230	6068	5823.85	825	12.4873
PH01000012G2270	2047	1802.85	215	10.5124
PH01000012G2360	1837	1592.85	222	12.2858
PH01000012G2370	1629	1384.85	910.99	57.9878
PH01000012G2420	2299	2054.85	25.3958	1.08945
PH01000012G2490	2158	1913.85	198	9.11974
PH01000012G2610	1940	1695.85	7868	408.98
PH01000012G2620	1845	1600.85	1659	91.3526
PH01000012G2650	2002	1757.85	115	5.76688
PH01000012G2690	1670	1425.85	1117	69.0565
PH01000012G2900	2691	2446.85	110.407	3.97753
PH01000012G2960	4358	4113.85	303.958	6.51312
PH01000013G0080	3827	3582.85	395.76	9.73706
PH01000013G0090	1285	1040.85	77	6.52121
PH01000013G0130	1805	1560.85	203	11.4646
PH01000013G0260	4345	4100.85	326	7.00758
PH01000013G0270	864	620.175	28	3.97986
PH01000013G0290	2555	2310.85	44.1323	1.68349
PH01000013G0420	1719	1474.85	729.194	43.5833
PH01000013G0550	2599	2354.85	2240	83.8513
PH01000013G0830	5675	5430.85	522	8.4728
PH01000013G0860	1623	1378.85	466	29.7916
PH01000013G1010	4002	3757.85	1046	24.5367
PH01000013G1020	2897	2652.85	800.952	26.6145
PH01000013G1030	2555	2310.85	350.37	13.3653
PH01000013G1080	3641	3396.85	158	4.1002
PH01000013G1110	1924	1679.85	25	1.31188
PH01000013G1120	1704	1459.85	308	18.5981
PH01000013G1210	2583	2338.85	286	10.7792
PH01000013G1310	969	724.846	30.5939	3.7206
PH01000013G1330	1726	1481.85	24	1.42768
PH01000013G1480	1176	931.846	1039	98.2869
PH01000013G1500	2228	1983.85	486	21.595
PH01000013G1620	1988	1743.85	266	13.4461
PH01000013G1690	346	114.634	108	83.0487
PH01000013G1830	724	481.267	998	182.797
PH01000013G1920	3206	2961.85	278.426	8.28652
PH01000013G1960	1580	1335.85	1695	111.85
PH01000013G2090	3273	3028.85	9	0.261933
PH01000013G2230	4985	4740.85	497	9.24112
PH01000013G2240	5422	5177.85	480	8.17177
PH01000013G2450	2570	2325.85	370	14.0231
PH01000013G2460	4086	3841.85	69	1.58319
PH01000013G2480	2329	2084.85	387.432	16.3812
PH01000013G2540	3885	3640.85	216	5.22969
PH01000013G2600	1670	1425.85	61	3.77121
PH01000013G2610	1722	1477.85	238	14.1962
PH01000013G2620	858	614.237	123.364	17.7043
PH01000013G2730	2358	2113.85	51	2.12677
PH01000013G2740	2457	2212.85	164	6.53306
PH01000013G2820	2056	1811.85	14	0.681131
PH01000014G0030	725	482.267	556	101.627
PH01000014G0040	4470	4225.85	269	5.61129
PH01000014G0070	2159	1914.85	116	5.34009
PH01000014G0090	2876	2631.85	84	2.81347
PH01000014G0130	778	534.811	116	19.1197
PH01000014G0180	2428	2183.85	274	11.0599
PH01000014G0210	3781	3536.85	145	3.6139
PH01000014G0220	495	254.715	69	23.8791
PH01000014G0340	2100	1855.85	337	16.0071
PH01000014G0360	1352	1107.85	3728	296.634
PH01000014G0390	2773	2528.85	2457.57	85.6658
PH01000014G0400	1020	775.846	6	0.68171
PH01000014G0460	2903	2658.85	228	7.55902
PH01000014G0470	1865	1620.85	67	3.64382
PH01000014G0510	4112	3867.85	129	2.93998
PH01000014G0540	2441	2196.85	540.455	21.6862
PH01000014G0560	537	295.873	38	11.3215
PH01000014G0610	1862	1617.85	633.948	34.5415
PH01000014G0960	622	379.962	75	17.3998
PH01000014G0980	5200	4955.85	72	1.28067
PH01000014G0990	6629	6384.85	357.259	4.93239
PH01000014G1010	2277	2032.85	2560	111.009
PH01000014G1060	2306	2061.85	36	1.53911
PH01000014G1100	2098	1853.85	133	6.32415
PH01000014G1120	1577	1332.85	31	2.05025
PH01000014G1170	2491	2246.85	386	15.1439
PH01000014G1190	1555	1310.85	12	0.806963
PH01000014G1200	2234	1989.85	20	0.886002
PH01000014G1270	2782	2537.85	23	0.798889
PH01000014G1320	1731	1486.85	686	40.6708
PH01000014G1340	2103	1858.85	101	4.78963
PH01000014G1410	2236	1991.85	43	1.90299
PH01000014G1430	4604	4359.85	579.675	11.7203
PH01000014G1630	1582	1337.85	218	14.364
PH01000014G1830	4615	4370.85	14.6703	0.295869
PH01000014G1850	951	706.846	3	0.374128
PH01000014G1860	2070	1825.85	10.0125	0.483395
PH01000014G2000	3335	3090.85	0	0
PH01000014G2020	1759	1514.85	6	0.349146
PH01000014G2100	860	616.175	125	17.8826
PH01000014G2120	1970	1725.85	348	17.7747
PH01000014G2170	1262	1017.85	72	6.23555
PH01000014G2300	2206	1961.85	154.217	6.92933
PH01000014G2320	2674	2429.85	253	9.17838
PH01000014G2340	826	582.479	35	5.29678
PH01000014G2450	3102	2857.85	233.832	7.21257
PH01000014G2460	1267	1022.85	80	6.89452
PH01000014G2470	2923	2678.85	64.2798	2.1152
PH01000014G2480	1625	1380.85	2	0.127676
PH01000014G2500	2651	2406.85	495.372	18.1429
PH01000014G2580	4440	4195.85	1502	31.5555
PH01000014G2660	899	655.048	33	4.44084
PH01000014G2680	2608	2363.85	199	7.42092
PH01000015G0010	1239	994.846	101.506	8.99411
PH01000015G0080	1992	1747.85	1157.56	58.38
PH01000015G0090	1795	1550.85	425	24.1571
PH01000015G0160	2127	1882.85	381.428	17.8575
PH01000015G0190	1065	820.846	1583.98	170.103
PH01000015G0220	847	603.479	246	35.9333
PH01000015G0230	2571	2326.85	32	1.21229
PH01000015G0260	1720	1475.85	81	4.83802
PH01000015G0350	2788	2543.85	48	1.66332
PH01000015G0390	2294	2049.85	8	0.344027
PH01000015G0410	1588	1343.85	2	0.131191
PH01000015G0510	2570	2325.85	46	1.74342
PH01000015G0530	2080	1835.85	25	1.20041
PH01000015G0540	4102	3857.85	65	1.48523
PH01000015G0560	1527	1282.85	106	7.28376
PH01000015G0610	1234	989.846	110	9.79601
PH01000015G0640	1921	1676.85	134	7.04427
PH01000015G0650	3741	3496.85	2817	71.0124
PH01000015G0810	2167	1922.85	2136.68	97.9531
PH01000015G1290	2849	2604.85	11	0.37225
PH01000015G1320	2188	1943.85	1340.2	60.7762
PH01000015G1390	2242	1997.85	65	2.86798
PH01000015G1440	2554	2309.85	133	5.07566
PH01000015G1480	3729	3484.85	556.35	14.0731
PH01000015G1490	2687	2442.85	107.361	3.87413
PH01000015G1560	2277	2032.85	159	6.89472
PH01000015G1630	2889	2644.85	64.7465	2.15794
PH01000015G1760	1044	799.846	21	2.31439
PH01000015G1770	3599	3354.85	207	5.43904
PH01000015G1970	3998	3753.85	43	1.00976
PH01000015G2020	1547	1302.85	427.227	28.9061
PH01000015G2030	463	223.361	167	65.9073
PH01000015G2060	1741	1496.85	1176	69.2555
PH01000015G2120	1769	1524.85	4	0.231237
PH01000015G2130	4425	4180.85	156.058	3.29038
PH01000015G2140	8217	7972.85	58.1635	0.643074
PH01000015G2160	1550	1305.85	47	3.17271
PH01000015G2210	3227	2982.85	203.898	6.02569
PH01000015G2340	1464	1219.85	7	0.505845
PH01000015G2360	1358	1113.85	54	4.27359
PH01000015G2370	1499	1254.85	115	8.07851
PH01000015G2420	2485	2240.85	224.087	8.81514
PH01000015G2440	3925	3680.85	256.301	6.13799
PH01000015G2450	1275	1030.85	9	0.769614
PH01000015G2470	947	702.846	195	24.4567
PH01000015G2480	3912	3667.85	4501	108.174
PH01000015G2590	6270	6025.85	619.298	9.05953
PH01000015G2600	1067	822.846	172	18.4261
PH01000015G2630	3323	3078.85	98	2.80584
PH01000015G2650	2824	2579.85	2728.13	93.2172
PH01000015G2730	2009	1764.85	669.54	33.4421
PH01000015G2760	3481	3236.85	209.919	5.7168
PH01000015G2850	2595	2350.85	34	1.27491
PH01000016G0110	1396	1151.85	670	51.2749
PH01000016G0120	1975	1730.85	1	0.0509291
PH01000016G0280	3060	2815.85	395.237	12.3729
PH01000016G0320	1917	1672.85	77	4.0575
PH01000016G0340	2165	1920.85	106	4.86449
PH01000016G0440	2316	2071.85	60	2.55281
PH01000016G0530	3497	3252.85	896	24.2811
PH01000016G0540	3347	3102.85	60.7337	1.72542
PH01000016G0550	1034	789.846	39	4.35257
PH01000016G0560	3344	3099.85	134.351	3.82054
PH01000016G0570	1833	1588.85	58	3.21788
PH01000016G0600	1633	1388.85	74	4.6968
PH01000016G0630	3893	3648.85	20	0.483168
PH01000016G0660	1083	838.846	153.823	16.1645
PH01000016G0700	4633	4388.85	944.715	18.9747
PH01000016G0730	833	589.479	64	9.57053
PH01000016G0830	3660	3415.85	38	0.98064
PH01000016G0860	3022	2777.85	71.923	2.28236
PH01000016G1030	4595	4350.85	1764.44	35.7485
PH01000016G1040	2417	2172.85	147.266	5.97444
PH01000016G1050	1652	1407.85	79	4.94648
PH01000016G1090	4111	3866.85	112	2.5532
PH01000016G1150	3946	3701.85	1664	39.6241
PH01000016G1190	1209	964.846	116	10.598
PH01000016G1360	2046	1801.85	43.2618	2.11647
PH01000016G1570	1646	1401.85	661	41.5648
PH01000016G1580	3025	2780.85	602.685	19.1046
PH01000016G1650	962	717.846	1700.28	208.792
PH01000016G1870	2016	1771.85	6779	337.259
PH01000016G2050	893	649.113	420.125	57.0535
PH01000017G0030	2798	2553.85	170	5.86784
PH01000017G0070	5405	5160.85	920.643	15.7251
PH01000017G0080	2046	1801.85	2877	140.749
PH01000017G0150	1468	1223.85	1098.96	79.1555
PH01000017G0270	1491	1246.85	38	2.68655
PH01000017G0370	4662	4417.85	383	7.64209
PH01000017G0390	1889	1644.85	40	2.14367
PH01000017G0420	1908	1663.85	552.873	29.2911
PH01000017G0440	2043	1798.85	176	8.62468
PH01000017G0450	2302	2057.85	213.969	9.16562
PH01000017G0480	3194	2949.85	68.6403	2.05118
PH01000017G0530	3404	3159.85	63	1.75751
PH01000017G0660	2687	2442.85	76.0809	2.74539
PH01000017G0720	1008	763.846	106	12.2327
PH01000017G0730	1968	1723.85	101	5.16472
PH01000017G0740	2571	2326.85	473	17.9192
PH01000017G0870	2920	2675.85	182	5.99562
PH01000017G0880	1592	1347.85	231.497	15.1401
PH01000017G0910	2022	1777.85	242.075	12.0027
PH01000017G0920	4173	3928.85	67.3106	1.51023
PH01000017G0950	1387	1142.85	32.1137	2.477
PH01000017G1100	3701	3456.85	592	15.0961
PH01000017G1110	3760	3515.85	554	13.8901
PH01000017G1130	3164	2919.85	519.389	15.6804
PH01000017G1140	2013	1768.85	207.468	10.3392
PH01000017G1200	1461	1216.85	43	3.11499
PH01000017G1210	2032	1787.85	120.213	5.92717
PH01000017G1220	1078	833.846	18	1.90288
PH01000017G1420	2887	2642.85	98	3.26872
PH01000017G1500	2732	2487.85	442	15.6611
PH01000017G1540	1647	1402.85	64	4.02156
PH01000017G1550	2822	2577.85	211	7.21522
PH01000017G1560	2355	2110.85	1987.44	82.9969
PH01000017G1610	1902	1657.85	1	0.0531716
PH01000017G1630	4583	4338.85	104	2.11292
PH01000017G1650	2245	2000.85	3	0.13217
PH01000017G1770	3291	3046.85	2474.55	71.593
PH01000017G1840	1351	1106.85	1712	136.345
PH01000017G1880	8934	8689.85	429	4.3518
PH01000017G1940	5719	5474.85	704.709	11.3465
PH01000017G1950	4536	4291.85	46	0.944796
PH01000017G1970	2082	1837.85	1142	54.7748
PH01000017G1990	615	372.962	3112	735.527
PH01000017G2160	1569	1324.85	141	9.38162
PH01000017G2230	4098	3853.85	610	13.9527
PH01000017G2260	1793	1548.85	106	6.03284
PH01000017G2270	2837	2592.85	43	1.46189
PH01000017G2310	2888	2643.85	1713.29	57.1241
PH01000017G2400	1094	849.846	27	2.80058
PH01000017G2410	1463	1218.85	18	1.30181
PH01000017G2520	6483	6238.85	995.307	14.063
PH01000017G2560	2846	2601.85	26	0.880878
PH01000018G0120	1128	883.846	57	5.68489
PH01000018G0140	4190	3945.85	247	5.51799
PH01000018G0160	5988	5743.85	699	10.7275
PH01000018G0310	2773	2528.85	132.674	4.62475
PH01000018G0360	2279	2034.85	87	3.76888
PH01000018G0370	1399	1154.85	293	22.3649
PH01000018G0380	4417	4172.85	2498.32	52.7764
PH01000018G0430	2511	2266.85	24	0.933283
PH01000018G0580	2571	2326.85	33	1.25017
PH01000018G0590	1570	1325.85	170.612	11.3433
PH01000018G0620	886	642.113	439	60.2667
PH01000018G0630	1229	984.846	271	24.2563
PH01000018G0640	1665	1420.85	103	6.3902
PH01000018G0660	1817	1572.85	51	2.8583
PH01000018G0710	1703	1458.85	19.5214	1.17957
PH01000018G0750	720	477.267	797	147.204
PH01000018G0760	1339	1094.85	33	2.65696
PH01000018G0790	2447	2202.85	65	2.60108
PH01000018G0810	1009	764.846	63	7.2609
PH01000018G0830	1686	1441.85	63	3.85164
PH01000018G0850	1484	1239.85	325	23.1068
PH01000018G0890	2679	2434.85	241	8.72508
PH01000018G0940	4178	3933.85	46	1.03078
PH01000018G0970	1396	1151.85	3221.59	246.547
PH01000018G1050	1582	1337.85	44.3385	2.92145
PH01000018G1060	1787	1542.85	504	28.796
PH01000018G1200	4535	4290.85	12	0.246526
PH01000018G1270	2522	2277.85	147	5.68875
PH01000018G1460	2376	2131.85	1547	63.9674
PH01000018G1570	1744	1499.85	50	2.93865
PH01000018G1600	1707	1462.85	6	0.361557
PH01000018G1610	4539	4294.85	2	0.0410494
PH01000018G1630	2102	1857.85	112	5.31413
PH01000018G1640	1608	1363.85	4	0.258535
PH01000018G1710	3295	3050.85	1742.44	50.3455
PH01000018G1810	2478	2233.85	262.674	10.3654
PH01000018G1850	807	563.649	204	31.904
PH01000018G1890	1282	1037.85	1	0.0849359
PH01000018G1920	1276	1031.85	50	4.27149
PH01000018G1930	2280	2035.85	461.223	19.9705
PH01000018G2000	3241	2996.85	110	3.23558
PH01000018G2140	1134	889.846	209.008	20.7048
PH01000018G2250	3133	2888.85	506	15.4401
PH01000018G2280	1207	962.846	119.278	10.9201
PH01000018G2290	2556	2311.85	55.8499	2.12955
PH01000018G2330	1290	1045.85	302.285	25.4785
PH01000018G2350	3532	3287.85	686	18.3923
PH01000018G2430	2817	2572.85	229	7.84595
PH01000018G2450	2160	1915.85	91	4.18702
PH01000018G2470	2682	2437.85	21.9693	0.79439
PH01000018G2540	2517	2272.85	16	0.620546
PH01000018G2550	1939	1694.85	283.436	14.7418
PH01000018G2640	3365	3120.85	65.0949	1.83865
PH01000018G2720	2027	1782.85	81	4.00493
PH01000019G0020	2988	2743.85	328	10.5375
PH01000019G0030	1499	1254.85	34	2.38843
PH01000019G0110	2106	1861.85	48	2.27259
PH01000019G0130	1384	1139.85	179.261	13.8632
PH01000019G0150	3584	3339.85	22	0.580658
PH01000019G0160	1714	1469.85	85	5.09766
PH01000019G0200	729	486.267	549	99.5225
PH01000019G0220	603	360.962	3359.71	820.472
PH01000019G0260	3826	3581.85	977	24.0443
PH01000019G0310	4483	4238.85	50	1.03979
PH01000019G0360	1418	1173.85	267	20.0505
PH01000019G0430	3520	3275.85	56	1.50691
PH01000019G0440	2305	2060.85	225.832	9.65969
PH01000019G0450	1822	1577.85	120.677	6.74191
PH01000019G0470	4259	4014.85	1460.99	32.0777
PH01000019G0480	1565	1320.85	309.338	20.6445
PH01000019G0530	3163	2918.85	387.152	11.6921
PH01000019G0570	1644	1399.85	454.9	28.6457
PH01000019G0580	3937	3692.85	13	0.310318
PH01000019G0630	2292	2047.85	450	19.3704
PH01000019G0750	2205	1960.85	383	17.2179
PH01000019G0770	3626	3381.85	165	4.30085
PH01000019G0810	6583	6338.85	783.275	10.8925
PH01000019G0830	2928	2683.85	495	16.2582
PH01000019G0870	1720	1475.85	386.144	23.0639
PH01000019G0910	584	342.208	224	57.7008
PH01000019G0920	1988	1743.85	243.532	12.3104
PH01000019G0990	1450	1205.85	1920.47	140.391
PH01000019G1000	3650	3405.85	38	0.983519
PH01000019G1090	3528	3283.85	29	0.778465
PH01000019G1100	1784	1539.85	395.197	22.6235
PH01000019G1110	3914	3669.85	259	6.22123
PH01000019G1140	10919	10674.8	1478	12.205
PH01000019G1260	2153	1908.85	251	11.5912
PH01000019G1310	6608	6363.85	1642.65	22.7536
PH01000019G1370	1359	1114.85	13	1.0279
PH01000019G1400	2914	2669.85	2926	96.6078
PH01000019G1410	2928	2683.85	120	3.94138
PH01000019G1420	3220	2975.85	979	28.9999
PH01000019G1430	2277	2032.85	62.3392	2.70322
PH01000019G1450	9968	9723.85	17.039	0.154465
PH01000019G1480	1797	1552.85	281	15.9515
PH01000019G1490	2077	1832.85	1613	77.5769
PH01000019G1600	1272	1027.85	614	52.658
PH01000019G1620	6519	6274.85	2061	28.9534
PH01000019G1660	1563	1318.85	591	39.5019
PH01000019G1700	1499	1254.85	334	23.4628
PH01000019G1710	1517	1272.85	370	25.6242
PH01000019G1720	1831	1586.85	483	26.831
PH01000019G1730	1538	1293.85	310	21.1205
PH01000019G1740	2399	2154.85	278	11.3724
PH01000019G1770	2096	1851.85	86	4.09372
PH01000019G1790	1597	1352.85	66	4.30051
PH01000019G1840	5798	5553.85	4099	65.0591
PH01000019G1850	4858	4613.85	5331.28	101.857
PH01000019G1890	1744	1499.85	153	8.99226
PH01000019G1900	2183	1938.85	3	0.136396
PH01000019G1930	1967	1722.85	88.0345	4.50434
PH01000019G1940	3435	3190.85	527	14.5589
PH01000019G2080	3272	3027.85	882.444	25.6908
PH01000019G2100	2410	2165.85	789	32.1125
PH01000019G2110	3913	3668.85	5.10772	0.122722
PH01000019G2150	3911	3666.85	80	1.92319
PH01000019G2160	1126	881.846	313	31.2878
PH01000019G2170	1531	1286.85	15	1.02752
PH01000019G2180	1801	1556.85	84.5821	4.78914
PH01000019G2190	1821	1576.85	64	3.57779
PH01000019G2200	2813	2568.85	109	3.74035
PH01000019G2230	2037	1792.85	165.586	8.1415
PH01000019G2250	2618	2373.85	33	1.22542
PH01000019G2270	2931	2686.85	170	5.57738
PH01000019G2280	1762	1517.85	278	16.1451
PH01000019G2290	1525	1280.85	568	39.0909
PH01000019G2330	1845	1600.85	42	2.31272
PH01000019G2340	2026	1781.85	31	1.53361
PH01000019G2350	1597	1352.85	184	11.9893
PH01000019G2380	3401	3156.85	256.009	7.14869
PH01000019G2390	1273	1028.85	39	3.34148
PH01000019G2400	2200	1955.85	141	6.3549
PH01000019G2460	1919	1674.85	30	1.57896
PH01000019G2500	2408	2163.85	34	1.38509
PH01000019G2510	1027	782.846	102	11.4854
PH01000020G0010	1961	1716.85	289.97	14.8883
PH01000020G0020	3941	3696.85	246	5.86581
PH01000020G0070	2871	2626.85	72	2.41614
PH01000020G0110	3961	3716.85	40	0.948658
PH01000020G0120	2365	2120.85	458	19.0362
PH01000020G0260	2360	2115.85	7	0.291634
PH01000020G0270	2184	1939.85	177	8.04322
PH01000020G0320	2270	2025.85	247.376	10.764
PH01000020G0340	1933	1688.85	33.0976	1.72755
PH01000020G0360	2898	2653.85	314	10.4298
PH01000020G0420	3285	3040.85	98.1529	2.84533
PH01000020G0430	2909	2664.85	171.064	5.65862
PH01000020G0500	2017	1772.85	895	44.5017
PH01000020G0530	3413	3168.85	119.283	3.31819
PH01000020G0640	2063	1818.85	93	4.50724
PH01000020G0790	987	742.846	72	8.54393
PH01000020G0870	2125	1880.85	18	0.843613
PH01000020G0900	1829	1584.85	311	17.2981
PH01000020G0920	7322	7077.85	13	0.161907
PH01000020G0960	2264	2019.85	1.13396	0.0494883
PH01000020G0980	1024	779.846	4.0673	0.459749
PH01000020G1010	1864	1619.85	284	15.455
PH01000020G1080	3943	3698.85	51	1.21542
PH01000020G1090	2241	1996.85	51	2.25138
PH01000020G1160	2553	2308.85	403	15.3863
PH01000020G1170	2434	2189.85	109	4.3877
PH01000020G1250	3473	3228.85	86	2.34788
PH01000020G1300	1610	1365.85	696.261	44.936
PH01000020G1330	2076	1831.85	143	6.88131
PH01000020G1340	1823	1578.85	872	48.6856
PH01000020G1370	950	705.846	190	23.7284
PH01000020G1380	2446	2201.85	565.997	22.6596
PH01000020G1390	4943	4698.85	30.0653	0.564026
PH01000020G1430	2795	2550.85	32	1.10583
PH01000020G1440	2851	2606.85	283	9.56963
PH01000020G1490	2701	2456.85	81	2.90624
PH01000020G1500	1113	868.846	73	7.40635
PH01000020G1560	4070	3825.85	6	0.138245
PH01000020G1570	703	460.55	57.1871	10.9457
PH01000020G1620	1828	1583.85	140	7.79182
PH01000020G1640	2993	2748.85	647.042	20.7494
PH01000020G1650	1262	1017.85	23	1.99191
PH01000020G1700	2883	2638.85	441	14.7316
PH01000020G1730	3507	3262.85	16	0.432262
PH01000020G1780	460	220.383	1	0.399987
PH01000020G1790	4394	4149.85	77	1.63562
PH01000020G1830	3819	3574.85	1.07679	0.0265521
PH01000020G1840	2862	2617.85	887	29.8678
PH01000020G1860	1515	1270.85	82	5.68781
PH01000020G1910	1076	831.846	21	2.22536
PH01000020G2000	1376	1131.85	6.22758	0.485016
PH01000020G2160	2128	1883.85	59	2.76077
PH01000020G2190	3860	3615.85	99	2.41351
PH01000020G2200	2043	1798.85	34	1.66613
PH01000020G2220	2087	1842.85	317	15.1633
PH01000020G2230	1840	1595.85	41.0775	2.26902
PH01000020G2250	1891	1646.85	18	0.963482
PH01000020G2300	2787	2542.85	71.5905	2.48176
PH01000020G2310	1466	1221.85	2	0.14429
PH01000020G2590	4507	4262.85	126.416	2.61412
PH01000020G2630	5168	4923.85	270	4.83374
PH01000020G2640	1742	1497.85	293	17.2435
PH01000020G2710	3762	3517.85	48.1639	1.20689
PH01000021G0020	1073	828.846	150	15.953
PH01000021G0040	494	253.715	8	2.77951
PH01000021G0050	1044	799.846	191	21.0499
PH01000021G0060	2598	2353.85	47.3555	1.77344
PH01000021G0190	1515	1270.85	121.076	8.39827
PH01000021G0220	2381	2136.85	151.339	6.2431
PH01000021G0280	3998	3753.85	32	0.751446
PH01000021G0290	1625	1380.85	295.846	18.8862
PH01000021G0300	1481	1236.85	20	1.42541
PH01000021G0320	1717	1472.85	33.7232	2.01835
PH01000021G0420	717	474.363	8	1.48663
PH01000021G0460	1840	1595.85	21	1.15999
PH01000021G0470	673	430.684	3	0.614026
PH01000021G0480	1948	1703.85	184.759	9.55869
PH01000021G0560	933	688.916	893.314	114.304
PH01000021G0630	1863	1618.85	3	0.163358
PH01000021G0680	674	431.684	1463.11	298.769
PH01000021G0700	1606	1361.85	29	1.87713
PH01000021G0720	3514	3269.85	865.394	23.3298
PH01000021G0780	2496	2251.85	793.599	31.0661
PH01000021G0790	2973	2728.85	351.095	11.3415
PH01000021G0800	2451	2206.85	823.511	32.8944
PH01000021G0830	2834	2589.85	418.749	14.2529
PH01000021G0990	3272	3027.85	164	4.77457
PH01000021G1020	2291	2046.85	14	0.60293
PH01000021G1070	733	490.219	21	3.77619
PH01000021G1090	1905	1660.85	95	5.04218
PH01000021G1110	1241	996.846	23	2.03387
PH01000021G1190	2894	2649.85	98	3.26009
PH01000021G1200	2925	2680.85	66	2.17018
PH01000021G1210	2383	2138.85	2	0.082428
PH01000021G1240	2431	2186.85	910.862	36.7163
PH01000021G1280	1267	1022.85	100.609	8.67064
PH01000021G1290	4096	3851.85	3	0.0686557
PH01000021G1320	3856	3611.85	284	6.93128
PH01000021G1350	1958	1713.85	986	50.7142
PH01000021G1380	1161	916.846	8	0.769162
PH01000021G1440	1449	1204.85	55	4.02397
PH01000021G1460	2566	2321.85	3842.87	145.897
PH01000021G1500	1868	1623.85	27	1.46569
PH01000021G2170	4261	4016.85	2447	53.6998
PH01000021G2210	1564	1319.85	14	0.935037
PH01000021G2350	1847	1602.85	2	0.109992
PH01000021G2370	1894	1649.85	17	0.908301
PH01000021G2400	1522	1277.85	148	10.2096
PH01000021G2410	2428	2183.85	383	15.4597
PH01000021G2480	7685	7440.85	754	8.9325
PH01000021G2500	3009	2764.85	80	2.5506
PH01000022G0050	2083	1838.85	3	0.143814
PH01000022G0140	2043	1798.85	57	2.79322
PH01000022G0190	1855	1610.85	37	2.02475
PH01000022G0600	1601	1356.85	120	7.79605
PH01000022G0640	2517	2272.85	79	3.06395
PH01000022G0660	2082	1837.85	316	15.1566
PH01000022G0780	3006	2761.85	19.0911	0.609336
PH01000022G0840	1059	814.846	47	5.08448
PH01000022G0900	1698	1453.85	1	0.0606325
PH01000022G0990	3515	3270.85	331.92	8.94535
PH01000022G1000	2475	2230.85	216.559	8.55718
PH01000022G1030	1302	1057.85	123	10.2496
PH01000022G1070	1208	963.846	411.206	37.6076
PH01000022G1180	2406	2161.85	15	0.611633
PH01000022G1190	2119	1874.85	36.1167	1.69811
PH01000022G1220	4185	3940.85	338	7.56051
PH01000022G1700	1306	1061.85	52	4.31684
PH01000022G1820	1992	1747.85	598	30.1594
PH01000022G1870	6794	6549.85	178.436	2.40146
PH01000022G1910	734	491.219	34	6.10138
PH01000022G1920	7688	7443.85	714	8.45522
PH01000022G2020	4390	4145.85	205	4.35878
PH01000022G2070	4215	3970.85	287.089	6.37319
PH01000022G2140	2530	2285.85	652	25.1434
PH01000022G2160	4155	3910.85	541	12.1941
PH01000022G2350	1768	1523.85	35	2.02466
PH01000022G2450	677	434.64	16.2055	3.28667
PH01000022G2580	453	213.69	4	1.65006
PH01000023G0150	1761	1516.85	164	9.53074
PH01000023G0250	1331	1086.85	43	3.48758
PH01000023G0350	2627	2382.85	9	0.332944
PH01000023G0380	1462	1217.85	547	39.5931
PH01000023G0480	3125	2880.85	518.475	15.8647
PH01000023G0490	771	527.811	361	60.291
PH01000023G0550	2040	1795.85	33	1.61983
PH01000023G0560	1969	1724.85	162	8.27921
PH01000023G0610	1037	792.846	0	0
PH01000023G0640	3165	2920.85	292	8.81248
PH01000023G0830	2954	2709.85	368.545	11.9887
PH01000023G1030	1196	951.846	268.466	24.8626
PH01000023G1110	1286	1041.85	187	15.822
PH01000023G1200	3303	3058.85	13.0005	0.37465
PH01000023G1230	6314	6069.85	230	3.34021
PH01000023G1280	1529	1284.85	386	26.4826
PH01000023G1300	2602	2357.85	1635.52	61.1455
PH01000023G1400	1513	1268.85	344.649	23.9437
PH01000023G1410	1531	1286.85	19	1.30152
PH01000023G1420	2943	2698.85	172	5.61791
PH01000023G1450	2783	2538.85	77	2.67349
PH01000023G1520	2444	2199.85	1243	49.8084
PH01000023G1610	1310	1065.85	1950	161.274
PH01000023G1620	953	708.846	1776	220.859
PH01000023G1630	1459	1214.85	27	1.95915
PH01000023G1650	1839	1594.85	3729	206.109
PH01000023G1710	3308	3063.85	251	7.22156
PH01000023G1730	4346	4101.85	193.158	4.15104
PH01000023G1810	1881	1636.85	1	0.0538538
PH01000023G1870	1854	1609.85	19	1.04038
PH01000023G1920	2028	1783.85	300	14.8248
PH01000023G1950	659	416.768	82	17.3438
PH01000023G2040	3591	3346.85	226.564	5.96731
PH01000023G2080	1200	955.846	77	7.10112
PH01000023G2110	3645	3400.85	115	2.98081
PH01000023G2160	3743	3498.85	44	1.10854
PH01000023G2170	1310	1065.85	1040	86.0128
PH01000023G2280	7236	6991.85	29	0.36562
PH01000023G2330	2071	1826.85	0	0
PH01000023G2660	3794	3549.85	148	3.67516
PH01000023G2670	2512	2267.85	24	0.932871
PH01000024G0010	3268	3023.85	269	7.84182
PH01000024G0090	1830	1585.85	0	0
PH01000024G0160	3188	2943.85	736	22.0387
PH01000024G0240	3145	2900.85	11.0028	0.334351
PH01000024G0250	2213	1968.85	423	18.9388
PH01000024G0390	3248	3003.85	59	1.7314
PH01000024G0400	2650	2405.85	138	5.05633
PH01000024G0410	3809	3564.85	422	10.4351
PH01000024G0440	5670	5425.85	277	4.50025
PH01000024G0700	1711	1466.85	10	0.600952
PH01000024G0850	2922	2677.85	482.637	15.8876
PH01000024G0900	1837	1592.85	2206.38	122.104
PH01000024G0940	2286	2041.85	813	35.0988
PH01000024G0980	2561	2316.85	1271	48.3585
PH01000024G0990	1494	1249.85	38	2.6801
PH01000024G1000	2306	2061.85	718.267	30.7082
PH01000024G1020	2417	2172.85	18.4511	0.748543
PH01000024G1030	8042	7797.85	519	5.86701
PH01000024G1060	578	336.242	193	50.5975
PH01000024G1180	1201	956.846	130	11.9764
PH01000024G1190	1695	1450.85	36	2.18728
PH01000024G1210	2243	1998.85	8	0.352805
PH01000024G1270	4067	3822.85	169	3.89694
PH01000024G1280	2295	2050.85	1	0.0429824
PH01000024G1340	1866	1621.85	39	2.11972
PH01000024G1360	2354	2109.85	987	41.2373
PH01000024G1380	1384	1139.85	55	4.25344
PH01000024G1490	2311	2066.85	1158.6	49.4137
PH01000024G1530	1498	1253.85	590	41.4793
PH01000024G1560	1747	1502.85	2.04144	0.119742
PH01000024G1630	2892	2647.85	83.1951	2.76968
PH01000024G1690	2452	2207.85	35	1.39741
PH01000024G1770	4012	3767.85	190.055	4.44643
PH01000024G1910	1778	1533.85	253	14.5399
PH01000024G1960	3014	2769.85	249	7.92443
PH01000024G2010	3929	3684.85	285	6.81788
PH01000024G2110	3594	3349.85	33.0752	0.870366
PH01000024G2200	1388	1143.85	73	5.62574
PH01000024G2210	528	287.049	97	29.7879
PH01000024G2290	1711	1466.85	483	29.026
PH01000024G2370	2002	1757.85	9	0.451321
PH01000024G2430	3018	2773.85	200	6.35582
PH01000024G2550	2128	1883.85	1566	73.2775
PH01000024G2570	1884	1639.85	682	36.6611
PH01000025G0040	4394	4149.85	409.877	8.70653
PH01000025G0100	1548	1303.85	22	1.48737
PH01000025G0210	950	705.846	791.593	98.8589
PH01000025G0260	1665	1420.85	5	0.310204
PH01000025G0290	4725	4480.85	63.0231	1.23984
PH01000025G0370	5680	5435.85	163.371	2.64931
PH01000025G0410	2026	1781.85	16	0.791542
PH01000025G0470	3791	3546.85	20	0.497063
PH01000025G0480	1941	1696.85	62.7618	3.26044
PH01000025G0550	2906	2661.85	92	3.0467
PH01000025G0600	544	302.692	130.758	38.0796
PH01000025G0610	12176	11931.8	534.595	3.9495
PH01000025G0790	5168	4923.85	189	3.38362
PH01000025G0810	2404	2159.85	38	1.5509
PH01000025G0840	6633	6388.85	172	2.37318
PH01000025G0860	3775	3530.85	86	2.14706
PH01000025G0890	1430	1185.85	242.42	18.0204
PH01000025G0920	603	360.962	68	16.6062
PH01000025G0930	1696	1451.85	103	6.25375
PH01000025G0960	5554	5309.85	111.283	1.84744
PH01000025G1070	3503	3258.85	173.914	4.70429
PH01000025G1080	4577	4332.85	522	10.6199
PH01000025G1090	1858	1613.85	77	4.20584
PH01000025G1120	3275	3030.85	239.882	6.97684
PH01000025G1140	5020	4775.85	569.155	10.5052
PH01000025G1170	1546	1301.85	82	5.55237
PH01000025G1180	1715	1470.85	493	29.5463
PH01000025G1210	1686	1441.85	345	21.0923
PH01000025G1260	2634	2389.85	260	9.5902
PH01000025G1330	2396	2151.85	182	7.45563
PH01000025G1380	2504	2259.85	71	2.76951
PH01000025G1400	1522	1277.85	281	19.3844
PH01000025G1450	1395	1150.85	1782	136.494
PH01000025G1600	1260	1015.85	1301	112.895
PH01000025G1630	852	608.237	367.73	53.2943
PH01000025G1710	1569	1324.85	80	5.3229
PH01000025G1810	892	648.113	431	58.6207
PH01000025G1910	6180	5935.85	32.4524	0.481935
PH01000025G1920	1691	1446.85	145	8.83425
PH01000025G1940	4395	4150.85	73	1.55028
PH01000025G1970	2066	1821.85	8.05445	0.389716
PH01000025G1980	2667	2422.85	11	0.400213
PH01000025G1990	3646	3401.85	140.642	3.64439
PH01000025G2020	5633	5388.85	346.736	5.67189
PH01000025G2030	1643	1398.85	20	1.26033
PH01000025G2120	1756	1511.85	163	9.50395
PH01000025G2130	2244	1999.85	766	33.7642
PH01000025G2160	1408	1163.85	5	0.378703
PH01000025G2180	2711	2466.85	8	0.285872
PH01000025G2190	3302	3057.85	334	9.62842
PH01000025G2230	2216	1971.85	225	10.0585
PH01000025G2240	1429	1184.85	3	0.223194
PH01000025G2250	2421	2176.85	17.0822	0.691735
PH01000025G2260	1005	760.846	7	0.811008
PH01000026G0020	2976	2731.85	2190	70.6662
PH01000026G0030	1407	1162.85	150	11.3709
PH01000026G0040	3059	2814.85	166.633	5.21831
PH01000026G0110	1369	1124.85	297	23.2749
PH01000026G0120	2455	2210.85	16	0.637948
PH01000026G0130	1440	1195.85	711	52.4105
PH01000026G0180	1235	990.846	83	7.38407
PH01000026G0210	2829	2584.85	807	27.5209
PH01000026G0220	4099	3854.85	3193.92	73.0366
PH01000026G0230	1396	1151.85	56	4.28566
PH01000026G0280	3588	3343.85	831	21.9068
PH01000026G0340	1188	943.846	282.417	26.3763
PH01000026G0350	1690	1445.85	76	4.63357
PH01000026G0390	5725	5480.85	614	9.87518
PH01000026G0400	1784	1539.85	539.677	30.8944
PH01000026G0420	2725	2480.85	115	4.08622
PH01000026G0430	1143	898.846	159	15.5932
PH01000026G0450	1922	1677.85	40	2.10151
PH01000026G0460	706	463.504	0	0
PH01000026G0490	2938	2693.85	870	28.4689
PH01000026G0510	3908	3663.85	226	5.43745
PH01000026G0570	2184	1939.85	14.2881	0.649278
PH01000026G0580	1774	1529.85	21	1.21003
PH01000026G0620	1465	1220.85	416	30.037
PH01000026G0640	2779	2534.85	38	1.32147
PH01000026G0660	5730	5485.85	232	3.72794
PH01000026G0680	1372	1127.85	137	10.7077
PH01000026G0720	6544	6299.85	324	4.53356
PH01000026G0730	1800	1555.85	432.736	24.5178
PH01000026G0870	2045	1800.85	44	2.15377
PH01000026G0880	984	739.846	688	81.9731
PH01000026G0890	3608	3363.85	3309	86.7131
PH01000026G0900	3591	3346.85	1961.17	51.6541
PH01000026G0980	4218	3973.85	560	12.4223
PH01000026G1030	1832	1587.85	237	13.1572
PH01000026G1060	1731	1486.85	64	3.79436
PH01000026G1120	3726	3481.85	70	1.7722
PH01000026G1190	2793	2548.85	504	17.4305
PH01000026G1260	656	413.768	103	21.9435
PH01000026G1270	645	402.768	41	8.97333
PH01000026G1290	3375	3130.85	847	23.8477
PH01000026G1350	1331	1086.85	1	0.0811066
PH01000026G1400	2822	2577.85	189.647	6.48506
PH01000026G1450	1897	1652.85	15	0.799987
PH01000026G1490	2857	2612.85	210	7.08483
PH01000026G1530	2711	2466.85	154	5.50304
PH01000026G1560	2359	2114.85	54	2.25081
PH01000026G1630	2198	1953.85	1350	60.907
PH01000026G1700	3875	3630.85	85	2.06365
PH01000026G1720	3090	2845.85	573.625	17.7681
PH01000026G1780	2710	2465.85	41	1.46569
PH01000026G1810	2854	2609.85	22	0.743074
PH01000026G1860	2376	2131.85	294	12.1567
PH01000026G1880	1044	799.846	39.0464	4.30327
PH01000026G1950	1803	1558.85	7	0.395839
PH01000026G1980	2386	2141.85	169	6.95541
PH01000026G2010	2533	2288.85	304	11.708
PH01000026G2100	4776	4531.85	1102	21.4354
PH01000026G2110	1585	1340.85	440	28.9266
PH01000026G2120	1380	1135.85	39	3.0267
PH01000026G2140	1000	755.846	510	59.4786
PH01000026G2150	1086	841.846	10	1.04711
PH01000026G2170	4824	4579.85	2557	49.2157
PH01000026G2310	3004	2759.85	455	14.5328
PH01000026G2370	2645	2400.85	1	0.0367164
PH01000026G2380	5057	4812.85	879	16.0995
PH01000027G0250	679	436.64	4	0.807533
PH01000027G0270	3148	2903.85	347	10.5337
PH01000027G0350	3612	3367.85	39	1.02079
PH01000027G0360	2662	2417.85	11	0.40104
PH01000027G0400	1939	1694.85	33	1.71636
PH01000027G0630	4964	4719.85	40	0.747061
PH01000027G0750	3027	2782.85	402.802	12.7593
PH01000027G0760	1034	789.846	119	13.2809
PH01000027G0800	613	370.962	3601	855.692
PH01000027G0820	6172	5927.85	142	2.11162
PH01000027G0830	664	421.684	6.0382	1.26225
PH01000027G0920	3534	3289.85	340	9.11019
PH01000027G1370	5980	5735.85	233.433	3.58748
PH01000027G1390	3955	3710.85	746.463	17.7321
PH01000027G1530	1974	1729.85	252.531	12.8686
PH01000027G1540	2254	2009.85	73	3.20173
PH01000027G1560	2240	1995.85	22	0.971672
PH01000027G1630	2057	1812.85	40	1.94502
PH01000027G1830	1153	908.846	60	5.81949
PH01000027G1860	1440	1195.85	18	1.32685
PH01000027G1900	1849	1604.85	1373.66	75.452
PH01000027G1910	1001	756.846	49	5.70706
PH01000027G2010	912	667.916	2	0.263956
PH01000027G2140	2551	2306.85	147	5.61724
PH01000027G2150	1290	1045.85	19	1.60144
PH01000027G2330	2362	2117.85	38	1.58166
PH01000027G2350	1924	1679.85	34	1.78416
PH01000028G0070	2188	1943.85	108	4.89763
PH01000028G0160	1238	993.846	71	6.29743
PH01000028G0240	1594	1349.85	0	0
PH01000028G0260	690	447.596	59	11.6196
PH01000028G0330	1436	1191.85	66	4.88144
PH01000028G0380	1226	981.846	125	11.2225
PH01000028G0530	2391	2146.85	7	0.287423
PH01000028G0540	2684	2439.85	25	0.903237
PH01000028G0610	4186	3941.85	276	6.17211
PH01000028G0690	1834	1589.85	204.003	11.3111
PH01000028G0810	2467	2222.85	1501.52	59.5449
PH01000028G0890	1652	1407.85	222.778	13.9489
PH01000028G0900	2455	2210.85	270.33	10.7785
PH01000028G0940	1222	977.846	29	2.61428
PH01000028G1040	4542	4297.85	4	0.0820414
PH01000028G1110	1854	1609.85	443	24.2574
PH01000028G1160	2729	2484.85	949	33.6659
PH01000028G1170	4067	3822.85	322	7.42494
PH01000028G1180	1321	1076.85	94	7.69482
PH01000028G1190	1541	1296.85	65	4.41824
PH01000028G1230	3018	2773.85	196	6.22871
PH01000028G1280	2641	2396.85	294	10.8126
PH01000028G1290	852	608.237	125	18.116
PH01000028G1310	1998	1753.85	1097.31	55.1519
PH01000028G1320	1576	1331.85	32.0972	2.12441
PH01000028G1330	1517	1272.85	95.1996	6.593
PH01000028G1350	1486	1241.85	153	10.8604
PH01000028G1380	710	467.457	58	10.9373
PH01000028G1400	1776	1531.85	232	13.3505
PH01000028G1450	2307	2062.85	39	1.66656
PH01000028G1470	2440	2195.85	72	2.89038
PH01000028G1480	1569	1324.85	292.773	19.4801
PH01000028G1600	4111	3866.85	160	3.64743
PH01000028G1610	860	616.175	86	12.3032
PH01000028G1770	1661	1416.85	30	1.86648
PH01000028G1790	2917	2672.85	4308.17	142.083
PH01000028G1910	3448	3203.85	793.259	21.8257
PH01000028G1930	611	368.962	216.902	51.8209
PH01000028G2090	1815	1570.85	306	17.1716
PH01000028G2140	2722	2477.85	226	8.04004
PH01000028G2150	763	519.864	24	4.06955
PH01000028G2160	1807	1562.85	22	1.24088
PH01000028G2320	3043	2798.85	12.2109	0.384586
PH01000028G2330	1257	1012.85	555	48.3029
PH01000028G2350	1111	866.846	433	44.0322
PH01000028G2440	1853	1608.85	100	5.4791
PH01000028G2500	1593	1348.85	79	5.16284
PH01000028G2550	2841	2596.85	761.017	25.8329
PH01000028G2600	2098	1853.85	177	8.41635
PH01000028G2610	2931	2686.85	1036.13	33.9933
PH01000028G2640	4140	3895.85	105	2.37581
PH01000029G0070	871	627.113	280	39.3583
PH01000029G0210	1363	1118.85	86	6.77567
PH01000029G0270	1603	1358.85	523	33.9278
PH01000029G0280	1932	1687.85	47	2.45465
PH01000029G0340	958	713.846	43	5.30992
PH01000029G0360	2371	2126.85	40	1.65786
PH01000029G0470	3846	3601.85	280	6.85263
PH01000029G0500	1529	1284.85	358	24.5616
PH01000029G0520	1783	1538.85	232.535	13.3204
PH01000029G0550	5315	5070.85	201.829	3.50855
PH01000029G0650	1331	1086.85	196	15.8969
PH01000029G0660	2988	2743.85	620.649	19.9393
PH01000029G0710	2955	2710.85	614.68	19.988
PH01000029G0960	2202	1957.85	126	5.67304
PH01000029G0970	1771	1526.85	14	0.808271
PH01000029G1150	3321	3076.85	46	1.31788
PH01000029G1170	1824	1579.85	2	0.111594
PH01000029G1280	2824	2579.85	65	2.22098
PH01000029G1290	3448	3203.85	1219	33.5395
PH01000029G1330	1278	1033.85	203	17.3087
PH01000029G1340	668	425.684	1556	322.216
PH01000029G1610	2917	2672.85	80.2982	2.64823
PH01000029G1680	2261	2016.85	86	3.75881
PH01000029G1710	2146	1901.85	27	1.25145
PH01000029G1730	3260	3015.85	95	2.77676
PH01000029G1740	2566	2321.85	73	2.77149
PH01000029G1950	2463	2218.85	86	3.41661
PH01000029G1970	4652	4407.85	119	2.37982
PH01000029G1980	9242	8997.85	37.1136	0.363595
PH01000029G1990	1795	1550.85	29	1.64837
PH01000029G2010	767	523.811	0	0
PH01000029G2070	2438	2193.85	29	1.16524
PH01000029G2160	1490	1245.85	1890.43	133.758
PH01000029G2170	2212	1967.85	242	10.8405
PH01000029G2180	441	202.008	12	5.23644
PH01000029G2250	4157	3912.85	423.713	9.54561
PH01000029G2270	2094	1849.85	21	1.00071
PH01000029G2300	886	642.113	64	8.78603
PH01000029G2370	2983	2738.85	20	0.643704
PH01000029G2380	2132	1887.85	10	0.466936
PH01000029G2390	1551	1306.85	385.499	26.003
PH01000029G2400	1050	805.846	516	56.4445
PH01000029G2440	2201	1956.85	62.4977	2.81534
PH01000029G2510	1106	861.846	525	53.6974
PH01000029G2540	4511	4266.85	388	8.01584
PH01000030G0050	1463	1218.85	145	10.4868
PH01000030G0070	3037	2792.85	54	1.7044
PH01000030G0190	1309	1064.85	0	0
PH01000030G0210	5044	4799.85	109.064	2.00298
PH01000030G0260	2392	2147.85	923.375	37.8965
PH01000030G0270	4245	4000.85	37.1127	0.817701
PH01000030G0390	5127	4882.85	37	0.667964
PH01000030G0430	2185	1940.85	48	2.18009
PH01000030G0460	3280	3035.85	514	14.9248
PH01000030G0550	2867	2622.85	265.905	8.9367
PH01000030G0570	2533	2288.85	34	1.30944
PH01000030G0670	815	571.479	44	6.78698
PH01000030G0890	2876	2631.85	366.89	12.2885
PH01000030G1000	4126	3881.85	5	0.113542
PH01000030G1020	3594	3349.85	309	8.13126
PH01000030G1060	1478	1233.85	11	0.785879
PH01000030G1080	5601	5356.85	457	7.52023
PH01000030G1170	5828	5583.85	7	0.110507
PH01000030G1240	2681	2436.85	119	4.3047
PH01000030G1340	1732	1487.85	3476	205.942
PH01000030G1420	1580	1335.85	353.744	23.343
PH01000030G1490	1272	1027.85	174	14.9226
PH01000030G1580	1939	1694.85	163	8.47777
PH01000030G1730	2944	2699.85	264	8.61964
PH01000030G1770	3126	2881.85	773	23.6446
PH01000030G1780	2152	1907.85	52	2.40261
PH01000030G1800	2793	2548.85	26	0.899195
PH01000030G1920	2389	2144.85	28	1.15076
PH01000030G1980	2441	2196.85	49	1.96617
PH01000030G2230	2086	1841.85	319.985	15.3144
PH01000030G2390	3357	3112.85	635	17.9821
PH01000031G0150	2607	2362.85	13	0.484989
PH01000031G0250	3351	3106.85	208	5.90157
PH01000031G0260	2021	1776.85	133.467	6.62138
PH01000031G0270	3690	3445.85	394	10.0792
PH01000031G0300	2231	1986.85	112	4.9691
PH01000031G0310	1330	1085.85	2	0.162363
PH01000031G0320	2253	2008.85	124.657	5.47008
PH01000031G0380	2465	2220.85	128	5.08061
PH01000031G0390	2358	2113.85	25	1.04254
PH01000031G0410	2238	1993.85	1117	49.3839
PH01000031G0480	5103	4858.85	64	1.1611
PH01000031G0500	4531	4286.85	231	4.75005
PH01000031G0520	3168	2923.85	123	3.7083
PH01000031G0750	1280	1035.85	166	14.1266
PH01000031G0760	1535	1290.85	61	4.16562
PH01000031G0840	1735	1490.85	537	31.7516
PH01000031G0910	4595	4350.85	98.7652	2.00103
PH01000031G0970	1946	1701.85	62	3.21141
PH01000031G0980	1258	1013.85	3	0.260839
PH01000031G1000	6483	6238.85	67	0.946661
PH01000031G1170	698	455.596	1	0.193484
PH01000031G1210	1685	1440.85	8769.58	536.519
PH01000031G1220	3318	3073.85	158.61	4.54853
PH01000031G1260	3571	3326.85	542.341	14.3702
PH01000031G1320	3476	3231.85	32.7479	0.893218
PH01000031G1370	2637	2392.85	19.0979	0.70355
PH01000031G1410	1407	1162.85	1	0.0758057
PH01000031G1420	4839	4594.85	66	1.26618
PH01000031G1430	1442	1197.85	0	0
PH01000031G1690	2983	2738.85	83	2.67137
PH01000031G1740	1959	1714.85	178	9.14996
PH01000031G1760	2679	2434.85	485	17.5588
PH01000031G1840	2605	2360.85	155.169	5.79378
PH01000031G1890	1941	1696.85	27	1.40264
PH01000031G1960	3373	3128.85	10.2854	0.289776
PH01000031G1980	2530	2285.85	110	4.24199
PH01000031G2080	1818	1573.85	670	37.5264
PH01000031G2090	1086	841.846	31	3.24603
PH01000031G2110	1111	866.846	27	2.74565
PH01000031G2220	591	349.139	0	0
PH01000031G2300	845	601.479	32	4.68979
PH01000031G2350	3916	3671.85	824.311	19.7893
PH01000031G2360	3008	2763.85	1218	38.847
PH01000031G2370	4308	4063.85	313.987	6.8108
PH01000031G2430	4101	3856.85	317	7.24521
PH01000031G2510	2195	1950.85	64	2.89189
PH01000031G2530	2356	2111.85	288	12.0214
PH01000031G2660	1218	973.846	4	0.362071
PH01000031G2680	1335	1090.85	15	1.21214
PH01000032G0070	1418	1173.85	1974.89	148.305
PH01000032G0100	1462	1217.85	60	4.34293
PH01000032G0330	3854	3609.85	74	1.80704
PH01000032G0410	3094	2849.85	247	7.64011
PH01000032G0530	4251	4006.85	167.332	3.68128
PH01000032G0550	2230	1985.85	34	1.50924
PH01000032G0680	1315	1070.85	23	1.89332
PH01000032G0710	1806	1561.85	36	2.03183
PH01000032G0720	609	366.962	41	9.84887
PH01000032G0810	2545	2300.85	221	8.46699
PH01000032G0820	1562	1317.85	279	18.6622
PH01000032G0890	1290	1045.85	306	25.7916
PH01000032G0980	2712	2467.85	582	20.7888
PH01000032G1030	2514	2269.85	103.51	4.01985
PH01000032G1240	3294	3049.85	191	5.52051
PH01000032G1250	1686	1441.85	12	0.733646
PH01000032G1300	1179	934.846	77	7.26064
PH01000032G1340	2300	2055.85	53.6646	2.30103
PH01000032G1420	798	554.649	93	14.7805
PH01000032G1450	3182	2937.85	197	5.911
PH01000032G1490	2165	1920.85	3404.98	156.259
PH01000032G1530	2921	2676.85	108	3.55651
PH01000032G1540	2283	2038.85	10	0.432354
PH01000032G1580	1013	768.846	12	1.37583
PH01000032G1630	2188	1943.85	191	8.66155
PH01000032G1640	1104	859.846	56	5.74105
PH01000032G1740	1238	993.846	4761	422.283
PH01000032G1860	4055	3810.85	55	1.27223
PH01000032G1870	2950	2705.85	777.052	25.3146
PH01000032G1990	2256	2011.85	111	4.86354
PH01000032G2010	2681	2436.85	39	1.41078
PH01000032G2080	3107	2862.85	17	0.52345
PH01000032G2110	1235	990.846	2799.06	249.017
PH01000032G2150	2230	1985.85	504.176	22.38
PH01000032G2590	2345	2100.85	120.646	5.06223
PH01000032G2610	2211	1966.85	104	4.66109
PH01000032G2670	2477	2232.85	143.555	5.66738
PH01000032G2690	1428	1183.85	323	24.0509
PH01000032G2710	3238	2993.85	116.563	3.43205
PH01000033G0110	1061	816.846	79	8.52532
PH01000033G0120	1793	1548.85	190.938	10.867
PH01000033G0230	1605	1360.85	313	20.2749
PH01000033G0270	1878	1633.85	2520.09	135.966
PH01000033G0290	1384	1139.85	1	0.0773353
PH01000033G0310	1886	1641.85	15	0.805347
PH01000033G0440	2229	1984.85	77	3.4197
PH01000033G0730	2719	2474.85	29	1.03294
PH01000033G0800	1010	765.846	4	0.460408
PH01000033G0840	2593	2348.85	5	0.187646
PH01000033G1420	1105	860.846	438.347	44.8865
PH01000033G1510	1387	1142.85	127	9.7958
PH01000033G1560	1574	1329.85	187	12.3955
PH01000033G1580	1829	1584.85	198	11.0129
PH01000033G1700	2543	2298.85	382	14.648
PH01000033G1790	1432	1187.85	657.464	48.7906
PH01000033G1800	949	704.846	3183.92	398.191
PH01000033G1890	1546	1301.85	172.715	11.6949
PH01000033G1930	3031	2786.85	150	4.74463
PH01000033G1960	1560	1315.85	59	3.95249
PH01000033G1970	1349	1104.85	1445	115.29
PH01000033G2090	2095	1850.85	248	11.8115
PH01000033G2110	2159	1914.85	234.638	10.8016
PH01000033G2130	2053	1808.85	104	5.06822
PH01000033G2170	2397	2152.85	128.011	5.24152
PH01000033G2190	574	332.242	38.9076	10.323
PH01000033G2240	2204	1959.85	146	6.56682
PH01000033G2260	4249	4004.85	254.775	5.60783
PH01000033G2290	1632	1387.85	97	6.16105
PH01000033G2300	745	502.169	84	14.7453
PH01000033G2310	2691	2446.85	2	0.0720522
PH01000033G2380	2658	2413.85	181	6.60987
PH01000033G2440	4892	4647.85	768	14.5658
PH01000033G2450	1458	1213.85	332	24.1101
PH01000034G0070	3817	3572.85	1101	27.1642
PH01000034G0340	2841	2596.85	389.908	13.2355
PH01000034G0410	1336	1091.85	0	0
PH01000034G0680	1270	1025.85	19	1.63266
PH01000034G0840	8206	7961.85	3985.99	44.1313
PH01000034G0990	1668	1423.85	97	6.00527
PH01000034G1010	2566	2321.85	20	0.759313
PH01000034G1030	4469	4224.85	128.04	2.67153
PH01000034G1040	1633	1388.85	6	0.380821
PH01000034G1060	900	656.048	39	5.24026
PH01000034G1070	1772	1527.85	328	18.9242
PH01000034G1230	3256	3011.85	104.59	3.06112
PH01000034G1320	3287	3042.85	1.00106	0.0290005
PH01000034G1340	1593	1348.85	17	1.11099
PH01000034G1380	1826	1581.85	64	3.56648
PH01000034G1470	4027	3782.85	96	2.23706
PH01000034G1480	1871	1626.85	33	1.7881
PH01000034G1730	1884	1639.85	254	13.6538
PH01000034G2110	2373	2128.85	66	2.7329
PH01000034G2180	2505	2260.85	486	18.9491
PH01000035G0110	798	554.649	4	0.63572
PH01000035G0280	863	619.175	1369	194.901
PH01000035G0290	2993	2748.85	4.40055	0.141118
PH01000035G0350	4003	3758.85	28	0.65664
PH01000035G0370	3077	2832.85	205	6.37904
PH01000035G0390	939	694.916	15.7442	1.99716
PH01000035G0470	2780	2535.85	109	3.78903
PH01000035G0490	3155	2910.85	1429	43.275
PH01000035G0560	2944	2699.85	45	1.46926
PH01000035G0620	5722	5477.85	794.612	12.787
PH01000035G0630	2713	2468.85	101	3.60621
PH01000035G0640	2566	2321.85	2	0.0759313
PH01000035G0690	572	330.408	62	16.5411
PH01000035G0710	2066	1821.85	220.535	10.6706
PH01000035G0830	1768	1523.85	5	0.289236
PH01000035G0990	610	367.962	15	3.59345
PH01000035G1070	1515	1270.85	5	0.346818
PH01000035G1280	5786	5541.85	283.764	4.51364
PH01000035G1400	2178	1933.85	213	9.70916
PH01000035G1510	3628	3383.85	41	1.06806
PH01000035G1520	3393	3148.85	113	3.16338
PH01000035G1530	3354	3109.85	65.0047	1.84259
PH01000035G1640	1715	1470.85	219	13.1251
PH01000035G1650	4879	4634.85	111	2.11111
PH01000035G1760	818	574.479	9348.32	1434.44
PH01000035G1780	2865	2620.85	67	2.2535
PH01000035G1800	1534	1289.85	5.05471	0.345448
PH01000035G1880	1915	1670.85	0	0
PH01000035G1890	2290	2045.85	127.41	5.48976
PH01000035G1950	1499	1254.85	111	7.79752
PH01000035G2060	2318	2073.85	15	0.637586
PH01000035G2090	1961	1716.85	4.0712	0.209033
PH01000035G2160	2895	2650.85	5	0.166268
PH01000035G2170	2731	2486.85	262.295	9.29749
PH01000035G2280	1100	855.846	379.465	39.0841
PH01000035G2370	1057	812.846	48.0222	5.20785
PH01000035G2390	1480	1235.85	58.3843	4.16443
PH01000035G2440	1856	1611.85	125	6.83613
PH01000036G0080	1307	1062.85	295	24.4667
PH01000036G0110	900	656.048	1101	147.937
PH01000036G0130	1490	1245.85	1.00867	0.0713688
PH01000036G0220	2095	1850.85	645.918	30.7632
PH01000036G0260	1791	1546.85	589.353	33.5855
PH01000036G0300	2341	2096.85	15	0.630593
PH01000036G0320	2902	2657.85	93	3.08445
PH01000036G0350	901	657.048	677	90.8272
PH01000036G0470	1898	1653.85	132	7.03563
PH01000036G0540	1973	1728.85	209.375	10.6756
PH01000036G0620	2271	2026.85	19.0159	0.827027
PH01000036G0630	1481	1236.85	4	0.285081
PH01000036G0640	1951	1706.85	48	2.47897
PH01000036G0650	2232	1987.85	11	0.487791
PH01000036G0680	1530	1285.85	21	1.43964
PH01000036G0710	1043	798.846	7	0.77243
PH01000036G0740	3207	2962.85	512	15.233
PH01000036G0800	419	181.185	4	1.94609
PH01000036G0860	1431	1186.85	5	0.371364
PH01000036G1110	2701	2456.85	6112	219.295
PH01000036G1140	4162	3917.85	2108	47.4294
PH01000036G1180	3939	3694.85	1206	28.7723
PH01000036G1230	3138	2893.85	234	7.12795
PH01000036G1260	3231	2986.85	30	0.885386
PH01000036G1460	2852	2607.85	28.2536	0.955028
PH01000036G1480	3729	3484.85	496	12.5465
PH01000036G1560	917	672.916	458	59.9969
PH01000036G1580	5093	4848.85	1002.66	18.2281
PH01000036G1590	5636	5391.85	31	0.506814
PH01000036G1600	3356	3111.85	21	0.594874
PH01000036G1710	4641	4396.85	770.092	15.4392
PH01000036G1820	3151	2906.85	427.901	12.9761
PH01000036G1830	3908	3663.85	121	2.9112
PH01000036G1850	1833	1588.85	462	25.6321
PH01000036G1880	1219	974.846	236	21.3403
PH01000036G1890	827	583.479	20.5448	3.10385
PH01000036G1930	1794	1549.85	983.583	55.9431
PH01000036G2010	5188	4943.85	452	8.05931
PH01000036G2040	2357	2112.85	25	1.04303
PH01000036G2060	1484	1239.85	428.281	30.4498
PH01000036G2070	2751	2506.85	295	10.3733
PH01000036G2080	786	542.649	149	24.2042
PH01000036G2090	876	632.113	812.193	113.263
PH01000036G2140	1524	1279.85	86	5.92331
PH01000036G2220	2770	2525.85	229.502	8.00947
PH01000036G2310	1773	1528.85	2003.74	115.532
PH01000037G0050	748	505.068	65	11.3446
PH01000037G0060	1282	1037.85	0	0
PH01000037G0130	2573	2328.85	213	8.06237
PH01000037G0250	3126	2881.85	867.279	26.5285
PH01000037G0330	3435	3190.85	277.53	7.66704
PH01000037G0340	1010	765.846	445	51.2204
PH01000037G0430	3201	2956.85	110	3.27935
PH01000037G0480	2887	2642.85	126	4.20265
PH01000037G0560	3789	3544.85	320.267	7.96414
PH01000037G0650	1628	1383.85	8	0.509596
PH01000037G0690	1089	844.846	1408.88	147.001
PH01000037G0740	1286	1041.85	1180.78	99.9052
PH01000037G0830	1160	915.846	72	6.93001
PH01000037G0880	1511	1266.85	83	5.77535
PH01000037G1230	2134	1889.85	176.59	8.23691
PH01000037G1240	640	397.808	2	0.443181
PH01000037G1260	1411	1166.85	165.66	12.5149
PH01000037G1270	1574	1329.85	87	5.76689
PH01000037G1490	911	666.916	21	2.7757
PH01000037G1560	3058	2813.85	128	4.0099
PH01000037G2010	1623	1378.85	178	11.3796
PH01000037G2080	858	614.237	30	4.30536
PH01000037G2100	2673	2428.85	524.333	19.0297
PH01000038G0030	3268	3023.85	19	0.553883
PH01000038G0050	1287	1042.85	26	2.19774
PH01000038G0110	936	691.916	38.4786	4.90219
[truncated: 29,988 more rows]
