# Supplementary material for: Transcriptome Analysis of Moso Bamboo (Phyllostachys edulis) Reveals Candidate Genes Involved in Response to Dehydration and Cold Stresses
Source: Front Plant Sci. 2022 Jul 19;13:960302. doi: 10.3389/fpls.2022.960302 (PMC9343960; doi:10.3389/fpls.2022.960302)
Supplement: Supplementary file 1 [file Data_Sheet_3.zip › G2_1.abundance.tsv]

target_id	length	eff_length	est_counts	tpm
PH01000000G0240	2568	2359.13	70	3.45975
PH01000000G0250	1064	855.133	0	0
PH01000000G0290	2593	2384.13	427.296	20.8977
PH01000000G0330	1009	800.133	130	18.9444
PH01000000G0350	2191	1982.13	32.5869	1.91694
PH01000000G0410	1184	975.133	64	7.65271
PH01000000G0480	1086	877.133	14	1.86107
PH01000000G0500	2646	2437.13	33.0218	1.57987
PH01000000G0540	2551	2342.13	49	2.4394
PH01000000G0550	1353	1144.13	5	0.509557
PH01000000G0560	2755	2546.13	76	3.48042
PH01000000G0600	4445	4236.13	188.39	5.18545
PH01000000G0670	2020	1811.13	272	17.5113
PH01000000G0700	1973	1764.13	116	7.66701
PH01000000G0710	1284	1075.13	54	5.8564
PH01000000G0720	3205	2996.13	21	0.817255
PH01000000G0800	2831	2622.13	11	0.489144
PH01000000G0910	2156	1947.13	27	1.61684
PH01000000G0920	1699	1490.13	23	1.79971
PH01000000G0960	1129	920.133	278.038	35.2332
PH01000000G0970	1157	948.133	299	36.7706
PH01000000G0980	1412	1203.13	4478	433.98
PH01000000G1020	6330	6121.13	91	1.73344
PH01000000G1160	1962	1753.13	152	10.1095
PH01000000G1200	483	275.518	65	27.5082
PH01000000G1220	3617	3408.13	188.818	6.45989
PH01000000G1330	1845	1636.13	228	16.2486
PH01000000G1400	1369	1160.13	58	5.82934
PH01000000G1430	2245	2036.13	50	2.86327
PH01000000G1450	1706	1497.13	628	48.9101
PH01000000G1500	1786	1577.13	0	0
PH01000000G1660	2510	2301.13	329.316	16.6867
PH01000000G1710	3563	3354.13	151	5.24923
PH01000000G1840	2971	2762.13	12.0001	0.50657
PH01000000G1880	2208	1999.13	50	2.91627
PH01000000G1990	3636	3427.13	55.9449	1.90339
PH01000000G2000	4056	3847.13	55	1.66696
PH01000000G2050	1540	1331.13	596	52.2064
PH01000000G2070	884	675.436	48	8.28622
PH01000000G2120	2477	2268.13	711	36.5511
PH01000000G2160	1785	1576.13	18	1.33162
PH01000000G2180	2768	2559.13	298	13.5776
PH01000000G2190	1873	1664.13	37	2.59246
PH01000000G2200	954	745.362	47	7.35241
PH01000000G2220	2073	1864.13	60.5519	3.78748
PH01000000G2240	700	491.648	11	2.60878
PH01000000G2260	3039	2830.13	82	3.37836
PH01000000G2270	8102	7893.13	34	0.50226
PH01000000G2340	2711	2502.13	6	0.279602
PH01000000G2350	2325	2116.13	44	2.42443
PH01000000G2410	2001	1792.13	2	0.130124
PH01000000G2440	3440	3231.13	56	2.02084
PH01000000G2470	3202	2993.13	33	1.28554
PH01000000G2540	3177	2968.13	16	0.628544
PH01000000G2620	4435	4226.13	336	9.27033
PH01000000G2700	2800	2591.13	38.7129	1.74207
PH01000000G2740	3287	3078.13	31	1.17429
PH01000000G2790	2391	2182.13	9	0.480906
PH01000000G2800	634	425.744	40	10.955
PH01000000G2820	1324	1115.13	24	2.50948
PH01000000G2870	2303	2094.13	12	0.668153
PH01000000G2890	1584	1375.13	5	0.42396
PH01000000G2960	2284	2075.13	3	0.168568
PH01000000G2970	926	717.436	43.7476	7.11
PH01000000G3110	4636	4427.13	342.366	9.01711
PH01000000G3250	2431	2222.13	65	3.41069
PH01000000G3310	3242	3033.13	253	9.72587
PH01000000G3540	5218	5009.13	45	1.04749
PH01000000G3550	1833	1624.13	545	39.1268
PH01000000G3700	1956	1747.13	174	11.6124
PH01000000G3760	2541	2332.13	23.0003	1.14995
PH01000000G3800	1849	1640.13	436	30.9961
PH01000000G3810	732	523.549	15	3.34067
PH01000000G3890	3811	3602.13	75	2.42773
PH01000000G4160	2919	2710.13	65.3111	2.80993
PH01000000G4340	1283	1074.13	25	2.71382
PH01000000G4350	1814	1605.13	10	0.726421
PH01000000G4360	2739	2530.13	36	1.65905
PH01000000G4400	2365	2156.13	9	0.486705
PH01000000G4410	3044	2835.13	14	0.575776
PH01000000G4500	4061	3852.13	380	11.5022
PH01000000G4530	3380	3171.13	374.324	13.7636
PH01000000G4660	3711	3502.13	31	1.03212
PH01000000G4700	985	776.133	12.1068	1.81883
PH01000000G4870	2576	2367.13	1933	95.2157
PH01000000G4910	3565	3356.13	942	32.7274
PH01000000G4920	1796	1587.13	1243.58	91.3604
PH01000000G4930	2370	2161.13	6	0.32372
PH01000000G5090	933	724.436	28	4.50669
PH01000000G5110	1637	1428.13	87.5682	7.14952
PH01000000G5130	1779	1570.13	87	6.46074
PH01000000G5190	1223	1014.13	11	1.26473
PH01000000G5200	2078	1869.13	16.3177	1.01793
PH01000000G5370	1542	1333.13	208	18.1924
PH01000000G5430	2481	2272.13	246	12.6241
PH01000000G5490	2519	2310.13	55	2.77603
PH01000000G5570	1009	800.133	99	14.4269
PH01000000G5630	1806	1597.13	2	0.146012
PH01000000G5690	2902	2693.13	14	0.606135
PH01000000G5700	2089	1880.13	155	9.61263
PH01000000G5710	2752	2543.13	51	2.3383
PH01000000G5760	1327	1118.13	58	6.0483
PH01000000G5850	1917	1708.13	110.148	7.51887
PH01000000G5860	3425	3216.13	179	6.4896
PH01000000G5960	1210	1001.13	2419	281.737
PH01000000G5980	3728	3519.13	87	2.88259
PH01000000G6020	1145	936.133	14141.3	1761.38
PH01000000G6060	961	752.362	1	0.154979
PH01000000G6090	2761	2552.13	142	6.4876
PH01000000G6290	2117	1908.13	32.6589	1.99568
PH01000000G6400	1900	1691.13	80	5.51584
PH01000000G6460	1847	1638.13	174	12.3851
PH01000000G6470	1329	1120.13	1703.75	177.352
PH01000000G6760	3097	2888.13	575.8	23.2463
PH01000000G6800	1526	1317.13	9.00662	0.797318
PH01000000G7010	1833	1624.13	29	2.08198
PH01000000G7040	1957	1748.13	91	6.06968
PH01000000G7050	732	523.549	1258.42	280.265
PH01000000G7120	2929	2720.13	40.059	1.71715
PH01000000G7190	7522	7313.13	118.596	1.89089
PH01000000G7210	2742	2533.13	152	6.99656
PH01000000G7300	3010	2801.13	34	1.41529
PH01000000G7320	2049	1840.13	64	4.05536
PH01000000G7400	3383	3174.13	267.524	9.82736
PH01000000G7420	1745	1536.13	9	0.683145
PH01000000G7460	852	643.436	12862.9	2330.95
PH01000001G0110	2527	2318.13	76	3.82274
PH01000001G0130	989	780.133	9	1.34516
PH01000001G0140	2271	2062.13	116	6.55904
PH01000001G0190	915	706.436	204	33.671
PH01000001G0200	3430	3221.13	58.8261	2.12942
PH01000001G0390	1502	1293.13	61	5.50029
PH01000001G0500	3287	3078.13	1931.88	73.18
PH01000001G0670	2919	2710.13	18	0.774428
PH01000001G0700	3736	3527.13	44	1.45455
PH01000001G0710	2139	1930.13	594	35.8838
PH01000001G0720	2890	2681.13	25.4884	1.10847
PH01000001G0800	2445	2236.13	385	20.0753
PH01000001G0820	2250	2041.13	1711.06	97.7445
PH01000001G0870	1503	1294.13	35	3.15347
PH01000001G0880	2113	1904.13	4	0.244941
PH01000001G0900	2046	1837.13	102	6.47379
PH01000001G0920	635	426.744	1	0.273232
PH01000001G0950	3081	2872.13	151.913	6.16723
PH01000001G1270	1937	1728.13	64	4.31819
PH01000001G1290	569	360.857	106	34.2507
PH01000001G1300	1570	1361.13	26	2.22727
PH01000001G1450	1529	1320.13	104	9.18575
PH01000001G1600	1387	1178.13	33	3.26602
PH01000001G1650	1652	1443.13	1	0.0807965
PH01000001G1670	3460	3251.13	230	8.24883
PH01000001G1770	1690	1481.13	19	1.49575
PH01000001G1780	2050	1841.13	83	5.25644
PH01000001G1810	1763	1554.13	100.297	7.52485
PH01000001G1870	2878	2669.13	145	6.33428
PH01000001G1880	4006	3797.13	106.504	3.27046
PH01000001G1960	4721	4512.13	2	0.051683
PH01000001G2010	1884	1675.13	1136	79.073
PH01000001G2030	1015	806.133	10221	1478.37
PH01000001G2110	2101	1892.13	180.525	11.1246
PH01000001G2130	2373	2164.13	44.5893	2.4024
PH01000001G2250	2365	2156.13	1	0.0540784
PH01000001G2300	2061	1852.13	379	23.8598
PH01000001G2310	1641	1432.13	4	0.325669
PH01000001G2410	1340	1131.13	549	56.5924
PH01000001G2510	2181	1972.13	226	13.362
PH01000001G2560	1445	1236.13	55	5.18796
PH01000001G2570	1149	940.133	382	47.3776
PH01000001G2580	1850	1641.13	3396	241.281
PH01000001G2590	1381	1172.13	109	10.843
PH01000001G2600	1247	1038.13	760.219	85.3857
PH01000001G2610	678	469.744	346	85.8844
PH01000001G2640	2101	1892.13	13	0.801108
PH01000001G2800	3264	3055.13	364.241	13.9014
PH01000001G2850	2240	2031.13	30	1.72219
PH01000001G2860	2606	2397.13	19	0.924189
PH01000001G2870	3230	3021.13	918.529	35.4505
PH01000001G2930	3130	2921.13	368.673	14.716
PH01000001G2940	744	535.549	6	1.30633
PH01000001G3120	3421	3212.13	29	1.0527
PH01000001G3180	1580	1371.13	181	15.3921
PH01000001G3190	2278	2069.13	530	29.8667
PH01000001G3200	1730	1521.13	5.07059	0.388678
PH01000001G3260	1180	971.133	1435.51	172.357
PH01000001G3290	1593	1384.13	427	35.9707
PH01000001G3350	1618	1409.13	12	0.992952
PH01000001G3420	2472	2263.13	32	1.64869
PH01000001G3470	1155	946.133	84	10.352
PH01000001G3500	1467	1258.13	38.2595	3.54579
PH01000001G3600	1250	1041.13	47	5.2637
PH01000001G3620	1832	1623.13	95	6.82447
PH01000001G3650	2232	2023.13	162.099	9.34231
PH01000001G3710	1040	831.133	16.2028	2.27311
PH01000001G3740	1906	1697.13	1	0.0687042
PH01000001G4030	2768	2559.13	173	7.88229
PH01000001G4050	2130	1921.13	15	0.910402
PH01000001G4440	3128	2919.13	109	4.35383
PH01000001G4450	3733	3524.13	260	8.60241
PH01000001G4480	1585	1376.13	76	6.4395
PH01000001G4490	915	706.436	80	13.2043
PH01000001G4520	3319	3110.13	407	15.2586
PH01000001G4670	2122	1913.13	282.869	17.2401
PH01000001G4680	3541	3332.13	84	2.93938
PH01000001G4800	1455	1246.13	12	1.12284
PH01000001G4890	1584	1375.13	265.843	22.5413
PH01000001G4970	4213	4004.13	117	3.40703
PH01000001G4990	3467	3258.13	9	0.322087
PH01000001G5000	2045	1836.13	529.905	33.6506
PH01000001G5130	2809	2600.13	74.4756	3.33978
PH01000001G5360	1285	1076.13	339	36.731
PH01000002G0050	1051	842.133	124.667	17.2612
PH01000002G0130	5788	5579.13	260	5.43383
PH01000002G0150	2965	2756.13	105.611	4.46793
PH01000002G0160	1128	919.133	51	6.4698
PH01000002G0230	4966	4757.13	3	0.0735318
PH01000002G0240	2218	2009.13	1678	97.3828
PH01000002G0290	1390	1181.13	61.5956	6.08065
PH01000002G0310	1059	850.133	1103.77	151.387
PH01000002G0320	5345	5136.13	1121.72	25.4652
PH01000002G0340	1201	992.133	1	0.117525
PH01000002G0360	3935	3726.13	20	0.625851
PH01000002G0430	1548	1339.13	27	2.35093
PH01000002G0490	5261	5052.13	71	1.63864
PH01000002G0540	1240	1031.13	12	1.35696
PH01000002G0640	2131	1922.13	361	21.8989
PH01000002G0720	1990	1781.13	162	10.6052
PH01000002G0760	2327	2118.13	406	22.3497
PH01000002G0790	3051	2842.13	82.5714	3.38754
PH01000002G0950	2977	2768.13	252.196	10.6231
PH01000002G1040	4136	3927.13	92	2.73156
PH01000002G1150	5129	4920.13	104	2.46465
PH01000002G1250	2777	2568.13	211.268	9.59213
PH01000002G1270	1064	855.133	155	21.1348
PH01000002G1400	1871	1662.13	920	64.5389
PH01000002G1550	3968	3759.13	0	0
PH01000002G1570	1638	1429.13	321	26.1898
PH01000002G1660	3490	3281.13	346.25	12.3045
PH01000002G1670	1123	914.133	249	31.7606
PH01000002G1810	1645	1436.13	0	0
PH01000002G1820	2680	2471.13	7.77527	0.366876
PH01000002G1850	1033	824.133	1143.84	161.832
PH01000002G1960	2535	2326.13	68	3.40858
PH01000002G2090	4983	4774.13	1528	37.3188
PH01000002G2210	2795	2586.13	303	13.6613
PH01000002G2300	685	476.744	209	51.1164
PH01000002G2380	2331	2122.13	63	3.46152
PH01000002G2470	3355	3146.13	183	6.78224
PH01000002G2500	2942	2733.13	98	4.18085
PH01000002G2510	607	398.744	80	23.3935
PH01000002G2620	2354	2145.13	464.137	25.2285
PH01000002G2660	2817	2608.13	57.2723	2.56044
PH01000002G2670	1604	1395.13	246	20.5598
PH01000002G2710	2210	2001.13	31	1.80628
PH01000002G2720	1337	1128.13	283	29.25
PH01000002G2740	2035	1826.13	574	36.6504
PH01000002G2770	1774	1565.13	49	3.65043
PH01000002G2790	2400	2191.13	1785.66	95.0231
PH01000002G2800	2233	2024.13	496	28.5721
PH01000002G2830	1818	1609.13	4444	322.019
PH01000002G2840	3963	3754.13	343.273	10.6618
PH01000002G2860	1510	1301.13	103	9.23028
PH01000002G2920	1861	1652.13	50	3.52878
PH01000002G2930	3233	3024.13	34	1.31092
PH01000002G2980	3092	2883.13	115	4.65085
PH01000002G3050	3497	3288.13	36	1.27659
PH01000002G3060	3488	3279.13	3	0.106675
PH01000002G3110	2874	2665.13	517.867	22.6568
PH01000002G3170	2484	2275.13	385.8	19.7722
PH01000002G3240	1850	1641.13	398	28.2773
PH01000002G3260	3769	3560.13	202	6.61583
PH01000002G3270	1289	1080.13	22.2368	2.40046
PH01000002G3290	2957	2748.13	96	4.07317
PH01000002G3370	2697	2488.13	373.179	17.4881
PH01000002G3460	1937	1728.13	9	0.607246
PH01000002G3470	841	632.436	1009	186.026
PH01000002G3590	1049	840.133	364	50.5187
PH01000002G3730	1098	889.133	10	1.31139
PH01000002G3860	2496	2287.13	138	7.03537
PH01000002G3900	1483	1274.13	35	3.20297
PH01000002G3910	2946	2737.13	27.197	1.15858
PH01000002G3920	2116	1907.13	9	0.550251
PH01000002G3940	1151	942.133	20	2.47524
PH01000002G3950	879	670.436	18	3.13051
PH01000002G3990	2698	2489.13	315	14.7558
PH01000002G4080	1136	927.133	184	23.1406
PH01000002G4150	1619	1410.13	396	32.7442
PH01000002G4180	1520	1311.13	3738	332.423
PH01000002G4200	2026	1817.13	80	5.13337
PH01000002G4240	2882	2673.13	251	10.9484
PH01000002G4250	2300	2091.13	4285	238.929
PH01000002G4280	1505	1296.13	24	2.15904
PH01000002G4300	1515	1306.13	35	3.12449
PH01000002G4340	1923	1714.13	507	34.4876
PH01000003G0060	1198	989.133	6919.27	815.652
PH01000003G0100	3817	3608.13	91	2.94075
PH01000003G0190	2587	2378.13	233	11.424
PH01000003G0200	840	631.436	9	1.66193
PH01000003G0270	2478	2269.13	6	0.308312
PH01000003G0310	2638	2429.13	51	2.44804
PH01000003G0320	1993	1784.13	12	0.784248
PH01000003G0390	2280	2071.13	2235.98	125.881
PH01000003G0400	597	388.744	1421.74	426.437
PH01000003G0410	3723	3514.13	154	5.10977
PH01000003G0420	1949	1740.13	1175	78.7326
PH01000003G0430	878	669.436	3840.99	669.012
PH01000003G0470	3346	3137.13	83	3.08492
PH01000003G0570	1285	1076.13	83	8.99314
PH01000003G0620	2277	2068.13	258.447	14.5711
PH01000003G0680	652	443.744	2	0.525529
PH01000003G0730	3024	2815.13	229	9.48497
PH01000003G0760	1924	1715.13	55	3.73907
PH01000003G0780	3505	3296.13	94	3.32523
PH01000003G0790	2754	2545.13	327	14.9809
PH01000003G0810	3476	3267.13	2	0.0713777
PH01000003G0840	1047	838.133	1017.98	141.62
PH01000003G0860	1285	1076.13	12	1.30021
PH01000003G0870	1809	1600.13	9	0.655821
PH01000003G0910	2328	2119.13	87	4.78696
PH01000003G0960	827	618.436	5	0.942702
PH01000003G1050	2384	2175.13	314	16.8323
PH01000003G1230	1573	1364.13	485	41.4557
PH01000003G1440	1940	1731.13	78	5.25368
PH01000003G1590	3240	3031.13	82	3.15434
PH01000003G1660	1604	1395.13	1	0.0835764
PH01000003G1680	2237	2028.13	108	6.20907
PH01000003G1780	1905	1696.13	22.1261	1.52105
PH01000003G1880	1120	911.133	529	67.6976
PH01000003G1890	1648	1439.13	164	13.2875
PH01000003G1900	885	676.436	20.0557	3.45708
PH01000003G1970	3732	3523.13	115.56	3.82452
PH01000003G2020	648	439.744	62	16.4396
PH01000003G2040	3538	3329.13	141	4.93841
PH01000003G2120	580	371.857	842.081	264.045
PH01000003G2320	877	668.436	186.488	32.5305
PH01000003G2350	1225	1016.13	226	25.9333
PH01000003G2480	1815	1606.13	4	0.290387
PH01000003G2490	1695	1486.13	0	0
PH01000003G2570	1057	848.133	33	4.53679
PH01000003G2600	1746	1537.13	238	18.0536
PH01000003G2650	3674	3465.13	80	2.69196
PH01000003G2710	2482	2273.13	70	3.59064
PH01000003G2730	820	611.436	6	1.14419
PH01000003G2770	3471	3262.13	187.417	6.69896
PH01000003G3040	2027	1818.13	95	6.09252
PH01000003G3120	2624	2415.13	425	20.5186
PH01000003G3170	772	563.493	3	0.620772
PH01000003G3180	3435	3226.13	1212	43.8046
PH01000003G3290	729	520.549	0	0
PH01000003G3390	1275	1066.13	263	28.7636
PH01000003G3550	2186	1977.13	55.1028	3.24965
PH01000003G3560	1456	1247.13	2194.98	205.219
PH01000003G3570	3368	3159.13	202.549	7.47585
PH01000003G3590	1969	1760.13	432.777	28.6693
PH01000003G3600	856	647.436	73.793	13.2898
PH01000003G3650	2876	2667.13	3918	171.285
PH01000003G3670	782	573.436	46	9.35346
PH01000003G3690	1682	1473.13	29	2.29538
PH01000003G3730	1397	1188.13	1562	153.29
PH01000003G3770	2367	2158.13	104.393	5.64017
PH01000003G3800	3588	3379.13	47.8489	1.65107
PH01000003G3870	1639	1430.13	4	0.326124
PH01000003G3960	3529	3320.13	7	0.245834
PH01000003G4010	1495	1286.13	1	0.0906595
PH01000003G4150	1135	926.133	76	9.5684
PH01000003G4180	1884	1675.13	0	0
PH01000003G4200	1611	1402.13	1	0.0831591
PH01000003G4210	837	628.436	14	2.59756
PH01000003G4220	3224	3015.13	1	0.0386717
PH01000003G4260	3690	3481.13	31.0082	1.03862
PH01000003G4290	1884	1675.13	46	3.2019
PH01000004G0040	2189	1980.13	37.5351	2.21025
PH01000004G0130	1755	1546.13	951.27	71.7391
PH01000004G0140	1339	1130.13	62	6.39678
PH01000004G0220	1435	1226.13	5	0.475479
PH01000004G0240	2966	2757.13	23.2363	0.982674
PH01000004G0260	1626	1417.13	8	0.658231
PH01000004G0290	1569	1360.13	65	5.57226
PH01000004G0400	3768	3559.13	3237	106.047
PH01000004G0480	1528	1319.13	2.00036	0.176814
PH01000004G0500	3985	3776.13	4	0.123513
PH01000004G0570	2259	2050.13	860.692	48.9514
PH01000004G0650	2445	2236.13	548	28.5747
PH01000004G0740	1392	1183.13	141	13.8958
PH01000004G0870	1282	1073.13	73	7.93174
PH01000004G0950	3416	3207.13	465.332	16.9179
PH01000004G0980	2525	2316.13	380	19.1302
PH01000004G1010	2166	1957.13	316	18.8263
PH01000004G1020	1009	800.133	15	2.18589
PH01000004G1040	1457	1248.13	48.62	4.54206
PH01000004G1130	1357	1148.13	9	0.914007
PH01000004G1140	2056	1847.13	55	3.47187
PH01000004G1210	2865	2656.13	41	1.79984
PH01000004G1260	1952	1743.13	907	60.6703
PH01000004G1350	638	429.744	0	0
PH01000004G1430	4305	4096.13	175.368	4.992
PH01000004G1440	1176	967.133	1	0.120563
PH01000004G1550	1377	1168.13	34	3.3938
PH01000004G1570	2008	1799.13	315	20.4149
PH01000004G1580	742	533.549	879.583	192.221
PH01000004G1630	1742	1533.13	37.9235	2.88422
PH01000004G1680	2068	1859.13	151.221	9.48419
PH01000004G1720	1635	1426.13	85	6.94957
PH01000004G1750	2903	2694.13	144	6.23222
PH01000004G1840	865	656.436	51	9.05893
PH01000004G1850	2275	2066.13	54	3.04744
PH01000004G1860	2660	2451.13	1052	50.0435
PH01000004G2090	2041	1832.13	12	0.763701
PH01000004G2190	1854	1645.13	136	9.63911
PH01000004G2200	1524	1315.13	54	4.78766
PH01000004G2210	1714	1505.13	16	1.23949
PH01000004G2220	3795	3586.13	45	1.46314
PH01000004G2230	4560	4351.13	184	4.93077
PH01000004G2550	2315	2106.13	263	14.5603
PH01000004G2710	3901	3692.13	169	5.33714
PH01000004G2830	3151	2942.13	120.362	4.77007
PH01000004G2870	2605	2396.13	11	0.53528
PH01000004G2930	2118	1909.13	93	5.67997
PH01000004G3000	2658	2449.13	14	0.666523
PH01000004G3020	3060	2851.13	57	2.33108
PH01000004G3030	3100	2891.13	229	9.23563
PH01000004G3040	1335	1126.13	37	3.83099
PH01000004G3200	3162	2953.13	26	1.02657
PH01000004G3220	1132	923.133	11.4968	1.45215
PH01000004G3230	3246	3037.13	1299.48	49.889
PH01000004G3260	1604	1395.13	1	0.0835764
PH01000004G3370	2237	2028.13	115	6.61151
PH01000004G3560	1813	1604.13	455.594	33.1159
PH01000004G3640	1358	1149.13	312.53	31.7118
PH01000004G3680	2967	2758.13	1	0.042275
PH01000004G3830	2665	2456.13	678	32.1867
PH01000004G3970	5735	5526.13	85	1.79348
PH01000004G4070	1562	1353.13	613.261	52.845
PH01000004G4080	2192	1983.13	64	3.76294
PH01000004G4100	3704	3495.13	245.487	8.18961
PH01000004G4410	3979	3770.13	208.151	6.43755
PH01000004G4460	2270	2061.13	20	1.13142
PH01000004G4470	1904	1695.13	85	5.84675
PH01000005G0010	1388	1179.13	20	1.97773
PH01000005G0050	1832	1623.13	39	2.80162
PH01000005G0140	895	686.436	6	1.01918
PH01000005G0150	2289	2080.13	29	1.62557
PH01000005G0270	5064	4855.13	0	0
PH01000005G0290	5557	5348.13	19.0135	0.414533
PH01000005G0300	4236	4027.13	54.3185	1.57272
PH01000005G0310	2697	2488.13	43	2.01509
PH01000005G0330	1061	852.133	103	14.0938
PH01000005G0400	5518	5309.13	25	0.549055
PH01000005G0450	2806	2597.13	64	2.87333
PH01000005G0500	2803	2594.13	209.546	9.4186
PH01000005G0510	6423	6214.13	585	10.9768
PH01000005G0580	2793	2584.13	41	1.84998
PH01000005G0590	621	412.744	2	0.565
PH01000005G0680	509	301.376	0	0
PH01000005G0850	891	682.436	12	2.05031
PH01000005G0880	1234	1025.13	16	1.81986
PH01000005G0920	2159	1950.13	17.8177	1.06533
PH01000005G0960	1998	1789.13	786	51.2247
PH01000005G0970	2594	2385.13	38	1.85768
PH01000005G1020	6338	6129.13	168.398	3.20359
PH01000005G1030	3752	3543.13	266	8.75373
PH01000005G1170	3071	2862.13	130	5.29606
PH01000005G1180	2276	2067.13	112.668	6.35524
PH01000005G1190	1823	1614.13	311	22.4657
PH01000005G1200	1133	924.133	73	9.21059
PH01000005G1210	3975	3766.13	95	2.94122
PH01000005G1220	2859	2650.13	706.951	31.1043
PH01000005G1230	4251	4042.13	103.328	2.98061
PH01000005G1260	2690	2481.13	21	0.986889
PH01000005G1300	1055	846.133	2242	308.956
PH01000005G1320	1597	1388.13	436	36.6231
PH01000005G1390	1252	1043.13	345	38.5637
PH01000005G1420	4174	3965.13	50	1.47032
PH01000005G1450	3147	2938.13	153	6.07182
PH01000005G1460	1106	897.133	149	19.3655
PH01000005G1500	3086	2877.13	15.0163	0.608558
PH01000005G1530	1774	1565.13	12	0.893983
PH01000005G1580	5922	5713.13	8	0.163273
PH01000005G1660	2619	2410.13	5	0.241896
PH01000005G1770	1501	1292.13	9	0.812147
PH01000005G1790	2637	2428.13	25	1.20051
PH01000005G1800	1219	1010.13	1293	149.252
PH01000005G1820	962	753.362	108.792	16.8381
PH01000005G1830	2110	1901.13	241	14.781
PH01000005G1850	2611	2402.13	13.0083	0.631425
PH01000005G1950	1277	1068.13	699	76.3046
PH01000005G2010	1658	1449.13	217	17.4603
PH01000005G2020	1142	933.133	91	11.371
PH01000005G2030	2523	2314.13	418	21.0614
PH01000005G2110	4275	4066.13	448.82	12.8703
PH01000005G2160	3950	3741.13	95	2.96087
PH01000005G2200	2230	2021.13	212	12.2304
PH01000005G2210	1314	1105.13	914	96.4341
PH01000005G2240	2553	2344.13	203.073	10.1011
PH01000005G2310	2800	2591.13	48	2.15998
PH01000005G2340	2113	1904.13	649.44	39.7687
PH01000005G2360	1980	1771.13	142.094	9.35455
PH01000005G2470	1204	995.133	292	34.2138
PH01000005G2480	1743	1534.13	130	9.88051
PH01000005G2540	694	485.648	53	12.7249
PH01000005G2550	2464	2255.13	137.386	7.10343
PH01000005G2560	4462	4253.13	957.473	26.2492
PH01000005G2580	2017	1808.13	11	0.709351
PH01000005G2590	2216	2007.13	118	6.85496
PH01000005G2820	1193	984.133	290	34.3592
PH01000005G2870	1533	1324.13	108	9.51024
PH01000005G2880	2706	2497.13	25	1.16734
PH01000005G2890	3682	3473.13	218.941	7.35029
PH01000005G2900	1417	1208.13	20	1.93025
PH01000005G2920	985	776.133	2	0.300464
PH01000005G2970	3444	3235.13	81	2.91939
PH01000005G3020	3854	3645.13	98.3555	3.14619
PH01000005G3030	3614	3405.13	671.526	22.9947
PH01000005G3110	3202	2993.13	648.748	25.2726
PH01000005G3140	4196	3987.13	311.722	9.11604
PH01000005G3210	3050	2841.13	690	28.3176
PH01000005G3220	3756	3547.13	786	25.8371
PH01000005G3350	2989	2780.13	1	0.0419405
PH01000005G3370	1219	1010.13	268	30.9354
PH01000005G3390	825	616.436	380	71.8778
PH01000005G3400	1763	1554.13	312	23.4081
PH01000005G3460	2143	1934.13	1156.39	69.7135
PH01000005G3500	3420	3211.13	145.042	5.26664
PH01000005G3600	2441	2232.13	95.811	5.00489
PH01000005G3610	4172	3963.13	60	1.76527
PH01000005G3620	1297	1088.13	47	5.03634
PH01000005G3640	6766	6557.13	104	1.84935
PH01000005G3710	3005	2796.13	84.8623	3.5388
PH01000005G3720	1794	1585.13	10	0.735586
PH01000005G3860	3517	3308.13	109	3.84187
PH01000005G4060	2472	2263.13	135	6.95541
PH01000005G4070	4239	4030.13	620.373	17.9487
PH01000005G4150	3026	2817.13	1383.43	57.2595
PH01000006G0060	1866	1657.13	5.01457	0.352838
PH01000006G0210	1920	1711.13	1	0.0681421
PH01000006G0350	2325	2116.13	56	3.08563
PH01000006G0380	1140	931.133	67	8.39
PH01000006G0390	1394	1185.13	60	5.90314
PH01000006G0400	2179	1970.13	113	6.68778
PH01000006G0430	2146	1937.13	124	7.46382
PH01000006G0450	2278	2069.13	324.324	18.2764
PH01000006G0460	2100	1891.13	210	12.9478
PH01000006G0590	2120	1911.13	0	0
PH01000006G0610	1693	1484.13	77	6.04947
PH01000006G0660	2421	2212.13	48	2.53005
PH01000006G0760	3677	3468.13	1347	45.2867
PH01000006G0810	2589	2380.13	95	4.65395
PH01000006G0880	1443	1234.13	85	8.03075
PH01000006G0910	2904	2695.13	12	0.519159
PH01000006G0920	1064	855.133	112	15.2716
PH01000006G0940	2168	1959.13	81	4.82081
PH01000006G0960	1770	1561.13	76.7132	5.72967
PH01000006G1010	1736	1527.13	40	3.05409
PH01000006G1030	1022	813.133	649	93.0641
PH01000006G1150	401	194.884	8	4.78645
PH01000006G1230	1367	1158.13	9	0.906115
PH01000006G1420	3147	2938.13	104.244	4.13694
PH01000006G1440	861	652.436	218	38.9599
PH01000006G1450	1074	865.133	15	2.02166
PH01000006G1570	2964	2755.13	237	10.0301
PH01000006G1670	2278	2069.13	51	2.87396
PH01000006G2010	2693	2484.13	99	4.64686
PH01000006G2190	2547	2338.13	29	1.4462
PH01000006G2220	1014	805.133	15	2.17231
PH01000006G2340	1132	923.133	1211	152.96
PH01000006G2370	804	595.436	716	140.209
PH01000006G2390	2276	2067.13	125	7.05084
PH01000006G2400	2649	2440.13	148	7.07208
PH01000006G2410	4662	4453.13	68	1.7805
PH01000006G2500	3250	3041.13	8	0.306728
PH01000006G2600	1123	914.133	97	12.3726
PH01000006G2680	2213	2004.13	173	10.0651
PH01000006G2790	2336	2127.13	210.588	11.5435
PH01000006G2800	3181	2972.13	87.5078	3.43303
PH01000006G3040	2048	1839.13	423	26.818
PH01000006G3200	1580	1371.13	16	1.36063
PH01000006G3240	4135	3926.13	309	9.17683
PH01000006G3330	1825	1616.13	0	0
PH01000006G3340	2391	2182.13	21	1.12211
PH01000006G3360	2683	2474.13	154	7.25766
PH01000006G3520	2017	1808.13	319	20.5712
PH01000006G3570	1936	1727.13	25	1.68777
PH01000006G3600	766	557.549	1908	399.02
PH01000006G3670	3106	2897.13	53	2.13308
PH01000006G3730	2001	1792.13	93	6.05079
PH01000007G0730	4304	4095.13	83.2853	2.37137
PH01000007G0830	1832	1623.13	133	9.55425
PH01000007G0890	1132	923.133	34.8835	4.40611
PH01000007G1150	4744	4535.13	440.473	11.3247
PH01000007G1340	2979	2770.13	435	18.31
PH01000007G1470	3804	3595.13	196	6.35683
PH01000007G1520	5823	5614.13	10	0.20769
PH01000007G1740	2405	2196.13	276	14.6538
PH01000007G1750	1778	1569.13	81	6.019
PH01000007G1880	4435	4226.13	104.668	2.88783
PH01000007G1960	2752	2543.13	220.271	10.0992
PH01000007G2030	2114	1905.13	37	2.26452
PH01000007G2100	3115	2906.13	113	4.5338
PH01000007G2380	2782	2573.13	67	3.03607
PH01000007G2390	2888	2679.13	406	17.6698
PH01000007G2400	4523	4314.13	62.6341	1.69284
PH01000007G2410	2455	2246.13	105	5.45071
PH01000007G2600	1751	1542.13	515.205	38.9545
PH01000007G2620	804	595.436	142	27.8069
PH01000007G2760	4408	4199.13	115.17	3.198
PH01000007G2850	809	600.436	14	2.7187
PH01000007G2860	3813	3604.13	374	12.0996
PH01000007G2920	1549	1340.13	26	2.26217
PH01000007G2970	1651	1442.13	9	0.727673
PH01000007G3010	1124	915.133	5	0.637067
PH01000007G3080	3292	3083.13	51	1.92876
PH01000007G3130	1828	1619.13	25	1.80035
PH01000007G3150	3845	3636.13	294.52	9.4444
PH01000007G3190	1211	1002.13	3	0.349056
PH01000007G3320	2774	2565.13	1362	61.9108
PH01000007G3390	4156	3947.13	1409.79	41.6457
PH01000007G3570	1862	1653.13	37	2.60972
PH01000007G3590	845	636.436	1	0.183208
PH01000007G3600	3146	2937.13	3	0.119096
PH01000007G3610	1311	1102.13	140	14.8113
PH01000007G3680	4289	4080.13	24	0.685861
PH01000008G0200	2811	2602.13	24	1.07543
PH01000008G0420	4901	4692.13	29.3077	0.728302
PH01000008G0500	1084	875.133	1118.93	149.083
PH01000008G0920	1581	1372.13	369	31.3566
PH01000008G1020	1521	1312.13	62.6138	5.56405
PH01000008G1030	933	724.436	16	2.57525
PH01000008G1080	2813	2604.13	6	0.26865
PH01000008G1140	1429	1220.13	607.631	58.0673
PH01000008G1310	1266	1057.13	181	19.964
PH01000008G1430	1678	1469.13	12	0.9524
PH01000008G1440	1045	836.133	14	1.95232
PH01000008G1510	2324	2115.13	19	1.04741
PH01000008G1530	1440	1231.13	18944.8	1794.25
PH01000008G1540	2288	2079.13	537.155	30.1243
PH01000008G1560	2073	1864.13	56	3.50276
PH01000008G2080	754	545.549	151	32.2732
PH01000008G2090	860	651.436	186	33.292
PH01000008G2100	3466	3257.13	8	0.286387
PH01000008G2130	1010	801.133	14	2.03762
PH01000008G2140	2786	2577.13	141	6.37942
PH01000008G2210	817	608.436	4	0.766557
PH01000008G2240	1382	1173.13	23	2.28602
PH01000008G2370	1187	978.133	1858	221.486
PH01000008G2420	2533	2324.13	495	24.8338
PH01000008G2470	5617	5408.13	299.818	6.46413
PH01000008G2620	1549	1340.13	175.689	15.2861
PH01000008G2640	429	222.259	0	0
PH01000008G2650	1690	1481.13	12	0.944684
PH01000008G2700	5627	5418.13	535.35	11.5209
PH01000008G2800	1315	1106.13	59	6.21933
PH01000008G2960	4334	4125.13	1779	50.2849
PH01000008G3080	1539	1330.13	59.439	5.21045
PH01000008G3090	3014	2805.13	20	0.831334
PH01000008G3130	2554	2345.13	8.4894	0.422094
PH01000008G3210	1676	1467.13	150	11.9212
PH01000008G3230	4225	4016.13	5.02778	0.145971
PH01000009G0030	7292	7083.13	111	1.82725
PH01000009G0060	3118	2909.13	21	0.841695
PH01000009G0150	2854	2645.13	45	1.98365
PH01000009G0160	2560	2351.13	17	0.843084
PH01000009G0260	2198	1989.13	1006	58.9703
PH01000009G0270	740	531.549	204	44.7493
PH01000009G0300	1389	1180.13	148	14.6228
PH01000009G0320	4314	4105.13	14.8224	0.421008
PH01000009G0350	1370	1161.13	1433.83	143.984
PH01000009G0360	1703	1494.13	93.2516	7.27724
PH01000009G0410	5848	5639.13	146.261	3.02424
PH01000009G0420	958	749.362	982.991	152.953
PH01000009G0430	1944	1735.13	20	1.34399
PH01000009G0510	1434	1225.13	356	33.8818
PH01000009G0530	1386	1177.13	180	17.8298
PH01000009G0540	761	552.549	22	4.64249
PH01000009G0590	3147	2938.13	919	36.4706
PH01000009G0600	2152	1943.13	143.429	8.60664
PH01000009G0810	2567	2358.13	260	12.856
PH01000009G0830	2706	2497.13	911.317	42.5527
PH01000009G0840	2551	2342.13	7	0.348486
PH01000009G0850	2671	2462.13	6	0.284144
PH01000009G0870	1084	875.133	1141.49	152.089
PH01000009G0890	1569	1360.13	98	8.40125
PH01000009G0970	7299	7090.13	711.948	11.7083
PH01000009G1080	1642	1433.13	101	8.21739
PH01000009G1200	1160	951.133	31.1005	3.81263
PH01000009G1230	1152	943.133	7	0.865415
PH01000009G1240	2359	2150.13	1165	63.1771
PH01000009G1290	2414	2205.13	12	0.63452
PH01000009G1300	1207	998.133	3	0.350455
PH01000009G1330	2373	2164.13	367.07	19.7771
PH01000009G1370	1989	1780.13	12	0.78601
PH01000009G1380	2331	2122.13	8	0.439558
PH01000009G1390	2099	1890.13	24	1.48053
PH01000009G1450	1756	1547.13	185	13.9426
PH01000009G1510	1656	1447.13	7	0.564013
PH01000009G1600	504	296.406	0	0
PH01000009G1660	1333	1124.13	29.2961	3.03872
PH01000009G1670	1121	912.133	43	5.49679
PH01000009G1680	4408	4199.13	303	8.41361
PH01000009G1800	1312	1103.13	341	36.0434
PH01000009G1870	4434	4225.13	13	0.358758
PH01000009G1900	1705	1496.13	2230.55	173.837
PH01000009G1940	1046	837.133	7	0.974996
PH01000009G1960	1548	1339.13	8	0.696571
PH01000009G2100	1362	1153.13	248	25.0768
PH01000009G2130	2303	2094.13	173.115	9.63894
PH01000009G2140	1622	1413.13	170	14.027
PH01000009G2190	4497	4288.13	83	2.25688
PH01000009G2290	2972	2763.13	603	25.4457
PH01000009G2360	1584	1375.13	222	18.8238
PH01000009G2390	494	286.435	1643	668.822
PH01000009G2460	1480	1271.13	1483.36	136.068
PH01000009G2490	2646	2437.13	42	2.00941
PH01000009G2500	2374	2165.13	32	1.72331
PH01000009G2540	2910	2701.13	213	9.1946
PH01000009G2590	587	378.782	104	32.0143
PH01000009G2680	2164	1955.13	863	51.4676
PH01000009G2750	2146	1937.13	12	0.722306
PH01000009G2810	761	552.549	50	10.5511
PH01000009G2840	1778	1569.13	32	2.37788
PH01000009G2920	2014	1805.13	48.8672	3.15651
PH01000009G2950	2033	1824.13	30	1.91763
PH01000009G2960	3827	3618.13	31	0.999025
PH01000009G3360	2213	2004.13	706.639	41.1122
PH01000009G3370	1504	1295.13	365	32.8608
PH01000010G0100	2421	2212.13	651.076	34.3178
PH01000010G0110	1117	908.133	8	1.02716
PH01000010G0140	3058	2849.13	32	1.30959
PH01000010G0220	6657	6448.13	784.53	14.1865
PH01000010G0280	3028	2819.13	250	10.3401
PH01000010G0320	3017	2808.13	89	3.69549
PH01000010G0350	2504	2295.13	81	4.11506
PH01000010G0360	1435	1226.13	65	6.18123
PH01000010G0450	1186	977.133	580.634	69.2864
PH01000010G0460	1404	1195.13	92	8.97575
PH01000010G0610	2265	2056.13	116	6.57818
PH01000010G0620	4612	4403.13	103	2.72756
PH01000010G0640	1525	1316.13	577	51.1182
PH01000010G0700	1794	1585.13	3	0.220676
PH01000010G0730	1078	869.133	790	105.984
PH01000010G0740	4830	4621.13	173	4.36513
PH01000010G0760	1409	1200.13	44	4.27487
PH01000010G0770	1890	1681.13	30	2.08074
PH01000010G0780	1022	813.133	153	21.9396
PH01000010G0850	2103	1894.13	846	52.0786
PH01000010G0990	3156	2947.13	584	23.1053
PH01000010G1020	1236	1027.13	1607.2	182.449
PH01000010G1070	3632	3423.13	5	0.170312
PH01000010G1080	3945	3736.13	41	1.27956
PH01000010G1090	838	629.436	18	3.33442
PH01000010G1120	1463	1254.13	844.224	78.4898
PH01000010G1130	2951	2742.13	1556.31	66.1768
PH01000010G1220	3948	3739.13	38	1.18498
PH01000010G1380	1898	1689.13	0	0
PH01000010G1410	7233	7024.13	344	5.71038
PH01000010G1470	3629	3420.13	47	1.60234
PH01000010G1530	3202	2993.13	0	0
PH01000010G1560	2122	1913.13	37	2.25505
PH01000010G1590	2698	2489.13	185.478	8.68847
PH01000010G1610	4855	4646.13	342	8.58289
PH01000010G1820	1995	1786.13	9	0.587527
PH01000010G1850	4540	4331.13	167.661	4.51368
PH01000010G1950	2143	1934.13	1	0.0602855
PH01000010G1960	2560	2351.13	157.664	7.81904
PH01000010G2010	1730	1521.13	11	0.843188
PH01000010G2050	1770	1561.13	753	56.2412
PH01000010G2350	2196	1987.13	1870.7	109.768
PH01000010G2470	3880	3671.13	198.521	6.30531
PH01000010G2480	1622	1413.13	39	3.21796
PH01000010G2510	1104	895.133	138	17.9759
PH01000010G2530	1205	996.133	319	37.3398
PH01000010G2550	4344	4135.13	212	5.97786
PH01000010G2650	2244	2035.13	82.9254	4.7511
PH01000010G2680	2506	2297.13	63	3.19782
PH01000010G2720	1469	1260.13	0	0
PH01000010G2770	1400	1191.13	142.786	13.9773
PH01000010G2810	2535	2326.13	5	0.250631
PH01000010G2820	1924	1715.13	172	11.6931
PH01000010G2990	2358	2149.13	9	0.488291
PH01000010G3030	7480	7271.13	297.582	4.77204
PH01000010G3060	2252	2043.13	0	0
PH01000010G3080	3143	2934.13	45	1.78827
PH01000010G3100	3382	3173.13	1654	60.778
PH01000010G3140	2682	2473.13	857	40.4048
PH01000010G3150	2314	2105.13	79	4.37569
PH01000010G3180	1466	1257.13	278	25.7847
PH01000011G0130	2547	2338.13	220	10.9712
PH01000011G0270	2403	2194.13	49	2.60395
PH01000011G0320	1962	1753.13	1	0.0665096
PH01000011G0540	4261	4052.13	29.3491	0.844521
PH01000011G0550	2932	2723.13	10	0.428184
PH01000011G0660	3429	3220.13	142	5.14178
PH01000011G1090	1183	974.133	1	0.119696
PH01000011G1110	2309	2100.13	3718	206.425
PH01000011G1210	1629	1420.13	113	9.27788
PH01000011G1240	4721	4512.13	247	6.38284
PH01000011G1270	1003	794.133	151	22.1709
PH01000011G1330	3109	2900.13	107	4.30195
PH01000011G1350	1009	800.133	20	2.91452
PH01000011G1390	5045	4836.13	40.4154	0.974423
PH01000011G1470	4001	3792.13	191.02	5.87346
PH01000011G1530	2254	2045.13	170	9.69229
PH01000011G1610	1202	993.133	2852.96	334.956
PH01000011G1700	2597	2388.13	193	9.42319
PH01000011G1710	831	622.436	0	0
PH01000011G1730	1859	1650.13	236.303	16.6974
PH01000011G1850	735	526.549	36	7.97192
PH01000011G1880	2858	2649.13	110	4.84159
PH01000011G1890	2629	2420.13	430	20.7171
PH01000011G1900	2404	2195.13	1189	63.1568
PH01000011G1960	1891	1682.13	297.769	20.6404
PH01000011G1970	1688	1479.13	33	2.60139
PH01000011G2050	2193	1984.13	744.224	43.7353
PH01000011G2080	1549	1340.13	91	7.91758
PH01000011G2100	2773	2564.13	21.1212	0.960455
PH01000011G2110	1629	1420.13	30	2.46315
PH01000011G2120	1363	1154.13	19	1.91954
PH01000011G2220	1480	1271.13	60	5.50376
PH01000011G2340	1261	1052.13	82	9.08746
PH01000011G2580	2839	2630.13	13.9051	0.616447
PH01000011G2670	2997	2788.13	205.374	8.58878
PH01000011G2710	2063	1854.13	23	1.44639
PH01000011G2810	2307	2098.13	22	1.22261
PH01000011G2980	3915	3706.13	61.3152	1.92906
PH01000011G2990	2073	1864.13	289.986	18.1384
PH01000011G3000	1468	1259.13	197	18.2429
PH01000011G3020	2234	2025.13	477	27.464
PH01000011G3030	2687	2478.13	19.0713	0.897335
PH01000011G3060	1969	1760.13	46	3.04727
PH01000011G3210	3965	3756.13	74.4692	2.31172
PH01000012G0010	902	693.436	11	1.84963
PH01000012G0070	1478	1269.13	28	2.57247
PH01000012G0140	4989	4780.13	147.207	3.59078
PH01000012G0150	1848	1639.13	21	1.49384
PH01000012G0160	1851	1642.13	49	3.47926
PH01000012G0190	2208	1999.13	338.06	19.7175
PH01000012G0240	2189	1980.13	3	0.176655
PH01000012G0330	714	505.549	558	128.698
PH01000012G0350	3915	3706.13	93	2.92591
PH01000012G0400	2671	2462.13	3594	170.202
PH01000012G0420	4163	3954.13	65.1381	1.9208
PH01000012G0490	2072	1863.13	2685	168.035
PH01000012G0560	2108	1899.13	417	25.6024
PH01000012G0660	3046	2837.13	45	1.8494
PH01000012G0700	1475	1266.13	273	25.141
PH01000012G0750	2516	2307.13	888	44.8786
PH01000012G0830	2993	2784.13	839	35.1375
PH01000012G0930	1643	1434.13	135	10.976
PH01000012G0950	888	679.436	53	9.0955
PH01000012G0960	920	711.436	38	6.22798
PH01000012G1010	4431	4222.13	360	9.94191
PH01000012G1020	455	247.856	875.996	412.099
PH01000012G1040	3327	3118.13	106	3.96379
PH01000012G1060	2494	2285.13	32	1.63282
PH01000012G1090	8101	7892.13	106	1.56607
PH01000012G1110	4420	4211.13	49	1.35674
PH01000012G1160	1945	1736.13	135	9.06671
PH01000012G1170	1058	849.133	69.3577	9.52398
PH01000012G1230	861	652.436	3	0.536145
PH01000012G1250	1324	1115.13	12	1.25474
PH01000012G1300	1248	1039.13	18	2.01976
PH01000012G1310	2185	1976.13	88	5.19237
PH01000012G1330	2743	2534.13	163.395	7.51813
PH01000012G1530	1746	1537.13	196.915	14.9371
PH01000012G1560	1394	1185.13	743	73.1006
PH01000012G1620	4491	4282.13	33	0.898572
PH01000012G1630	1653	1444.13	3597.5	290.464
PH01000012G1640	1308	1099.13	69	7.31978
PH01000012G1750	1268	1059.13	16	1.76144
PH01000012G1880	971	762.211	13	1.98869
PH01000012G1890	2360	2151.13	22	1.19249
PH01000012G1900	3616	3407.13	339.521	11.6192
PH01000012G1930	1622	1413.13	478	39.4406
PH01000012G2000	1881	1672.13	29.5666	2.06172
PH01000012G2150	3085	2876.13	759.751	30.8008
PH01000012G2160	1987	1778.13	280	18.3609
PH01000012G2230	6068	5859.13	459	9.13437
PH01000012G2270	2047	1838.13	109.844	6.96787
PH01000012G2360	1837	1628.13	51	3.65241
PH01000012G2370	1629	1420.13	640	52.5473
PH01000012G2420	2299	2090.13	86.4646	4.82352
PH01000012G2490	2158	1949.13	118	7.05894
PH01000012G2610	1940	1731.13	2321	156.331
PH01000012G2620	1845	1636.13	794	56.585
PH01000012G2650	2002	1793.13	203	13.2003
PH01000012G2690	1670	1461.13	351	28.0102
PH01000012G2900	2691	2482.13	52.4329	2.46308
PH01000012G2960	4358	4149.13	151	4.24345
PH01000013G0080	3827	3618.13	319.518	10.297
PH01000013G0090	1285	1076.13	15	1.62527
PH01000013G0130	1805	1596.13	97.933	7.15417
PH01000013G0260	4345	4136.13	349	9.83853
PH01000013G0270	864	655.436	15	2.66846
PH01000013G0290	2555	2346.13	71.6	3.55844
PH01000013G0420	1719	1510.13	15647	1208.13
PH01000013G0550	2599	2390.13	1208	58.931
PH01000013G0830	5675	5466.13	800	17.0651
PH01000013G0860	1623	1414.13	253	20.8607
PH01000013G1010	4002	3793.13	510	15.6773
PH01000013G1020	2897	2688.13	381	16.5262
PH01000013G1030	2555	2346.13	110.217	5.47768
PH01000013G1080	3641	3432.13	132	4.48445
PH01000013G1110	1924	1715.13	14	0.951764
PH01000013G1120	1704	1495.13	125.12	9.7577
PH01000013G1210	2583	2374.13	74	3.63434
PH01000013G1310	969	760.211	4	0.613515
PH01000013G1330	1726	1517.13	10	0.768556
PH01000013G1480	1176	967.133	699	84.2733
PH01000013G1500	2228	2019.13	209	12.0693
PH01000013G1620	1988	1779.13	251	16.4499
PH01000013G1690	346	141.949	92	75.5707
PH01000013G1830	724	515.549	223	50.4353
PH01000013G1920	3206	2997.13	144.718	5.63008
PH01000013G1960	1580	1371.13	863	73.3889
PH01000013G2090	3273	3064.13	0	0
PH01000013G2230	4985	4776.13	459	11.2056
PH01000013G2240	5422	5213.13	196	4.38386
PH01000013G2450	2570	2361.13	264	13.0372
PH01000013G2460	4086	3877.13	8	0.240591
PH01000013G2480	2329	2120.13	85	4.67471
PH01000013G2540	3885	3676.13	181.403	5.75378
PH01000013G2600	1670	1461.13	41	3.27185
PH01000013G2610	1722	1513.13	275	21.1912
PH01000013G2620	858	649.436	97.1726	17.4464
PH01000013G2730	2358	2149.13	51	2.76698
PH01000013G2740	2457	2248.13	133	6.89809
PH01000013G2820	2056	1847.13	9	0.568125
PH01000014G0030	725	516.549	173.954	39.2665
PH01000014G0040	4470	4261.13	150	4.10455
PH01000014G0070	2159	1950.13	32	1.91331
PH01000014G0090	2876	2667.13	57	2.49189
PH01000014G0130	778	569.436	36.1828	7.40895
PH01000014G0180	2428	2219.13	146	7.6713
PH01000014G0210	3781	3572.13	69	2.25227
PH01000014G0220	495	287.435	214.447	86.9923
PH01000014G0340	2100	1891.13	271	16.7088
PH01000014G0360	1352	1143.13	7548	769.9
PH01000014G0390	2773	2564.13	919.707	41.8223
PH01000014G0400	1020	811.133	0	0
PH01000014G0460	2903	2694.13	114	4.93384
PH01000014G0470	1865	1656.13	34	2.39377
PH01000014G0510	4112	3903.13	49.0095	1.46409
PH01000014G0540	2441	2232.13	135	7.05201
PH01000014G0560	537	329.064	100	35.4339
PH01000014G0610	1862	1653.13	159	11.2147
PH01000014G0960	622	413.744	45	12.6818
PH01000014G0980	5200	4991.13	16	0.373783
PH01000014G0990	6629	6420.13	92	1.67087
PH01000014G1010	2277	2068.13	2605	146.868
PH01000014G1060	2306	2097.13	19	1.0564
PH01000014G1100	2098	1889.13	82	5.06117
PH01000014G1120	1577	1368.13	15	1.27839
PH01000014G1170	2491	2282.13	107	5.46691
PH01000014G1190	1555	1346.13	30	2.59856
PH01000014G1200	2234	2025.13	17	0.978801
PH01000014G1270	2782	2573.13	6	0.271887
PH01000014G1320	1731	1522.13	301	23.0575
PH01000014G1340	2103	1894.13	133	8.18729
PH01000014G1410	2236	2027.13	50	2.87599
PH01000014G1430	4604	4395.13	159.686	4.23636
PH01000014G1630	1582	1373.13	101	8.57646
PH01000014G1830	4615	4406.13	3	0.0793895
PH01000014G1850	951	742.362	8	1.25653
PH01000014G1860	2070	1861.13	3	0.18795
PH01000014G2000	3335	3126.13	0	0
PH01000014G2020	1759	1550.13	5.01168	0.376976
PH01000014G2100	860	651.436	67	11.9923
PH01000014G2120	1970	1761.13	258	17.0815
PH01000014G2170	1262	1053.13	18	1.99291
PH01000014G2300	2206	1997.13	71	4.14525
PH01000014G2320	2674	2465.13	146	6.90576
PH01000014G2340	826	617.436	87	16.4296
PH01000014G2450	3102	2893.13	183.606	7.39976
PH01000014G2460	1267	1058.13	23	2.53447
PH01000014G2470	2923	2714.13	52	2.23394
PH01000014G2480	1625	1416.13	3	0.247011
PH01000014G2500	2651	2442.13	70	3.34217
PH01000014G2580	4440	4231.13	646	17.8023
PH01000014G2660	899	690.436	37.729	6.37163
PH01000014G2680	2608	2399.13	87	4.22828
PH01000015G0010	1239	1030.13	26	2.94292
PH01000015G0080	1992	1783.13	507	33.153
PH01000015G0090	1795	1586.13	272	19.9953
PH01000015G0160	2127	1918.13	857.078	52.1003
PH01000015G0190	1065	856.133	346	47.1231
PH01000015G0220	847	638.436	176	32.1436
PH01000015G0230	2571	2362.13	23	1.13533
PH01000015G0260	1720	1511.13	33	2.5463
PH01000015G0350	2788	2579.13	15	0.678136
PH01000015G0390	2294	2085.13	1	0.0559198
PH01000015G0410	1588	1379.13	0	0
PH01000015G0510	2570	2361.13	54	2.66669
PH01000015G0530	2080	1871.13	10	0.623153
PH01000015G0540	4102	3893.13	161	4.82198
PH01000015G0560	1527	1318.13	2207	195.228
PH01000015G0610	1234	1025.13	32	3.63973
PH01000015G0640	1921	1712.13	160	10.8964
PH01000015G0650	3741	3532.13	1468.45	48.4755
PH01000015G0810	2167	1958.13	851.779	50.7206
PH01000015G1290	2849	2640.13	71	3.13568
PH01000015G1320	2188	1979.13	998.955	58.8532
PH01000015G1390	2242	2033.13	27	1.54845
PH01000015G1440	2554	2345.13	58	2.88376
PH01000015G1480	3729	3520.13	161	5.33293
PH01000015G1490	2687	2478.13	40.2011	1.89153
PH01000015G1560	2277	2068.13	210	11.8397
PH01000015G1630	2889	2680.13	180.068	7.83391
PH01000015G1760	1044	835.133	2	0.279237
PH01000015G1770	3599	3390.13	52	1.78849
PH01000015G1970	3998	3789.13	19.1456	0.589154
PH01000015G2020	1547	1338.13	162	14.1161
PH01000015G2030	463	255.704	105	47.8796
PH01000015G2060	1741	1532.13	299	22.7548
PH01000015G2120	1769	1560.13	11	0.822111
PH01000015G2130	4425	4216.13	77.9862	2.15677
PH01000015G2140	8217	8008.13	18.1089	0.26367
PH01000015G2160	1550	1341.13	24	2.0866
PH01000015G2210	3227	3018.13	125.964	4.86639
PH01000015G2340	1464	1255.13	2	0.185797
PH01000015G2360	1358	1149.13	26	2.63817
PH01000015G2370	1499	1290.13	69	6.23611
PH01000015G2420	2485	2276.13	177.961	9.11645
PH01000015G2440	3925	3716.13	97.0257	3.04435
PH01000015G2450	1275	1066.13	1	0.109367
PH01000015G2470	947	738.436	72	11.3689
PH01000015G2480	3912	3703.13	2686	84.5738
PH01000015G2590	6270	6061.13	277.668	5.34161
PH01000015G2600	1067	858.133	261	35.4638
PH01000015G2630	3323	3114.13	68	2.54607
PH01000015G2650	2824	2615.13	1284.21	57.2587
PH01000015G2730	2009	1800.13	392	25.391
PH01000015G2760	3481	3272.13	165	5.87966
PH01000015G2850	2595	2386.13	13	0.635255
PH01000016G0110	1396	1187.13	402	39.4844
PH01000016G0120	1975	1766.13	3	0.19806
PH01000016G0280	3060	2851.13	1190.59	48.6906
PH01000016G0320	1917	1708.13	135	9.21534
PH01000016G0340	2165	1956.13	90	5.36467
PH01000016G0440	2316	2107.13	31	1.71541
PH01000016G0530	3497	3288.13	559	19.8226
PH01000016G0540	3347	3138.13	101.041	3.75426
PH01000016G0550	1034	825.133	51.8316	7.32435
PH01000016G0560	3344	3135.13	31	1.15294
PH01000016G0570	1833	1624.13	11	0.789715
PH01000016G0600	1633	1424.13	60	4.91247
PH01000016G0630	3893	3684.13	11	0.348142
PH01000016G0660	1083	874.133	114.922	15.3294
PH01000016G0700	4633	4424.13	805.721	21.2352
PH01000016G0730	833	624.436	33	6.16205
PH01000016G0830	3660	3451.13	3	0.101358
PH01000016G0860	3022	2813.13	35.5511	1.47354
PH01000016G1030	4595	4386.13	761.352	20.2396
PH01000016G1040	2417	2208.13	101.282	5.34821
PH01000016G1050	1652	1443.13	23	1.85832
PH01000016G1090	4111	3902.13	36	1.07572
PH01000016G1150	3946	3737.13	672	20.9667
PH01000016G1190	1209	1000.13	55	6.41216
PH01000016G1360	2046	1837.13	29.2201	1.85456
PH01000016G1570	1646	1437.13	429	34.8064
PH01000016G1580	3025	2816.13	297.73	12.3273
PH01000016G1650	962	753.362	816.381	126.354
PH01000016G1870	2016	1807.13	2927	188.856
PH01000016G2050	893	684.436	202.251	34.4554
PH01000017G0030	2798	2589.13	69	3.10738
PH01000017G0070	5405	5196.13	735.898	16.5134
PH01000017G0080	2046	1837.13	1291	81.9379
PH01000017G0150	1468	1259.13	1248	115.569
PH01000017G0270	1491	1282.13	42.6288	3.87676
PH01000017G0370	4662	4453.13	208	5.44624
PH01000017G0390	1889	1680.13	295	20.4728
PH01000017G0420	1908	1699.13	310	21.2732
PH01000017G0440	2043	1834.13	106	6.73867
PH01000017G0450	2302	2093.13	244.415	13.6154
PH01000017G0480	3194	2985.13	109.29	4.26892
PH01000017G0530	3404	3195.13	50	1.82465
PH01000017G0660	2687	2478.13	162.354	7.63902
PH01000017G0720	1008	799.133	50	7.29542
PH01000017G0730	1968	1759.13	93	6.1643
PH01000017G0740	2571	2362.13	287	14.167
PH01000017G0870	2920	2711.13	31.0626	1.33594
PH01000017G0880	1592	1383.13	103.77	8.74796
PH01000017G0910	2022	1813.13	31.4091	2.01988
PH01000017G0920	4173	3964.13	55	1.61776
PH01000017G0950	1387	1178.13	17.1334	1.6957
PH01000017G1100	3701	3492.13	166	5.54264
PH01000017G1110	3760	3551.13	150	4.9252
PH01000017G1130	3164	2955.13	401	15.8222
PH01000017G1140	2013	1804.13	121	7.82017
PH01000017G1200	1461	1252.13	18	1.67618
PH01000017G1210	2032	1823.13	148	9.46548
PH01000017G1220	1078	869.133	11	1.47573
PH01000017G1420	2887	2678.13	42	1.82859
PH01000017G1500	2732	2523.13	186	8.59552
PH01000017G1540	1647	1438.13	48	3.89172
PH01000017G1550	2822	2613.13	168	7.4963
PH01000017G1560	2355	2146.13	987.625	53.658
PH01000017G1610	1902	1693.13	2	0.137733
PH01000017G1630	4583	4374.13	36	0.959643
PH01000017G1650	2245	2036.13	5	0.286327
PH01000017G1770	3291	3082.13	955.162	36.1347
PH01000017G1840	1351	1142.13	394	40.2234
PH01000017G1880	8934	8725.13	258	3.44784
PH01000017G1940	5719	5510.13	444.105	9.39773
PH01000017G1950	4536	4327.13	7	0.188624
PH01000017G1970	2082	1873.13	1439	89.5759
PH01000017G1990	615	406.744	2961	848.822
PH01000017G2160	1569	1360.13	77	6.60098
PH01000017G2230	4098	3889.13	380	11.3928
PH01000017G2260	1793	1584.13	99.7093	7.3391
PH01000017G2270	2837	2628.13	17	0.754225
PH01000017G2310	2888	2679.13	1152.77	50.1704
PH01000017G2400	1094	885.133	10	1.31732
PH01000017G2410	1463	1254.13	5	0.464864
PH01000017G2520	6483	6274.13	389.114	7.23141
PH01000017G2560	2846	2637.13	48	2.12231
PH01000018G0120	1128	919.133	41	5.20121
PH01000018G0140	4190	3981.13	338	9.89941
PH01000018G0160	5988	5779.13	1349	27.2175
PH01000018G0310	2773	2564.13	99.2415	4.51286
PH01000018G0360	2279	2070.13	12	0.6759
PH01000018G0370	1399	1190.13	233	22.8276
PH01000018G0380	4417	4208.13	1733.41	48.0299
PH01000018G0430	2511	2302.13	8	0.40519
PH01000018G0580	2571	2362.13	2186.93	107.952
PH01000018G0590	1570	1361.13	140.28	12.017
PH01000018G0620	886	677.436	282	48.5378
PH01000018G0630	1229	1020.13	62	7.08654
PH01000018G0640	1665	1456.13	26	2.08196
PH01000018G0660	1817	1608.13	25	1.81266
PH01000018G0710	1703	1494.13	18.6079	1.45213
PH01000018G0750	720	511.549	231	52.6531
PH01000018G0760	1339	1130.13	41	4.23013
PH01000018G0790	2447	2238.13	819	42.6675
PH01000018G0810	1009	800.133	12	1.74871
PH01000018G0830	1686	1477.13	26	2.05236
PH01000018G0850	1484	1275.13	279	25.5122
PH01000018G0890	2679	2470.13	294	13.878
PH01000018G0940	4178	3969.13	14	0.411274
PH01000018G0970	1396	1187.13	1520	149.294
PH01000018G1050	1582	1373.13	22	1.86814
PH01000018G1060	1787	1578.13	138	10.1961
PH01000018G1200	4535	4326.13	1	0.0269525
PH01000018G1270	2522	2313.13	56	2.82284
PH01000018G1460	2376	2167.13	456	24.5346
PH01000018G1570	1744	1535.13	208	15.7985
PH01000018G1600	1707	1498.13	10	0.778303
PH01000018G1610	4539	4330.13	2	0.0538552
PH01000018G1630	2102	1893.13	58.1655	3.58248
PH01000018G1640	1608	1399.13	0	0
PH01000018G1710	3295	3086.13	646	24.4072
PH01000018G1810	2478	2269.13	173.652	8.92315
PH01000018G1850	807	598.436	19	3.70199
PH01000018G1890	1282	1073.13	60	6.51924
PH01000018G1920	1276	1067.13	30	3.27795
PH01000018G1930	2280	2071.13	141	7.93799
PH01000018G2000	3241	3032.13	46	1.76892
PH01000018G2140	1134	925.133	135.583	17.0883
PH01000018G2250	3133	2924.13	358.662	14.3017
PH01000018G2280	1207	998.133	139.055	16.2441
PH01000018G2290	2556	2347.13	42	2.08646
PH01000018G2330	1290	1081.13	23.8201	2.56899
PH01000018G2350	3532	3323.13	188.774	6.62359
PH01000018G2430	2817	2608.13	178	7.95773
PH01000018G2450	2160	1951.13	7	0.418322
PH01000018G2470	2682	2473.13	9.24294	0.435775
PH01000018G2540	2517	2308.13	78	3.94033
PH01000018G2550	1939	1730.13	252.203	16.9969
PH01000018G2640	3365	3156.13	36.7571	1.35795
PH01000018G2720	2027	1818.13	74.3542	4.76847
PH01000019G0020	2988	2779.13	1111	46.6127
PH01000019G0030	1499	1290.13	125	11.2973
PH01000019G0110	2106	1897.13	31	1.9053
PH01000019G0130	1384	1175.13	68.1902	6.76603
PH01000019G0150	3584	3375.13	16	0.552749
PH01000019G0160	1714	1505.13	30	2.32405
PH01000019G0200	729	520.549	1292	289.401
PH01000019G0220	603	394.744	571	168.663
PH01000019G0260	3826	3617.13	310	9.99301
PH01000019G0310	4483	4274.13	27.0283	0.737344
PH01000019G0360	1418	1209.13	202	19.4794
PH01000019G0430	3520	3311.13	28	0.986008
PH01000019G0440	2305	2096.13	178	9.90149
PH01000019G0450	1822	1613.13	60.3	4.35859
PH01000019G0470	4259	4050.13	1818.84	52.3631
PH01000019G0480	1565	1356.13	122.485	10.5312
PH01000019G0530	3163	2954.13	252.495	9.96603
PH01000019G0570	1644	1435.13	455.189	36.9827
PH01000019G0580	3937	3728.13	16	0.500412
PH01000019G0630	2292	2083.13	183	10.2431
PH01000019G0750	2205	1996.13	407	23.7741
PH01000019G0770	3626	3417.13	126	4.2994
PH01000019G0810	6583	6374.13	586	10.7195
PH01000019G0830	2928	2719.13	264	11.3207
PH01000019G0870	1720	1511.13	2557.71	197.355
PH01000019G0910	584	375.819	63	19.5461
PH01000019G0920	1988	1779.13	259.679	17.0187
PH01000019G0990	1450	1241.13	1254.32	117.839
PH01000019G1000	3650	3441.13	44	1.49091
PH01000019G1090	3528	3319.13	20	0.702594
PH01000019G1100	1784	1575.13	235.263	17.4155
PH01000019G1110	3914	3705.13	206	6.4828
PH01000019G1140	10919	10710.1	701	7.63172
PH01000019G1260	2153	1944.13	83	4.97796
PH01000019G1310	6608	6399.13	658.984	12.0075
PH01000019G1370	1359	1150.13	10	1.0138
PH01000019G1400	2914	2705.13	1014	43.7068
PH01000019G1410	2928	2719.13	58	2.48712
PH01000019G1420	3220	3011.13	464	17.9675
PH01000019G1430	2277	2068.13	29.6234	1.67015
PH01000019G1450	9968	9759.13	17.0368	0.203553
PH01000019G1480	1797	1588.13	68	4.99254
PH01000019G1490	2077	1868.13	1031.61	64.3882
PH01000019G1600	1272	1063.13	981	107.592
PH01000019G1620	6519	6310.13	754.997	13.951
PH01000019G1660	1563	1354.13	76	6.54412
PH01000019G1700	1499	1290.13	317	28.65
PH01000019G1710	1517	1308.13	280	24.9577
PH01000019G1720	1831	1622.13	1030	74.0372
PH01000019G1730	1538	1329.13	309	27.1075
PH01000019G1740	2399	2190.13	92	4.89797
PH01000019G1770	2096	1887.13	20	1.23574
PH01000019G1790	1597	1388.13	20	1.67996
PH01000019G1840	5798	5589.13	630.214	13.1475
PH01000019G1850	4858	4649.13	2599.6	65.1978
PH01000019G1890	1744	1535.13	74	5.62063
PH01000019G1900	2183	1974.13	4	0.236256
PH01000019G1930	1967	1758.13	52.1612	3.45935
PH01000019G1940	3435	3226.13	521	18.8302
PH01000019G2080	3272	3063.13	479.805	18.2641
PH01000019G2100	2410	2201.13	510	27.0161
PH01000019G2110	3913	3704.13	28.0403	0.882664
PH01000019G2150	3911	3702.13	19	0.598413
PH01000019G2160	1126	917.133	140.638	17.8801
PH01000019G2170	1531	1322.13	0	0
PH01000019G2180	1801	1592.13	47	3.44205
PH01000019G2190	1821	1612.13	19	1.37421
PH01000019G2200	2813	2604.13	33	1.47758
PH01000019G2230	2037	1828.13	181.112	11.5515
PH01000019G2250	2618	2409.13	11	0.532391
PH01000019G2270	2931	2722.13	191	8.18132
PH01000019G2280	1762	1553.13	143	10.7356
PH01000019G2290	1525	1316.13	669	59.2687
PH01000019G2330	1845	1636.13	32	2.2805
PH01000019G2340	2026	1817.13	30	1.92501
PH01000019G2350	1597	1388.13	103	8.65178
PH01000019G2380	3401	3192.13	86	3.14135
PH01000019G2390	1273	1064.13	20	2.19146
PH01000019G2400	2200	1991.13	40	2.34239
PH01000019G2460	1919	1710.13	35	2.38637
PH01000019G2500	2408	2199.13	15	0.795315
PH01000019G2510	1027	818.133	54	7.69607
PH01000020G0010	1961	1752.13	279.334	18.589
PH01000020G0020	3941	3732.13	109.284	3.41427
PH01000020G0070	2871	2662.13	20	0.875991
PH01000020G0110	3961	3752.13	10	0.310757
PH01000020G0120	2365	2156.13	96	5.19152
PH01000020G0260	2360	2151.13	2	0.108408
PH01000020G0270	2184	1975.13	81	4.78176
PH01000020G0320	2270	2061.13	181.459	10.2653
PH01000020G0340	1933	1724.13	42.2813	2.85941
PH01000020G0360	2898	2689.13	197	8.54187
PH01000020G0420	3285	3076.13	61.0717	2.31491
PH01000020G0430	2909	2700.13	362.709	15.6629
PH01000020G0500	2017	1808.13	523	33.7264
PH01000020G0530	3413	3204.13	50	1.81953
PH01000020G0640	2063	1854.13	68	4.27629
PH01000020G0790	987	778.133	88	13.1865
PH01000020G0870	2125	1916.13	6	0.365111
PH01000020G0900	1829	1620.13	166	11.9469
PH01000020G0920	7322	7113.13	13	0.213099
PH01000020G0960	2264	2055.13	0	0
PH01000020G0980	1024	815.133	2	0.286089
PH01000020G1010	1864	1655.13	1846	130.046
PH01000020G1080	3943	3734.13	21	0.655736
PH01000020G1090	2241	2032.13	62	3.55745
PH01000020G1160	2553	2344.13	254	12.6343
PH01000020G1170	2434	2225.13	175	9.17025
PH01000020G1250	3473	3264.13	38	1.35742
PH01000020G1300	1610	1401.13	218	18.1416
PH01000020G1330	2076	1867.13	111	6.93181
PH01000020G1340	1823	1614.13	519	37.491
PH01000020G1370	950	741.362	206	32.3993
PH01000020G1380	2446	2237.13	244	12.7174
PH01000020G1390	4943	4734.13	54.4925	1.34213
PH01000020G1430	2795	2586.13	13	0.586127
PH01000020G1440	2851	2642.13	481	21.227
PH01000020G1490	2701	2492.13	33	1.54398
PH01000020G1500	1113	904.133	15	1.93445
PH01000020G1560	4070	3861.13	1	0.0301984
PH01000020G1570	703	494.648	57	13.4362
PH01000020G1620	1828	1619.13	55	3.96077
PH01000020G1640	2993	2784.13	254	10.6376
PH01000020G1650	1262	1053.13	7	0.775022
PH01000020G1700	2883	2674.13	316	13.7785
PH01000020G1730	3507	3298.13	25	0.883835
PH01000020G1780	460	252.781	2	0.92254
PH01000020G1790	4394	4185.13	18	0.50149
PH01000020G1830	3819	3610.13	0	0
PH01000020G1840	2862	2653.13	798	35.0706
PH01000020G1860	1515	1306.13	60	5.35628
PH01000020G1910	1076	867.133	3	0.403399
PH01000020G2000	1376	1167.13	0	0
PH01000020G2160	2128	1919.13	16	0.972107
PH01000020G2190	3860	3651.13	50	1.59677
PH01000020G2200	2043	1834.13	19	1.20787
PH01000020G2220	2087	1878.13	168	10.4299
PH01000020G2230	1840	1631.13	37	2.64491
PH01000020G2250	1891	1682.13	43	2.98062
PH01000020G2300	2787	2578.13	46	2.08042
PH01000020G2310	1466	1257.13	1	0.0927509
PH01000020G2590	4507	4298.13	30.0113	0.814149
PH01000020G2630	5168	4959.13	163	3.83249
PH01000020G2640	1742	1533.13	239	18.1768
PH01000020G2710	3762	3553.13	17.4224	0.571735
PH01000021G0020	1073	864.133	77	10.3898
PH01000021G0040	494	286.435	4	1.6283
PH01000021G0050	1044	835.133	102	14.2411
PH01000021G0060	2598	2389.13	22.1801	1.08249
PH01000021G0190	1515	1306.13	1634.46	145.91
PH01000021G0220	2381	2172.13	60	3.2208
PH01000021G0280	3998	3789.13	25	0.769306
PH01000021G0290	1625	1416.13	317.858	26.1715
PH01000021G0300	1481	1272.13	7	0.6416
PH01000021G0320	1717	1508.13	5.27749	0.408025
PH01000021G0420	717	508.549	3	0.687841
PH01000021G0460	1840	1631.13	25	1.7871
PH01000021G0470	673	464.744	3	0.752674
PH01000021G0480	1948	1739.13	164.542	11.0317
PH01000021G0560	933	724.436	11618.1	1869.96
PH01000021G0630	1863	1654.13	0	0
PH01000021G0680	674	465.744	434.735	108.837
PH01000021G0700	1606	1397.13	36	3.00444
PH01000021G0720	3514	3305.13	760.959	26.8455
PH01000021G0780	2496	2287.13	339.579	17.3121
PH01000021G0790	2973	2764.13	255	10.7567
PH01000021G0800	2451	2242.13	207	10.7649
PH01000021G0830	2834	2625.13	235	10.438
PH01000021G0990	3272	3063.13	72	2.74073
PH01000021G1020	2291	2082.13	10	0.560003
PH01000021G1070	733	524.549	14	3.11201
PH01000021G1090	1905	1696.13	171	11.7553
PH01000021G1110	1241	1032.13	1	0.11297
PH01000021G1190	2894	2685.13	42	1.82382
PH01000021G1200	2925	2716.13	11	0.472216
PH01000021G1210	2383	2174.13	1	0.0536307
PH01000021G1240	2431	2222.13	370	19.4147
PH01000021G1280	1267	1058.13	45	4.95874
PH01000021G1290	4096	3887.13	3	0.0899893
PH01000021G1320	3856	3647.13	246	7.86471
PH01000021G1350	1958	1749.13	571	38.0638
PH01000021G1380	1161	952.133	17	2.08185
PH01000021G1440	1449	1240.13	41	3.85491
PH01000021G1460	2566	2357.13	1886	93.2947
PH01000021G1500	1868	1659.13	15	1.05417
PH01000021G2170	4261	4052.13	1499	43.1337
PH01000021G2210	1564	1355.13	23.8176	2.04934
PH01000021G2350	1847	1638.13	0	0
PH01000021G2370	1894	1685.13	5	0.345967
PH01000021G2400	1522	1313.13	35	3.10784
PH01000021G2410	2428	2219.13	137	7.19841
PH01000021G2480	7685	7476.13	524.112	8.17422
PH01000021G2500	3009	2800.13	82	3.41456
PH01000022G0050	2083	1874.13	5	0.311078
PH01000022G0140	2043	1834.13	82	5.21293
PH01000022G0190	1855	1646.13	19	1.34582
PH01000022G0600	1601	1392.13	112	9.38073
PH01000022G0640	2517	2308.13	31	1.56603
PH01000022G0660	2082	1873.13	155	9.64855
PH01000022G0780	3006	2797.13	115.195	4.80197
PH01000022G0840	1059	850.133	261	35.7975
PH01000022G0900	1698	1489.13	0	0
PH01000022G0990	3515	3306.13	238.687	8.41797
PH01000022G1000	2475	2266.13	82.4645	4.24308
PH01000022G1030	1302	1093.13	116	12.3733
PH01000022G1070	1208	999.133	92.9781	10.8507
PH01000022G1180	2406	2197.13	6	0.318415
PH01000022G1190	2119	1910.13	14.2159	0.867782
PH01000022G1220	4185	3976.13	147	4.31078
PH01000022G1700	1306	1097.13	270	28.6948
PH01000022G1820	1992	1783.13	189.294	12.378
PH01000022G1870	6794	6585.13	188.135	3.33123
PH01000022G1910	734	525.549	70.6973	15.6852
PH01000022G1920	7688	7479.13	382	5.95541
PH01000022G2020	4390	4181.13	55	1.5338
PH01000022G2070	4215	4006.13	156.469	4.55408
PH01000022G2140	2530	2321.13	448	22.5049
PH01000022G2160	4155	3946.13	452	13.3557
PH01000022G2350	1768	1559.13	19	1.42092
PH01000022G2450	677	468.744	6	1.4925
PH01000022G2580	453	245.905	5	2.37083
PH01000023G0150	1761	1552.13	157	11.7942
PH01000023G0250	1331	1122.13	31	3.22119
PH01000023G0350	2627	2418.13	9	0.433972
PH01000023G0380	1462	1253.13	159	14.7945
PH01000023G0480	3125	2916.13	258.225	10.325
PH01000023G0490	771	562.493	110	22.8021
PH01000023G0550	2040	1831.13	18.0209	1.14751
PH01000023G0560	1969	1760.13	65	4.30593
PH01000023G0610	1037	828.133	7	0.985592
PH01000023G0640	3165	2956.13	172	6.78428
PH01000023G0830	2954	2745.13	195	8.28267
PH01000023G1030	1196	987.133	158	18.663
PH01000023G1110	1286	1077.13	110	11.9076
PH01000023G1200	3303	3094.13	20	0.753686
PH01000023G1230	6314	6105.13	87.4738	1.67064
PH01000023G1280	1529	1320.13	149	13.1604
PH01000023G1300	2602	2393.13	604	29.4286
PH01000023G1400	1513	1304.13	293.481	26.2396
PH01000023G1410	1531	1322.13	13	1.14648
PH01000023G1420	2943	2734.13	62	2.64406
PH01000023G1450	2783	2574.13	36	1.63069
PH01000023G1520	2444	2235.13	1058	55.1927
PH01000023G1610	1310	1101.13	1536	162.649
PH01000023G1620	953	744.362	1777	278.357
PH01000023G1630	1459	1250.13	28	2.61157
PH01000023G1650	1839	1630.13	2307	165.015
PH01000023G1710	3308	3099.13	68	2.5584
PH01000023G1730	4346	4137.13	151.696	4.27537
PH01000023G1810	1881	1672.13	4	0.278926
PH01000023G1870	1854	1645.13	6	0.425255
PH01000023G1920	2028	1819.13	55	3.52531
PH01000023G1950	659	450.744	30	7.76052
PH01000023G2040	3591	3382.13	99	3.41306
PH01000023G2080	1200	991.133	12.0352	1.41586
PH01000023G2110	3645	3436.13	30	1.01801
PH01000023G2160	3743	3534.13	98.6404	3.2544
PH01000023G2170	1310	1101.13	755	79.9478
PH01000023G2280	7236	7027.13	30	0.497786
PH01000023G2330	2071	1862.13	0	0
PH01000023G2660	3794	3585.13	36	1.17084
PH01000023G2670	2512	2303.13	16.1967	0.819989
PH01000024G0010	3268	3059.13	40	1.52462
PH01000024G0090	1830	1621.13	0	0
PH01000024G0160	3188	2979.13	352.348	13.7905
PH01000024G0240	3145	2936.13	16	0.635395
PH01000024G0250	2213	2004.13	205	11.9269
PH01000024G0390	3248	3039.13	178	6.82919
PH01000024G0400	2650	2441.13	107	5.11083
PH01000024G0410	3809	3600.13	147	4.761
PH01000024G0440	5670	5461.13	125	2.66886
PH01000024G0700	1711	1502.13	9	0.698608
PH01000024G0850	2922	2713.13	324	13.9243
PH01000024G0900	1837	1628.13	902.677	64.646
PH01000024G0940	2286	2077.13	227	12.7427
PH01000024G0980	2561	2352.13	761.415	37.7449
PH01000024G0990	1494	1285.13	17	1.54241
PH01000024G1000	2306	2097.13	196.205	10.909
PH01000024G1020	2417	2208.13	27	1.42573
PH01000024G1030	8042	7833.13	166	2.47099
PH01000024G1060	578	369.857	86	27.1121
PH01000024G1180	1201	992.133	47	5.52366
PH01000024G1190	1695	1486.13	19	1.49072
PH01000024G1210	2243	2034.13	6	0.343931
PH01000024G1270	4067	3858.13	67	2.02487
PH01000024G1280	2295	2086.13	3	0.167679
PH01000024G1340	1866	1657.13	39	2.74414
PH01000024G1360	2354	2145.13	497	27.0148
PH01000024G1380	1384	1175.13	47	4.66348
PH01000024G1490	2311	2102.13	864.615	47.9581
PH01000024G1530	1498	1289.13	312	28.2199
PH01000024G1560	1747	1538.13	0	0
PH01000024G1630	2892	2683.13	104.449	4.539
PH01000024G1690	2452	2243.13	20	1.03962
PH01000024G1770	4012	3803.13	101.557	3.11364
PH01000024G1910	1778	1569.13	206	15.3076
PH01000024G1960	3014	2805.13	151	6.27657
PH01000024G2010	3929	3720.13	175	5.48503
PH01000024G2110	3594	3385.13	161	5.54561
PH01000024G2200	1388	1179.13	101	9.98752
PH01000024G2210	528	320.097	1659	604.317
PH01000024G2290	1711	1502.13	542	42.0717
PH01000024G2370	2002	1793.13	6	0.390156
PH01000024G2430	3018	2809.13	160.763	6.67289
PH01000024G2550	2128	1919.13	817	49.6382
PH01000024G2570	1884	1675.13	121	8.42239
PH01000025G0040	4394	4185.13	258.653	7.20623
PH01000025G0100	1548	1339.13	7	0.6095
PH01000025G0210	950	741.362	522	82.0993
PH01000025G0260	1665	1456.13	7	0.560527
PH01000025G0290	4725	4516.13	23	0.593828
PH01000025G0370	5680	5471.13	43.0702	0.917907
PH01000025G0410	2026	1817.13	1	0.0641671
PH01000025G0470	3791	3582.13	19.0465	0.619972
PH01000025G0480	1941	1732.13	19	1.279
PH01000025G0550	2906	2697.13	15	0.648467
PH01000025G0600	544	336.064	5344	1854.15
PH01000025G0610	12176	11967.1	343.558	3.34741
PH01000025G0790	5168	4959.13	70.1205	1.64869
PH01000025G0810	2404	2195.13	12	0.637411
PH01000025G0840	6633	6424.13	121	2.19619
PH01000025G0860	3775	3566.13	69	2.25606
PH01000025G0890	1430	1221.13	152.937	14.6032
PH01000025G0920	603	394.744	17	5.02149
PH01000025G0930	1696	1487.13	42.9195	3.36514
PH01000025G0960	5554	5345.13	70	1.527
PH01000025G1070	3503	3294.13	66	2.33616
PH01000025G1080	4577	4368.13	204	5.44545
PH01000025G1090	1858	1649.13	30	2.12112
PH01000025G1120	3275	3066.13	134.315	5.10781
PH01000025G1140	5020	4811.13	287.476	6.96713
PH01000025G1170	1546	1337.13	33	2.87765
PH01000025G1180	1715	1506.13	331.984	25.7012
PH01000025G1210	1686	1477.13	106	8.3673
PH01000025G1260	2634	2425.13	218	10.4814
PH01000025G1330	2396	2187.13	190	10.1293
PH01000025G1380	2504	2295.13	31	1.5749
PH01000025G1400	1522	1313.13	170	15.0952
PH01000025G1450	1395	1186.13	1396	137.231
PH01000025G1600	1260	1051.13	537	59.5684
PH01000025G1630	852	643.436	155	28.0883
PH01000025G1710	1569	1360.13	32	2.74326
PH01000025G1810	892	683.436	427.484	72.9326
PH01000025G1910	6180	5971.13	30.3099	0.59187
PH01000025G1920	1691	1482.13	53	4.16954
PH01000025G1940	4395	4186.13	39.0548	1.08783
PH01000025G1970	2066	1857.13	3.0208	0.189661
PH01000025G1980	2667	2458.13	4	0.189738
PH01000025G1990	3646	3437.13	107.021	3.63054
PH01000025G2020	5633	5424.13	107	2.30013
PH01000025G2030	1643	1434.13	60	4.87822
PH01000025G2120	1756	1547.13	199	14.9977
PH01000025G2130	2244	2035.13	333.151	19.0874
PH01000025G2160	1408	1199.13	2	0.194474
PH01000025G2180	2711	2502.13	0	0
PH01000025G2190	3302	3093.13	960.966	36.225
PH01000025G2230	2216	2007.13	191	11.0957
PH01000025G2240	1429	1220.13	3	0.28669
PH01000025G2250	2421	2212.13	12.2258	0.644417
PH01000025G2260	1005	796.133	22	3.22208
PH01000026G0020	2976	2767.13	8075	340.261
PH01000026G0030	1407	1198.13	69	6.71496
PH01000026G0040	3059	2850.13	91.9417	3.76137
PH01000026G0110	1369	1160.13	201	20.2017
PH01000026G0120	2455	2246.13	35	1.8169
PH01000026G0130	1440	1231.13	146	13.8276
PH01000026G0180	1235	1026.13	122	13.8629
PH01000026G0210	2829	2620.13	453	20.1592
PH01000026G0220	4099	3890.13	2556	76.6118
PH01000026G0230	1396	1187.13	23	2.25906
PH01000026G0280	3588	3379.13	810	27.9498
PH01000026G0340	1188	979.133	87.8458	10.4611
PH01000026G0350	1690	1481.13	51	4.01491
PH01000026G0390	5725	5516.13	248	5.24223
PH01000026G0400	1784	1575.13	201	14.8791
PH01000026G0420	2725	2516.13	19	0.880479
PH01000026G0430	1143	934.133	25	3.12054
PH01000026G0450	1922	1713.13	15	1.02094
PH01000026G0460	706	497.549	0	0
PH01000026G0490	2938	2729.13	779.632	33.3092
PH01000026G0510	3908	3699.13	88	2.77384
PH01000026G0570	2184	1975.13	32.4158	1.91364
PH01000026G0580	1774	1565.13	3	0.223496
PH01000026G0620	1465	1256.13	70	6.49773
PH01000026G0640	2779	2570.13	6	0.272204
PH01000026G0660	5730	5521.13	240	5.06853
PH01000026G0680	1372	1163.13	253	25.3624
PH01000026G0720	6544	6335.13	234.861	4.32269
PH01000026G0730	1800	1591.13	227.348	16.6604
PH01000026G0870	2045	1836.13	13	0.825541
PH01000026G0880	984	775.133	344	51.7465
PH01000026G0890	3608	3399.13	6110.21	209.598
PH01000026G0900	3591	3382.13	777.071	26.7898
PH01000026G0980	4218	4009.13	277.968	8.08431
PH01000026G1030	1832	1623.13	152	10.9191
PH01000026G1060	1731	1522.13	50	3.83016
PH01000026G1120	3726	3517.13	38	1.25978
PH01000026G1190	2793	2584.13	589	26.5766
PH01000026G1260	656	447.744	263	68.4897
PH01000026G1270	645	436.744	578	154.312
PH01000026G1290	3375	3166.13	320	11.7847
PH01000026G1350	1331	1122.13	0	0
PH01000026G1400	2822	2613.13	158.559	7.07504
PH01000026G1450	1897	1688.13	18	1.24327
PH01000026G1490	2857	2648.13	58	2.5538
PH01000026G1530	2711	2502.13	72	3.35522
PH01000026G1560	2359	2150.13	94	5.09755
PH01000026G1630	2198	1989.13	871	51.0568
PH01000026G1700	3875	3666.13	42	1.3358
PH01000026G1720	3090	2881.13	235.612	9.53528
PH01000026G1780	2710	2501.13	9	0.41957
PH01000026G1810	2854	2645.13	8	0.352648
PH01000026G1860	2376	2167.13	94	5.05757
PH01000026G1880	1044	835.133	21.0525	2.93932
PH01000026G1950	1803	1594.13	23	1.6823
PH01000026G1980	2386	2177.13	138.425	7.41359
PH01000026G2010	2533	2324.13	190	9.53217
PH01000026G2100	4776	4567.13	464	11.846
PH01000026G2110	1585	1376.13	149	12.6248
PH01000026G2120	1380	1171.13	26	2.58861
PH01000026G2140	1000	791.133	125	18.423
PH01000026G2150	1086	877.133	3	0.3988
PH01000026G2170	4824	4615.13	1240	31.3283
PH01000026G2310	3004	2795.13	88	3.67096
PH01000026G2370	2645	2436.13	0	0
PH01000026G2380	5057	4848.13	418	10.0531
PH01000027G0250	679	470.744	12	2.97232
PH01000027G0270	3148	2939.13	117	4.64158
PH01000027G0350	3612	3403.13	12	0.411151
PH01000027G0360	2662	2453.13	2	0.0950623
PH01000027G0400	1939	1730.13	12	0.808725
PH01000027G0630	4964	4755.13	40	0.980836
PH01000027G0750	3027	2818.13	281.784	11.6588
PH01000027G0760	1034	825.133	56	7.9134
PH01000027G0800	613	404.744	2597	748.154
PH01000027G0820	6172	5963.13	77.6901	1.51911
PH01000027G0830	664	455.744	0	0
PH01000027G0920	3534	3325.13	229	8.03019
PH01000027G1370	5980	5771.13	109	2.20224
PH01000027G1390	3955	3746.13	569.052	17.712
PH01000027G1530	1974	1765.13	97	6.40757
PH01000027G1540	2254	2045.13	95.0171	5.41726
PH01000027G1560	2240	2031.13	34	1.95182
PH01000027G1630	2057	1848.13	26	1.64036
PH01000027G1830	1153	944.133	170	20.995
PH01000027G1860	1440	1231.13	22	2.08361
PH01000027G1900	1849	1640.13	688.654	48.9578
PH01000027G1910	1001	792.133	74	10.8926
PH01000027G2010	912	703.436	18	2.98365
PH01000027G2140	2551	2342.13	233	11.5996
PH01000027G2150	1290	1081.13	15	1.61775
PH01000027G2330	2362	2153.13	11	0.595691
PH01000027G2350	1924	1715.13	37	2.51538
PH01000028G0070	2188	1979.13	103.895	6.12097
PH01000028G0160	1238	1029.13	66	7.47776
PH01000028G0240	1594	1385.13	0	0
PH01000028G0260	690	481.648	41	9.92552
PH01000028G0330	1436	1227.13	42	3.99077
PH01000028G0380	1226	1017.13	160	18.3418
PH01000028G0530	2391	2182.13	4	0.213736
PH01000028G0540	2684	2475.13	9	0.423978
PH01000028G0610	4186	3977.13	160	4.69082
PH01000028G0690	1834	1625.13	87.0012	6.24217
PH01000028G0810	2467	2258.13	1324.04	68.3679
PH01000028G0890	1652	1443.13	124.475	10.0571
PH01000028G0900	2455	2246.13	85.3781	4.43211
PH01000028G0940	1222	1013.13	43	4.94881
PH01000028G1040	4542	4333.13	2	0.053818
PH01000028G1110	1854	1645.13	56	3.96905
PH01000028G1160	2729	2520.13	1955	90.4529
PH01000028G1170	4067	3858.13	794	23.9962
PH01000028G1180	1321	1112.13	59	6.18578
PH01000028G1190	1541	1332.13	14	1.2254
PH01000028G1230	3018	2809.13	91	3.77719
PH01000028G1280	2641	2432.13	138	6.61593
PH01000028G1290	852	643.436	147	26.6386
PH01000028G1310	1998	1789.13	2243	146.179
PH01000028G1320	1576	1367.13	53.0152	4.52157
PH01000028G1330	1517	1308.13	326.781	29.1275
PH01000028G1350	1486	1277.13	36.4194	3.32504
PH01000028G1380	710	501.549	74	17.2035
PH01000028G1400	1776	1567.13	76	5.65467
PH01000028G1450	2307	2098.13	28	1.55605
PH01000028G1470	2440	2231.13	16	0.836168
PH01000028G1480	1569	1360.13	425.632	36.4882
PH01000028G1600	4111	3902.13	318	9.5022
PH01000028G1610	860	651.436	53	9.48644
PH01000028G1770	1661	1452.13	47	3.7739
PH01000028G1790	2917	2708.13	1505.05	64.8007
PH01000028G1910	3448	3239.13	324.327	11.6749
PH01000028G1930	611	402.744	146	42.2691
PH01000028G2090	1815	1606.13	130	9.43759
PH01000028G2140	2722	2513.13	150	6.95945
PH01000028G2150	763	554.549	123	25.8621
PH01000028G2160	1807	1598.13	6	0.437761
PH01000028G2320	3043	2834.13	9.68476	0.398444
PH01000028G2330	1257	1048.13	1463.49	162.806
PH01000028G2350	1111	902.133	2378	307.355
PH01000028G2440	1853	1644.13	44	3.12043
PH01000028G2500	1593	1384.13	57	4.80171
PH01000028G2550	2841	2632.13	536.74	23.7769
PH01000028G2600	2098	1889.13	62	3.82673
PH01000028G2610	2931	2722.13	512.901	21.9697
PH01000028G2640	4140	3931.13	359	10.6482
PH01000029G0070	871	662.436	122	21.4741
PH01000029G0210	1363	1154.13	28.4999	2.8793
PH01000029G0270	1603	1394.13	300	25.0909
PH01000029G0280	1932	1723.13	11	0.744343
PH01000029G0340	958	749.362	14	2.17839
PH01000029G0360	2371	2162.13	45	2.42677
PH01000029G0470	3846	3637.13	50	1.60291
PH01000029G0500	1529	1320.13	300	26.4974
PH01000029G0520	1783	1574.13	134	9.92573
PH01000029G0550	5315	5106.13	279.053	6.37227
PH01000029G0650	1331	1122.13	157	16.3138
PH01000029G0660	2988	2779.13	327.646	13.7466
PH01000029G0710	2955	2746.13	814	34.5623
PH01000029G0960	2202	1993.13	39.2522	2.29629
PH01000029G0970	1771	1562.13	18	1.34355
PH01000029G1150	3321	3112.13	23	0.861725
PH01000029G1170	1824	1615.13	12	0.866308
PH01000029G1280	2824	2615.13	20	0.891734
PH01000029G1290	3448	3239.13	453	16.3068
PH01000029G1330	1278	1069.13	71	7.74329
PH01000029G1340	668	459.744	316	80.1439
PH01000029G1610	2917	2708.13	57.2488	2.46488
PH01000029G1680	2261	2052.13	89	5.05689
PH01000029G1710	2146	1937.13	17	1.02327
PH01000029G1730	3260	3051.13	43	1.64326
PH01000029G1740	2566	2357.13	37	1.83028
PH01000029G1950	2463	2254.13	44	2.276
PH01000029G1970	4652	4443.13	69	1.81075
PH01000029G1980	9242	9033.13	26.2734	0.339138
PH01000029G1990	1795	1586.13	16	1.1762
PH01000029G2010	767	558.549	1	0.208756
PH01000029G2070	2438	2229.13	15	0.784611
PH01000029G2160	1490	1281.13	1033.07	94.0231
PH01000029G2170	2212	2003.13	74.7484	4.35102
PH01000029G2180	441	234.122	6	2.98819
PH01000029G2250	4157	3948.13	169	4.99108
PH01000029G2270	2094	1885.13	21	1.2989
PH01000029G2300	886	677.436	8.00893	1.3785
PH01000029G2370	2983	2774.13	2	0.0840624
PH01000029G2380	2132	1923.13	6	0.363782
PH01000029G2390	1551	1342.13	334	29.0168
PH01000029G2400	1050	841.133	196	27.1701
PH01000029G2440	2201	1992.13	34.5711	2.02345
PH01000029G2510	1106	897.133	201	26.1239
PH01000029G2540	4511	4302.13	85	2.30374
PH01000030G0050	1463	1254.13	83	7.71674
PH01000030G0070	3037	2828.13	16	0.659659
PH01000030G0190	1309	1100.13	0	0
PH01000030G0210	5044	4835.13	119.191	2.87433
PH01000030G0260	2392	2183.13	917	48.9766
PH01000030G0270	4245	4036.13	19	0.548893
PH01000030G0390	5127	4918.13	15.7359	0.373071
PH01000030G0430	2185	1976.13	95	5.6054
PH01000030G0460	3280	3071.13	812	30.8288
PH01000030G0550	2867	2658.13	180.84	7.93264
PH01000030G0570	2533	2324.13	16	0.802709
PH01000030G0670	815	606.436	11.0978	2.13379
PH01000030G0890	2876	2667.13	378	16.5252
PH01000030G1000	4126	3917.13	2	0.0595334
PH01000030G1020	3594	3385.13	298	10.2645
PH01000030G1060	1478	1269.13	32	2.93996
PH01000030G1080	5601	5392.13	335	7.24408
PH01000030G1170	5828	5619.13	0	0
PH01000030G1240	2681	2472.13	257	12.1216
PH01000030G1340	1732	1523.13	1015	77.7011
PH01000030G1420	1580	1371.13	584.704	49.7228
PH01000030G1490	1272	1063.13	166	18.2062
PH01000030G1580	1939	1730.13	45	3.03272
PH01000030G1730	2944	2735.13	122	5.20092
PH01000030G1770	3126	2917.13	1036	41.4098
PH01000030G1780	2152	1943.13	18.8401	1.13052
PH01000030G1800	2793	2584.13	0	0
PH01000030G1920	2389	2180.13	5	0.267415
PH01000030G1980	2441	2232.13	50	2.61186
PH01000030G2230	2086	1877.13	83	5.15564
PH01000030G2390	3357	3148.13	164	6.07421
PH01000031G0150	2607	2398.13	3	0.145864
PH01000031G0250	3351	3142.13	444	16.4762
PH01000031G0260	2021	1812.13	755.553	48.6154
PH01000031G0270	3690	3481.13	463	15.5081
PH01000031G0300	2231	2022.13	78	4.49763
PH01000031G0310	1330	1121.13	1	0.104002
PH01000031G0320	2253	2044.13	29	1.6542
PH01000031G0380	2465	2256.13	45.0116	2.32626
PH01000031G0390	2358	2149.13	11	0.5968
PH01000031G0410	2238	2029.13	371	21.3188
PH01000031G0480	5103	4894.13	65	1.54859
PH01000031G0500	4531	4322.13	124	3.34521
PH01000031G0520	3168	2959.13	69	2.71884
PH01000031G0750	1280	1071.13	93	10.1237
PH01000031G0760	1535	1326.13	22.1709	1.94938
PH01000031G0840	1735	1526.13	261	19.941
PH01000031G0910	4595	4386.13	34.67	0.921661
PH01000031G0970	1946	1737.13	20	1.34244
PH01000031G0980	1258	1049.13	0	0
PH01000031G1000	6483	6274.13	111	2.06285
PH01000031G1170	698	489.648	0	0
PH01000031G1210	1685	1476.13	8035.42	634.72
PH01000031G1220	3318	3109.13	64.7272	2.42743
PH01000031G1260	3571	3362.13	472.577	16.3892
PH01000031G1320	3476	3267.13	8.29256	0.295952
PH01000031G1370	2637	2428.13	14.2431	0.683961
PH01000031G1410	1407	1198.13	3	0.291955
PH01000031G1420	4839	4630.13	33	0.831036
PH01000031G1430	1442	1233.13	0	0
PH01000031G1690	2983	2774.13	84	3.53062
PH01000031G1740	1959	1750.13	447	29.7808
PH01000031G1760	2679	2470.13	205	9.67682
PH01000031G1840	2605	2396.13	86.6206	4.21512
PH01000031G1890	1941	1732.13	52	3.50043
PH01000031G1960	3373	3164.13	7.07169	0.260596
PH01000031G1980	2530	2321.13	100	5.02342
PH01000031G2080	1818	1609.13	455	32.97
PH01000031G2090	1086	877.133	157	20.8705
PH01000031G2110	1111	902.133	115	14.8637
PH01000031G2220	591	382.744	40	12.1857
PH01000031G2300	845	636.436	209	38.2905
PH01000031G2350	3916	3707.13	814.229	25.6099
PH01000031G2360	3008	2799.13	650	27.0763
PH01000031G2370	4308	4099.13	139.148	3.95808
PH01000031G2430	4101	3892.13	192	5.75192
PH01000031G2510	2195	1986.13	103	6.04683
PH01000031G2530	2356	2147.13	50	2.71525
PH01000031G2660	1218	1009.13	0	0
PH01000031G2680	1335	1126.13	9	0.931863
PH01000032G0070	1418	1209.13	1912.46	184.424
PH01000032G0100	1462	1253.13	69	6.42024
PH01000032G0330	3854	3645.13	11	0.351867
PH01000032G0410	3094	2885.13	111	4.48597
PH01000032G0530	4251	4042.13	179	5.16347
PH01000032G0550	2230	2021.13	62	3.57681
PH01000032G0680	1315	1106.13	17	1.79201
PH01000032G0710	1806	1597.13	151	11.0239
PH01000032G0720	609	400.744	143	41.6072
PH01000032G0810	2545	2336.13	235	11.7292
PH01000032G0820	1562	1353.13	348	29.9873
PH01000032G0890	1290	1081.13	341	36.7768
PH01000032G0980	2712	2503.13	199	9.26976
PH01000032G1030	2514	2305.13	47	2.37739
PH01000032G1240	3294	3085.13	60	2.26765
PH01000032G1250	1686	1477.13	3	0.23681
PH01000032G1300	1179	970.133	10.2856	1.23623
PH01000032G1340	2300	2091.13	33.0102	1.84063
PH01000032G1420	798	589.436	22	4.35196
PH01000032G1450	3182	2973.13	135.744	5.32359
PH01000032G1490	2165	1956.13	2712.96	161.713
PH01000032G1530	2921	2712.13	43	1.84866
PH01000032G1540	2283	2074.13	2	0.112433
PH01000032G1580	1013	804.133	19	2.75502
PH01000032G1630	2188	1979.13	479.753	28.2645
PH01000032G1640	1104	895.133	58	7.55509
PH01000032G1740	1238	1029.13	3053	345.903
PH01000032G1860	4055	3846.13	23.7863	0.721112
PH01000032G1870	2950	2741.13	203.306	8.64809
PH01000032G1990	2256	2047.13	25	1.42394
PH01000032G2010	2681	2472.13	11	0.518824
PH01000032G2080	3107	2898.13	12	0.482794
PH01000032G2110	1235	1026.13	1483.44	168.565
PH01000032G2150	2230	2021.13	206.37	11.9056
PH01000032G2590	2345	2136.13	39.5983	2.16146
PH01000032G2610	2211	2002.13	79	4.6008
PH01000032G2670	2477	2268.13	233	11.9781
PH01000032G2690	1428	1219.13	298	28.5013
PH01000032G2710	3238	3029.13	64.6965	2.49036
PH01000033G0110	1061	852.133	27	3.6945
PH01000033G0120	1793	1584.13	101.452	7.46734
PH01000033G0230	1605	1396.13	148	12.3604
PH01000033G0270	1878	1669.13	2233.85	156.05
PH01000033G0290	1384	1175.13	7	0.694561
PH01000033G0310	1886	1677.13	20	1.39047
PH01000033G0440	2229	2020.13	68.1243	3.93207
PH01000033G0730	2719	2510.13	15	0.696777
PH01000033G0800	1010	801.133	8	1.16435
PH01000033G0840	2593	2384.13	2	0.0978135
PH01000033G1420	1105	896.133	196.326	25.545
PH01000033G1510	1387	1178.13	179	17.7157
PH01000033G1560	1574	1365.13	326	27.8447
PH01000033G1580	1829	1620.13	113	8.13255
PH01000033G1700	2543	2334.13	162	8.09261
PH01000033G1790	1432	1223.13	704.325	67.1427
PH01000033G1800	949	740.436	4174.86	657.436
PH01000033G1890	1546	1337.13	376.829	32.8601
PH01000033G1930	3031	2822.13	52	2.14845
PH01000033G1960	1560	1351.13	37	3.19303
PH01000033G1970	1349	1140.13	1050.77	107.461
PH01000033G2090	2095	1886.13	92	5.68741
PH01000033G2110	2159	1950.13	173.823	10.3931
PH01000033G2130	2053	1844.13	72	4.55239
PH01000033G2170	2397	2188.13	72.493	3.86297
PH01000033G2190	574	365.857	36	11.4734
PH01000033G2240	2204	1995.13	122	7.12996
PH01000033G2260	4249	4040.13	132	3.80958
PH01000033G2290	1632	1423.13	64	5.24365
PH01000033G2300	745	536.549	65	14.1255
PH01000033G2310	2691	2482.13	9	0.422782
PH01000033G2380	2658	2449.13	24	1.14261
PH01000033G2440	4892	4683.13	505	12.5734
PH01000033G2450	1458	1249.13	322	30.057
PH01000034G0070	3817	3608.13	508	16.4165
PH01000034G0340	2841	2632.13	279.149	12.366
PH01000034G0410	1336	1127.13	7	0.724139
PH01000034G0680	1270	1061.13	17	1.86801
PH01000034G0840	8206	7997.13	1789.8	26.0957
PH01000034G0990	1668	1459.13	57	4.5549
PH01000034G1010	2566	2357.13	9	0.445203
PH01000034G1030	4469	4260.13	29	0.793732
PH01000034G1040	1633	1424.13	3	0.245623
PH01000034G1060	900	691.436	22	3.70997
PH01000034G1070	1772	1563.13	85	6.34048
PH01000034G1230	3256	3047.13	39.8205	1.52375
PH01000034G1320	3287	3078.13	0	0
PH01000034G1340	1593	1384.13	4	0.336962
PH01000034G1380	1826	1617.13	25	1.80258
PH01000034G1470	4027	3818.13	56	1.71016
PH01000034G1480	1871	1662.13	14	0.982113
PH01000034G1730	1884	1675.13	426	29.6524
PH01000034G2110	2373	2164.13	185	9.96752
PH01000034G2180	2505	2296.13	315	15.996
PH01000035G0110	798	589.436	1	0.197817
PH01000035G0280	863	654.436	652.494	116.254
PH01000035G0290	2993	2784.13	3.16845	0.132696
PH01000035G0350	4003	3794.13	35	1.07561
PH01000035G0370	3077	2868.13	203	8.2527
PH01000035G0390	939	730.436	14.7701	2.35776
PH01000035G0470	2780	2571.13	78.4435	3.55739
PH01000035G0490	3155	2946.13	385	15.2373
PH01000035G0560	2944	2735.13	43	1.83311
PH01000035G0620	5722	5513.13	298	6.30256
PH01000035G0630	2713	2504.13	195	9.0798
PH01000035G0640	2566	2357.13	4	0.197868
PH01000035G0690	572	363.857	100	32.0456
PH01000035G0710	2066	1857.13	198	12.4314
PH01000035G0830	1768	1559.13	17	1.27135
PH01000035G0990	610	401.744	11	3.19259
PH01000035G1070	1515	1306.13	5	0.446356
PH01000035G1280	5786	5577.13	169.496	3.54362
PH01000035G1400	2178	1969.13	74	4.38183
PH01000035G1510	3628	3419.13	8	0.272818
PH01000035G1520	3393	3184.13	67	2.45348
PH01000035G1530	3354	3145.13	34.8344	1.29142
PH01000035G1640	1715	1506.13	193	14.9415
PH01000035G1650	4879	4670.13	40	0.998688
PH01000035G1760	818	609.436	4010.17	767.244
PH01000035G1780	2865	2656.13	39	1.71204
PH01000035G1800	1534	1325.13	1	0.0879913
PH01000035G1880	1915	1706.13	0	0
PH01000035G1890	2290	2081.13	91	5.09848
PH01000035G1950	1499	1290.13	58	5.24195
PH01000035G2060	2318	2109.13	14	0.773968
PH01000035G2090	1961	1752.13	3	0.199643
PH01000035G2160	2895	2686.13	2	0.0868164
PH01000035G2170	2731	2522.13	167.326	7.73562
PH01000035G2280	1100	891.133	876	114.62
PH01000035G2370	1057	848.133	62.0805	8.53474
PH01000035G2390	1480	1271.13	48.7199	4.46904
PH01000035G2440	1856	1647.13	190	13.4501
PH01000036G0080	1307	1098.13	708	75.1757
PH01000036G0110	900	691.436	1107	186.679
PH01000036G0130	1490	1281.13	1	0.0910133
PH01000036G0220	2095	1886.13	323.521	20
PH01000036G0260	1791	1582.13	247.441	18.2359
PH01000036G0300	2341	2132.13	3	0.164061
PH01000036G0320	2902	2693.13	41	1.77511
PH01000036G0350	901	692.436	286	48.1599
PH01000036G0470	1898	1689.13	86	5.93655
PH01000036G0540	1973	1764.13	61.388	4.05743
PH01000036G0620	2271	2062.13	16.0125	0.905405
PH01000036G0630	1481	1272.13	11	1.00823
PH01000036G0640	1951	1742.13	69	4.61814
PH01000036G0650	2232	2023.13	5.02628	0.289682
PH01000036G0680	1530	1321.13	11	0.970835
PH01000036G0710	1043	834.133	8	1.11829
PH01000036G0740	3207	2998.13	268	10.4228
PH01000036G0800	419	212.434	2	1.09775
PH01000036G0860	1431	1222.13	3	0.286221
PH01000036G1110	2701	2492.13	2008	93.9489
PH01000036G1140	4162	3953.13	1417	41.7953
PH01000036G1180	3939	3730.13	642	20.0683
PH01000036G1230	3138	2929.13	113	4.4982
PH01000036G1260	3231	3022.13	29	1.11888
PH01000036G1460	2852	2643.13	16	0.70583
PH01000036G1480	3729	3520.13	676.968	22.4238
PH01000036G1560	917	708.436	357	58.758
PH01000036G1580	5093	4884.13	444.884	10.6208
PH01000036G1590	5636	5427.13	23	0.494147
PH01000036G1600	3356	3147.13	13	0.481645
PH01000036G1710	4641	4432.13	613.924	16.151
PH01000036G1820	3151	2942.13	177.906	7.05063
PH01000036G1830	3908	3699.13	179	5.64225
PH01000036G1850	1833	1624.13	774	55.5672
PH01000036G1880	1219	1010.13	206	23.7787
PH01000036G1890	827	618.436	25	4.71351
PH01000036G1930	1794	1585.13	698	51.3439
PH01000036G2010	5188	4979.13	250	5.85444
PH01000036G2040	2357	2148.13	1	0.0542798
PH01000036G2060	1484	1275.13	114.355	10.4568
PH01000036G2070	2751	2542.13	135	6.19205
PH01000036G2080	786	577.436	41	8.27903
PH01000036G2090	876	667.436	205	35.8132
PH01000036G2140	1524	1315.13	18.1345	1.60781
PH01000036G2220	2770	2561.13	78	3.55109
PH01000036G2310	1773	1564.13	614	45.7714
PH01000037G0050	748	539.549	21	4.53824
PH01000037G0060	1282	1073.13	2.01845	0.219313
PH01000037G0130	2573	2364.13	36	1.77554
PH01000037G0250	3126	2917.13	487.082	19.4691
PH01000037G0330	3435	3226.13	232	8.38504
PH01000037G0340	1010	801.133	231	33.6207
PH01000037G0430	3201	2992.13	44	1.71463
PH01000037G0480	2887	2678.13	143	6.22591
PH01000037G0560	3789	3580.13	108	3.51742
PH01000037G0650	1628	1419.13	9	0.739467
PH01000037G0690	1089	880.133	2064.89	273.557
PH01000037G0740	1286	1077.13	722.344	78.1941
PH01000037G0830	1160	951.133	53	6.49731
PH01000037G0880	1511	1302.13	82	7.34273
PH01000037G1230	2134	1925.13	101.4	6.14151
PH01000037G1240	640	431.744	5	1.35034
PH01000037G1260	1411	1202.13	74.9234	7.26715
PH01000037G1270	1574	1365.13	54	4.6123
PH01000037G1490	911	702.436	38	6.30777
PH01000037G1560	3058	2849.13	1078.61	44.142
PH01000037G2010	1623	1414.13	320	26.3851
PH01000037G2080	858	649.436	6	1.07724
PH01000037G2100	2673	2464.13	384.43	18.1908
PH01000038G0030	3268	3059.13	36	1.37216
PH01000038G0050	1287	1078.13	4	0.4326
PH01000038G0110	936	727.436	26.4486	4.23943
[truncated: 29,988 more rows]
