# Supplementary material for: Transcriptome Analysis of Moso Bamboo (Phyllostachys edulis) Reveals Candidate Genes Involved in Response to Dehydration and Cold Stresses
Source: Front Plant Sci. 2022 Jul 19;13:960302. doi: 10.3389/fpls.2022.960302 (PMC9343960; doi:10.3389/fpls.2022.960302)
Supplement: Supplementary file 1 [file Data_Sheet_3.zip › G2_2.abundance.tsv]

target_id	length	eff_length	est_counts	tpm
PH01000000G0240	2568	2329.07	66	3.10496
PH01000000G0250	1064	825.074	0	0
PH01000000G0290	2593	2354.07	284.759	13.2542
PH01000000G0330	1009	770.074	145.529	20.7067
PH01000000G0350	2191	1952.07	58	3.25557
PH01000000G0410	1184	945.074	69	7.9998
PH01000000G0480	1086	847.074	15	1.94029
PH01000000G0500	2646	2407.07	44	2.0029
PH01000000G0540	2551	2312.07	44	2.0852
PH01000000G0550	1353	1114.07	9	0.885165
PH01000000G0560	2755	2516.07	78.3673	3.41277
PH01000000G0600	4445	4206.07	120	3.12608
PH01000000G0670	2020	1781.07	381	23.439
PH01000000G0700	1973	1734.07	83	5.24453
PH01000000G0710	1284	1045.07	84	8.807
PH01000000G0720	3205	2966.07	22	0.812712
PH01000000G0800	2831	2592.07	9	0.380444
PH01000000G0910	2156	1917.07	24	1.37173
PH01000000G0920	1699	1460.07	40	3.00179
PH01000000G0960	1129	890.074	191.939	23.6283
PH01000000G0970	1157	918.074	270	32.2242
PH01000000G0980	1412	1173.07	3840	358.675
PH01000000G1020	6330	6091.07	85	1.52905
PH01000000G1160	1962	1723.07	187	11.8914
PH01000000G1200	483	246.042	63	28.0561
PH01000000G1220	3617	3378.07	187.561	6.08371
PH01000000G1330	1845	1606.07	245	16.7146
PH01000000G1400	1369	1130.07	56	5.42971
PH01000000G1430	2245	2006.07	67	3.65952
PH01000000G1450	1706	1467.07	681	50.8617
PH01000000G1500	1786	1547.07	3.01124	0.21327
PH01000000G1660	2510	2271.07	461.358	22.2589
PH01000000G1710	3563	3324.07	164	5.40591
PH01000000G1840	2971	2732.07	13	0.521371
PH01000000G1880	2208	1969.07	52	2.89359
PH01000000G1990	3636	3397.07	41.05	1.32405
PH01000000G2000	4056	3817.07	54	1.5501
PH01000000G2050	1540	1301.07	582.635	49.0671
PH01000000G2070	884	645.074	39	6.62446
PH01000000G2120	2477	2238.07	895	43.8172
PH01000000G2160	1785	1546.07	19	1.34654
PH01000000G2180	2768	2529.07	295	12.7808
PH01000000G2190	1873	1634.07	41	2.74921
PH01000000G2200	954	715.074	68	10.4197
PH01000000G2220	2073	1834.07	71.304	4.25984
PH01000000G2240	700	461.47	9	2.13695
PH01000000G2260	3039	2800.07	89	3.4827
PH01000000G2270	8102	7863.07	25	0.348372
PH01000000G2340	2711	2472.07	13	0.576206
PH01000000G2350	2325	2086.07	41	2.15353
PH01000000G2410	2001	1762.07	2	0.124366
PH01000000G2440	3440	3201.07	58	1.98531
PH01000000G2470	3202	2963.07	41	1.51613
PH01000000G2540	3177	2938.07	21	0.783164
PH01000000G2620	4435	4196.07	274	7.1549
PH01000000G2700	2800	2561.07	28	1.19793
PH01000000G2740	3287	3048.07	51	1.83333
PH01000000G2790	2391	2152.07	4	0.203657
PH01000000G2800	634	395.551	54	14.9585
PH01000000G2820	1324	1085.07	27	2.72647
PH01000000G2870	2303	2064.07	14	0.743188
PH01000000G2890	1584	1345.07	2	0.162922
PH01000000G2960	2284	2045.07	0	0
PH01000000G2970	926	687.074	24	3.8274
PH01000000G3110	4636	4397.07	380.477	9.48113
PH01000000G3250	2431	2192.07	42	2.09937
PH01000000G3310	3242	3003.07	275	10.0337
PH01000000G3540	5218	4979.07	46.5038	1.02338
PH01000000G3550	1833	1594.07	680	46.7408
PH01000000G3700	1956	1717.07	166	10.5929
PH01000000G3760	2541	2302.07	16	0.761547
PH01000000G3800	1849	1610.07	467	31.781
PH01000000G3810	732	493.28	11	2.44341
PH01000000G3890	3811	3572.07	60	1.84046
PH01000000G4160	2919	2680.07	81.2025	3.31985
PH01000000G4340	1283	1044.07	16	1.67913
PH01000000G4350	1814	1575.07	8	0.556525
PH01000000G4360	2739	2500.07	31	1.35864
PH01000000G4400	2365	2126.07	8	0.412294
PH01000000G4410	3044	2805.07	4	0.156247
PH01000000G4500	4061	3822.07	333	9.54643
PH01000000G4530	3380	3141.07	307.259	10.7182
PH01000000G4660	3711	3472.07	23	0.72583
PH01000000G4700	985	746.074	14.1321	2.07549
PH01000000G4870	2576	2337.07	2220	104.082
PH01000000G4910	3565	3326.07	966	31.823
PH01000000G4920	1796	1557.07	1170	82.3327
PH01000000G4930	2370	2131.07	16	0.822654
PH01000000G5090	933	694.074	34	5.36746
PH01000000G5110	1637	1398.07	46	3.60515
PH01000000G5130	1779	1540.07	96.2967	6.85118
PH01000000G5190	1223	984.074	15	1.67016
PH01000000G5200	2078	1839.07	16	0.953272
PH01000000G5370	1542	1303.07	220	18.4991
PH01000000G5430	2481	2242.07	226	11.0447
PH01000000G5490	2519	2280.07	54.5743	2.62262
PH01000000G5570	1009	770.074	61	8.67947
PH01000000G5630	1806	1567.07	0	0
PH01000000G5690	2902	2663.07	25	1.02861
PH01000000G5700	2089	1850.07	151	8.94301
PH01000000G5710	2752	2513.07	68	2.96483
PH01000000G5760	1327	1088.07	36	3.62527
PH01000000G5850	1917	1678.07	125.233	8.17715
PH01000000G5860	3425	3186.07	130	4.47078
PH01000000G5960	1210	971.074	2492	281.185
PH01000000G5980	3728	3489.07	84	2.63794
PH01000000G6020	1145	906.074	14076.9	1702.32
PH01000000G6060	961	722.074	0	0
PH01000000G6090	2761	2522.07	160	6.95117
PH01000000G6290	2117	1878.07	12.8874	0.751882
PH01000000G6400	1900	1661.07	113	7.45393
PH01000000G6460	1847	1608.07	167	11.3791
PH01000000G6470	1329	1090.07	1755.89	176.497
PH01000000G6760	3097	2858.07	640.807	24.5669
PH01000000G6800	1526	1287.07	23	1.95803
PH01000000G7010	1833	1594.07	26	1.78715
PH01000000G7040	1957	1718.07	141	8.99235
PH01000000G7050	732	493.28	1274.43	283.085
PH01000000G7120	2929	2690.07	40.2969	1.64136
PH01000000G7190	7522	7283.07	117.589	1.76908
PH01000000G7210	2742	2503.07	115.338	5.04889
PH01000000G7300	3010	2771.07	46	1.81889
PH01000000G7320	2049	1810.07	74	4.47952
PH01000000G7400	3383	3144.07	285.352	9.94453
PH01000000G7420	1745	1506.07	20	1.45506
PH01000000G7460	852	613.074	13201.1	2359.35
PH01000001G0110	2527	2288.07	99	4.7409
PH01000001G0130	989	750.074	13	1.89904
PH01000001G0140	2271	2032.07	106	5.71561
PH01000001G0190	915	676.074	217	35.1691
PH01000001G0200	3430	3191.07	47.1389	1.6186
PH01000001G0390	1502	1263.07	82	7.11346
PH01000001G0500	3287	3048.07	1785.92	64.1996
PH01000001G0670	2919	2680.07	6	0.245302
PH01000001G0700	3736	3497.07	42	1.31595
PH01000001G0710	2139	1900.07	499	28.7757
PH01000001G0720	2890	2651.07	15.5354	0.642093
PH01000001G0800	2445	2206.07	394	19.5692
PH01000001G0820	2250	2011.07	1603	87.3376
PH01000001G0870	1503	1264.07	52	4.50741
PH01000001G0880	2113	1874.07	3	0.1754
PH01000001G0900	2046	1807.07	118	7.15487
PH01000001G0920	635	396.551	1	0.276311
PH01000001G0950	3081	2842.07	175.175	6.75356
PH01000001G1270	1937	1698.07	51	3.29086
PH01000001G1290	569	331.087	79	26.1445
PH01000001G1300	1570	1331.07	35	2.88112
PH01000001G1450	1529	1290.07	120	10.1921
PH01000001G1600	1387	1148.07	18	1.7179
PH01000001G1650	1652	1413.07	3	0.232623
PH01000001G1670	3460	3221.07	243	8.26612
PH01000001G1770	1690	1451.07	23	1.73674
PH01000001G1780	2050	1811.07	59	3.56954
PH01000001G1810	1763	1524.07	85	6.11095
PH01000001G1870	2878	2639.07	143	5.93718
PH01000001G1880	4006	3767.07	99.928	2.90656
PH01000001G1960	4721	4482.07	3	0.0733395
PH01000001G2010	1884	1645.07	1221	81.3254
PH01000001G2030	1015	776.074	10286.8	1452.35
PH01000001G2110	2101	1862.07	156	9.1796
PH01000001G2130	2373	2134.07	29.8176	1.53095
PH01000001G2250	2365	2126.07	5	0.257684
PH01000001G2300	2061	1822.07	398	23.9339
PH01000001G2310	1641	1402.07	2	0.156299
PH01000001G2410	1340	1101.07	503	50.055
PH01000001G2510	2181	1942.07	224	12.638
PH01000001G2560	1445	1206.07	63	5.72351
PH01000001G2570	1149	910.074	287	34.5542
PH01000001G2580	1850	1611.07	3492.62	237.537
PH01000001G2590	1381	1142.07	92	8.82652
PH01000001G2600	1247	1008.07	655.733	71.2739
PH01000001G2610	678	439.47	310	77.2908
PH01000001G2640	2101	1862.07	10	0.588436
PH01000001G2800	3264	3025.07	392.234	14.2071
PH01000001G2850	2240	2001.07	41	2.245
PH01000001G2860	2606	2367.07	17.9085	0.828977
PH01000001G2870	3230	2991.07	1089.5	39.9115
PH01000001G2930	3130	2891.07	333.545	12.6413
PH01000001G2940	744	505.179	9	1.95206
PH01000001G3120	3421	3182.07	29	0.998582
PH01000001G3180	1580	1341.07	149	12.1739
PH01000001G3190	2278	2039.07	441	23.6974
PH01000001G3200	1730	1491.07	2	0.146969
PH01000001G3260	1180	941.074	1358.98	158.229
PH01000001G3290	1593	1354.07	458.213	37.0784
PH01000001G3350	1618	1379.07	9	0.715074
PH01000001G3420	2472	2233.07	37	1.81549
PH01000001G3470	1155	916.074	68.2559	8.16405
PH01000001G3500	1467	1228.07	56	4.99642
PH01000001G3600	1250	1011.07	52	5.63529
PH01000001G3620	1832	1593.07	50	3.43898
PH01000001G3650	2232	1993.07	185.04	10.1727
PH01000001G3710	1040	801.074	20	2.7356
PH01000001G3740	1906	1667.07	3	0.19718
PH01000001G4030	2768	2529.07	138	5.97879
PH01000001G4050	2130	1891.07	20	1.15882
PH01000001G4440	3128	2889.07	94	3.56505
PH01000001G4450	3733	3494.07	269.91	8.46414
PH01000001G4480	1585	1346.07	81	6.59344
PH01000001G4490	915	676.074	84	13.6138
PH01000001G4520	3319	3080.07	445	15.8305
PH01000001G4670	2122	1883.07	303.17	17.6407
PH01000001G4680	3541	3302.07	85	2.82051
PH01000001G4800	1455	1216.07	4	0.360409
PH01000001G4890	1584	1345.07	412.287	33.5853
PH01000001G4970	4213	3974.07	147.439	4.0651
PH01000001G4990	3467	3228.07	19	0.64492
PH01000001G5000	2045	1806.07	608.282	36.9033
PH01000001G5130	2809	2570.07	116	4.94548
PH01000001G5360	1285	1046.07	350	36.6608
PH01000002G0050	1051	812.074	119	16.0564
PH01000002G0130	5788	5549.07	261.456	5.16267
PH01000002G0150	2965	2726.07	87	3.49685
PH01000002G0160	1128	889.074	44	5.42264
PH01000002G0230	4966	4727.07	7	0.162256
PH01000002G0240	2218	1979.07	1879	104.03
PH01000002G0290	1390	1151.07	70	6.66332
PH01000002G0310	1059	820.074	1013.23	135.379
PH01000002G0320	5345	5106.07	1165.09	25.0017
PH01000002G0340	1201	962.074	0	0
PH01000002G0360	3935	3696.07	12	0.355743
PH01000002G0430	1548	1309.07	33	2.76214
PH01000002G0490	5261	5022.07	92	2.00725
PH01000002G0540	1240	1001.07	14	1.53235
PH01000002G0640	2131	1892.07	371	21.4848
PH01000002G0720	1990	1751.07	249	15.5808
PH01000002G0760	2327	2088.07	427.935	22.4558
PH01000002G0790	3051	2812.07	86.6568	3.37654
PH01000002G0950	2977	2738.07	283.628	11.3501
PH01000002G1040	4136	3897.07	122	3.43018
PH01000002G1150	5129	4890.07	80	1.79255
PH01000002G1250	2777	2538.07	225	9.71346
PH01000002G1270	1064	825.074	167	22.1778
PH01000002G1400	1871	1632.07	994	66.7333
PH01000002G1550	3968	3729.07	0	0
PH01000002G1570	1638	1399.07	331	25.9229
PH01000002G1660	3490	3251.07	420	14.1553
PH01000002G1670	1123	884.074	246	30.4889
PH01000002G1810	1645	1406.07	0.00833121	0.000649226
PH01000002G1820	2680	2441.07	13.3052	0.597222
PH01000002G1850	1033	794.074	1168	161.168
PH01000002G1960	2535	2296.07	87	4.15173
PH01000002G2090	4983	4744.07	1551.91	35.8435
PH01000002G2210	2795	2556.07	315	13.5031
PH01000002G2300	685	446.47	227	55.7095
PH01000002G2380	2331	2092.07	53	2.77584
PH01000002G2470	3355	3116.07	173	6.08323
PH01000002G2500	2942	2703.07	112	4.54
PH01000002G2510	607	368.702	47	13.9675
PH01000002G2620	2354	2115.07	457.117	23.6809
PH01000002G2660	2817	2578.07	56.1003	2.38433
PH01000002G2670	1604	1365.07	329	26.408
PH01000002G2710	2210	1971.07	28	1.55651
PH01000002G2720	1337	1098.07	327	32.6296
PH01000002G2740	2035	1796.07	570	34.7733
PH01000002G2770	1774	1535.07	50	3.56892
PH01000002G2790	2400	2161.07	1838.67	93.2245
PH01000002G2800	2233	1994.07	466	25.6059
PH01000002G2830	1818	1579.07	4762	330.433
PH01000002G2840	3963	3724.07	360	10.5921
PH01000002G2860	1510	1271.07	113	9.741
PH01000002G2920	1861	1622.07	39	2.63445
PH01000002G2930	3233	2994.07	14	0.512344
PH01000002G2980	3092	2853.07	142.874	5.487
PH01000002G3050	3497	3258.07	29	0.975288
PH01000002G3060	3488	3249.07	6	0.202343
PH01000002G3110	2874	2635.07	498.566	20.7313
PH01000002G3170	2484	2245.07	423.677	20.6776
PH01000002G3240	1850	1611.07	367	24.9601
PH01000002G3260	3769	3530.07	199	6.17682
PH01000002G3270	1289	1050.07	50	5.2173
PH01000002G3290	2957	2718.07	108	4.3537
PH01000002G3370	2697	2458.07	385.722	17.1939
PH01000002G3460	1937	1698.07	7	0.451687
PH01000002G3470	841	602.074	1115	202.918
PH01000002G3590	1049	810.074	543	73.4465
PH01000002G3730	1098	859.074	12	1.53055
PH01000002G3860	2496	2257.07	145	7.03912
PH01000002G3900	1483	1244.07	17	1.49726
PH01000002G3910	2946	2707.07	10.0852	0.408206
PH01000002G3920	2116	1877.07	19.1195	1.11607
PH01000002G3940	1151	912.074	38	4.56509
PH01000002G3950	879	640.074	23	3.93725
PH01000002G3990	2698	2459.07	279	12.4316
PH01000002G4080	1136	897.074	232	28.3371
PH01000002G4150	1619	1380.07	423.944	33.6591
PH01000002G4180	1520	1281.07	4639	396.777
PH01000002G4200	2026	1787.07	103.007	6.31567
PH01000002G4240	2882	2643.07	246	10.1982
PH01000002G4250	2300	2061.07	4961	263.737
PH01000002G4280	1505	1266.07	9	0.778896
PH01000002G4300	1515	1276.07	38	3.2629
PH01000002G4340	1923	1684.07	551	35.8498
PH01000003G0060	1198	959.074	6505.34	743.213
PH01000003G0100	3817	3578.07	80	2.44983
PH01000003G0190	2587	2348.07	164	7.65293
PH01000003G0200	840	601.074	13	2.3698
PH01000003G0270	2478	2239.07	1	0.0489359
PH01000003G0310	2638	2399.07	69	3.15138
PH01000003G0320	1993	1754.07	18	1.1244
PH01000003G0390	2280	2041.07	1791.64	96.1808
PH01000003G0400	597	358.774	1284.88	392.407
PH01000003G0410	3723	3484.07	149	4.68592
PH01000003G0420	1949	1710.07	1196	76.6323
PH01000003G0430	878	639.074	4384.99	751.819
PH01000003G0470	3346	3107.07	80	2.8212
PH01000003G0570	1285	1046.07	83	8.69384
PH01000003G0620	2277	2038.07	196.989	10.5906
PH01000003G0680	652	413.47	1	0.265003
PH01000003G0730	3024	2785.07	271	10.6617
PH01000003G0760	1924	1685.07	48	3.12118
PH01000003G0780	3505	3266.07	81	2.71741
PH01000003G0790	2754	2515.07	331	14.4203
PH01000003G0810	3476	3237.07	3	0.101546
PH01000003G0840	1047	808.074	879.351	119.236
PH01000003G0860	1285	1046.07	9	0.942705
PH01000003G0870	1809	1570.07	6	0.418723
PH01000003G0910	2328	2089.07	80	4.19597
PH01000003G0960	827	588.074	7	1.30425
PH01000003G1050	2384	2145.07	294	15.0176
PH01000003G1230	1573	1334.07	578.757	47.5349
PH01000003G1440	1940	1701.07	51	3.28506
PH01000003G1590	3240	3001.07	105	3.83362
PH01000003G1660	1604	1365.07	2	0.160535
PH01000003G1680	2237	1998.07	107	5.8677
PH01000003G1780	1905	1666.07	23.3588	1.53621
PH01000003G1880	1120	881.074	536	66.6574
PH01000003G1890	1648	1409.07	137	10.6533
PH01000003G1900	885	646.074	13	2.20474
PH01000003G1970	3732	3493.07	97	3.04271
PH01000003G2020	648	409.47	64	17.1259
PH01000003G2040	3538	3299.07	162	5.38045
PH01000003G2120	580	342.019	808.997	259.175
PH01000003G2320	877	638.074	238	40.8697
PH01000003G2350	1225	986.074	229	25.4461
PH01000003G2480	1815	1576.07	0	0
PH01000003G2490	1695	1456.07	0	0
PH01000003G2570	1057	818.074	22	2.94663
PH01000003G2600	1746	1507.07	161	11.7054
PH01000003G2650	3674	3435.07	77	2.45613
PH01000003G2710	2482	2243.07	51	2.49128
PH01000003G2730	820	581.074	9	1.6971
PH01000003G2770	3471	3232.07	193.243	6.55117
PH01000003G3040	2027	1788.07	136	8.33392
PH01000003G3120	2624	2385.07	351	16.1251
PH01000003G3170	772	533.128	4	0.8221
PH01000003G3180	3435	3196.07	1384.29	47.4576
PH01000003G3290	729	490.28	0	0
PH01000003G3390	1275	1036.07	257	27.1793
PH01000003G3550	2186	1947.07	45	2.53236
PH01000003G3560	1456	1217.07	2276.94	204.989
PH01000003G3570	3368	3129.07	239.402	8.38318
PH01000003G3590	1969	1730.07	452.915	28.6845
PH01000003G3600	856	617.074	67	11.8969
PH01000003G3650	2876	2637.07	4151	172.475
PH01000003G3670	782	543.074	56	11.2986
PH01000003G3690	1682	1443.07	29	2.20194
PH01000003G3730	1397	1158.07	1874	177.308
PH01000003G3770	2367	2128.07	102	5.25181
PH01000003G3800	3588	3349.07	43.6133	1.42689
PH01000003G3870	1639	1400.07	3	0.234783
PH01000003G3960	3529	3290.07	5	0.166518
PH01000003G4010	1495	1256.07	1	0.087233
PH01000003G4150	1135	896.074	47	5.74711
PH01000003G4180	1884	1645.07	3	0.199817
PH01000003G4200	1611	1372.07	2	0.159716
PH01000003G4210	837	598.074	35	6.41223
PH01000003G4220	3224	2985.07	3	0.110119
PH01000003G4260	3690	3451.07	72.0386	2.28722
PH01000003G4290	1884	1645.07	64	4.26276
PH01000004G0040	2189	1950.07	46.5944	2.61805
PH01000004G0130	1755	1516.07	1318.04	95.2586
PH01000004G0140	1339	1100.07	60	5.9762
PH01000004G0220	1435	1196.07	0	0
PH01000004G0240	2966	2727.07	39.0964	1.57085
PH01000004G0260	1626	1387.07	7	0.552961
PH01000004G0290	1569	1330.07	50	4.11898
PH01000004G0400	3768	3529.07	2962	91.9645
PH01000004G0480	1528	1289.07	1.01469	0.0862488
PH01000004G0500	3985	3746.07	6	0.175497
PH01000004G0570	2259	2020.07	883.128	47.9018
PH01000004G0650	2445	2206.07	507	25.1816
PH01000004G0740	1392	1153.07	132	12.5433
PH01000004G0870	1282	1043.07	55	5.77755
PH01000004G0950	3416	3177.07	501	17.2785
PH01000004G0980	2525	2286.07	442	21.185
PH01000004G1010	2166	1927.07	331	18.8203
PH01000004G1020	1009	770.074	12	1.70744
PH01000004G1040	1457	1218.07	29.992	2.69791
PH01000004G1130	1357	1118.07	5	0.489999
PH01000004G1140	2056	1817.07	58	3.49745
PH01000004G1210	2865	2626.07	33	1.3769
PH01000004G1260	1952	1713.07	795	50.8495
PH01000004G1350	638	399.551	1	0.274236
PH01000004G1430	4305	4066.07	184	4.95836
PH01000004G1440	1176	937.074	1	0.116929
PH01000004G1550	1377	1138.07	47	4.52505
PH01000004G1570	2008	1769.07	345	21.3683
PH01000004G1580	742	503.179	897.573	195.453
PH01000004G1630	1742	1503.07	30.3702	2.21392
PH01000004G1680	2068	1829.07	176.625	10.5808
PH01000004G1720	1635	1396.07	80.266	6.29969
PH01000004G1750	2903	2664.07	162	6.66292
PH01000004G1840	865	626.074	75	13.126
PH01000004G1850	2275	2036.07	50	2.69074
PH01000004G1860	2660	2421.07	1233.96	55.8456
PH01000004G2090	2041	1802.07	9.28784	0.564726
PH01000004G2190	1854	1615.07	122	8.27682
PH01000004G2200	1524	1285.07	45	3.8369
PH01000004G2210	1714	1475.07	8	0.594254
PH01000004G2220	3795	3556.07	55.6403	1.71441
PH01000004G2230	4560	4321.07	185.502	4.70384
PH01000004G2550	2315	2076.07	215.733	11.386
PH01000004G2710	3901	3662.07	203	6.07386
PH01000004G2830	3151	2912.07	113	4.25179
PH01000004G2870	2605	2366.07	8	0.370474
PH01000004G2930	2118	1879.07	108.232	6.31115
PH01000004G3000	2658	2419.07	14	0.634125
PH01000004G3020	3060	2821.07	67	2.60229
PH01000004G3030	3100	2861.07	222	8.50197
PH01000004G3040	1335	1096.07	54	5.39821
PH01000004G3200	3162	2923.07	26	0.974607
PH01000004G3220	1132	893.074	15.8237	1.94141
PH01000004G3230	3246	3007.07	1605.56	58.503
PH01000004G3260	1604	1365.07	0	0
PH01000004G3370	2237	1998.07	96	5.26448
PH01000004G3560	1813	1574.07	484	33.6912
PH01000004G3640	1358	1119.07	325.754	31.8953
PH01000004G3680	2967	2728.07	3	0.120493
PH01000004G3830	2665	2426.07	798	36.0408
PH01000004G3970	5735	5496.07	74	1.47528
PH01000004G4070	1562	1323.07	673	55.7348
PH01000004G4080	2192	1953.07	67	3.75882
PH01000004G4100	3704	3465.07	258.803	8.18376
PH01000004G4410	3979	3740.07	229.1	6.71184
PH01000004G4460	2270	2031.07	13	0.701316
PH01000004G4470	1904	1665.07	63	4.14575
PH01000005G0010	1388	1149.07	17	1.62105
PH01000005G0050	1832	1593.07	44	3.0263
PH01000005G0140	895	656.074	7	1.16907
PH01000005G0150	2289	2050.07	23	1.22929
PH01000005G0270	5064	4825.07	7.00063	0.158975
PH01000005G0290	5557	5318.07	23	0.473881
PH01000005G0300	4236	3997.07	48.2327	1.3222
PH01000005G0310	2697	2458.07	41.6888	1.85832
PH01000005G0330	1061	822.074	89	11.8625
PH01000005G0400	5518	5279.07	17	0.352848
PH01000005G0450	2806	2567.07	45	1.92075
PH01000005G0500	2803	2564.07	203	8.67484
PH01000005G0510	6423	6184.07	510	9.03632
PH01000005G0580	2793	2554.07	37	1.58732
PH01000005G0590	621	382.59	9	2.57754
PH01000005G0680	509	271.673	0	0
PH01000005G0850	891	652.074	5	0.840173
PH01000005G0880	1234	995.074	8	0.880908
PH01000005G0920	2159	1920.07	22	1.25545
PH01000005G0960	1998	1759.07	786	48.9592
PH01000005G0970	2594	2355.07	45	2.09365
PH01000005G1020	6338	6099.07	139.28	2.5022
PH01000005G1030	3752	3513.07	353.338	11.0204
PH01000005G1170	3071	2832.07	139	5.37782
PH01000005G1180	2276	2037.07	127.7	6.86877
PH01000005G1190	1823	1584.07	328	22.6879
PH01000005G1200	1133	894.074	92	11.2748
PH01000005G1210	3975	3736.07	82	2.40488
PH01000005G1220	2859	2620.07	754.379	31.548
PH01000005G1230	4251	4012.07	114	3.11338
PH01000005G1260	2690	2451.07	19	0.849362
PH01000005G1300	1055	816.074	1867	250.675
PH01000005G1320	1597	1358.07	386	31.1429
PH01000005G1390	1252	1013.07	277.571	30.0212
PH01000005G1420	4174	3935.07	44	1.22517
PH01000005G1450	3147	2908.07	161	6.06619
PH01000005G1460	1106	867.074	191	24.1364
PH01000005G1500	3086	2847.07	17.3657	0.668329
PH01000005G1530	1774	1535.07	17	1.21343
PH01000005G1580	5922	5683.07	10	0.192802
PH01000005G1660	2619	2380.07	11	0.506405
PH01000005G1770	1501	1262.07	6	0.520909
PH01000005G1790	2637	2398.07	29	1.32505
PH01000005G1800	1219	980.074	1224	136.842
PH01000005G1820	962	723.074	98	14.8504
PH01000005G1830	2110	1871.07	288	16.8654
PH01000005G1850	2611	2372.07	9	0.415729
PH01000005G1950	1277	1038.07	775	81.803
PH01000005G2010	1658	1419.07	208	16.0603
PH01000005G2020	1142	903.074	90	10.9198
PH01000005G2030	2523	2284.07	383	18.3732
PH01000005G2110	4275	4036.07	427.944	11.6178
PH01000005G2160	3950	3711.07	108.535	3.20455
PH01000005G2200	2230	1991.07	189	10.4009
PH01000005G2210	1314	1075.07	667	67.9803
PH01000005G2240	2553	2314.07	194.655	9.21687
PH01000005G2310	2800	2561.07	61	2.60978
PH01000005G2340	2113	1874.07	639	37.3603
PH01000005G2360	1980	1741.07	155.824	9.80649
PH01000005G2470	1204	965.074	255	28.9518
PH01000005G2480	1743	1504.07	110	8.01345
PH01000005G2540	694	455.47	60	14.434
PH01000005G2550	2464	2225.07	113	5.56455
PH01000005G2560	4462	4223.07	927.973	24.077
PH01000005G2580	2017	1778.07	7	0.431364
PH01000005G2590	2216	1977.07	104	5.76377
PH01000005G2820	1193	954.074	256	29.4004
PH01000005G2870	1533	1294.07	67	5.67298
PH01000005G2880	2706	2467.07	24	1.06592
PH01000005G2890	3682	3443.07	230	7.31943
PH01000005G2900	1417	1178.07	15	1.39513
PH01000005G2920	985	746.074	1.0003	0.146908
PH01000005G2970	3444	3205.07	117	3.99985
PH01000005G3020	3854	3615.07	98.376	2.98173
PH01000005G3030	3614	3375.07	672.511	21.8329
PH01000005G3110	3202	2963.07	705.785	26.0991
PH01000005G3140	4196	3957.07	268.4	7.43198
PH01000005G3210	3050	2811.07	699	27.2459
PH01000005G3220	3756	3517.07	648	20.1878
PH01000005G3350	2989	2750.07	2	0.0796859
PH01000005G3370	1219	980.074	294	32.8688
PH01000005G3390	825	586.074	324	60.5743
PH01000005G3400	1763	1524.07	299	21.4962
PH01000005G3460	2143	1904.07	1047	60.2502
PH01000005G3500	3420	3181.07	129.483	4.46001
PH01000005G3600	2441	2202.07	128.221	6.38002
PH01000005G3610	4172	3933.07	50	1.39294
PH01000005G3620	1297	1058.07	29	3.00316
PH01000005G3640	6766	6527.07	114	1.91374
PH01000005G3710	3005	2766.07	92.9947	3.68375
PH01000005G3720	1794	1555.07	21	1.47967
PH01000005G3860	3517	3278.07	107	3.57652
PH01000005G4060	2472	2233.07	147	7.2129
PH01000005G4070	4239	4000.07	574.373	15.7334
PH01000005G4150	3026	2787.07	1223.7	48.1085
PH01000006G0060	1866	1627.07	2.00471	0.135002
PH01000006G0210	1920	1681.07	2	0.130358
PH01000006G0350	2325	2086.07	52	2.7313
PH01000006G0380	1140	901.074	80	9.72804
PH01000006G0390	1394	1155.07	68	6.45052
PH01000006G0400	2179	1940.07	103	5.81721
PH01000006G0430	2146	1907.07	116	6.66479
PH01000006G0450	2278	2039.07	328	17.6253
PH01000006G0460	2100	1861.07	234	13.7768
PH01000006G0590	2120	1881.07	0	0
PH01000006G0610	1693	1454.07	78	5.87765
PH01000006G0660	2421	2182.07	34	1.70728
PH01000006G0760	3677	3438.07	1140.16	36.3367
PH01000006G0810	2589	2350.07	91	4.24283
PH01000006G0880	1443	1204.07	98	8.91803
PH01000006G0910	2904	2665.07	12.0585	0.495768
PH01000006G0920	1064	825.074	109	14.4754
PH01000006G0940	2168	1929.07	86	4.88478
PH01000006G0960	1770	1531.07	72	5.15267
PH01000006G1010	1736	1497.07	48	3.51313
PH01000006G1030	1022	783.074	622	87.0329
PH01000006G1150	401	166.294	1	0.658899
PH01000006G1230	1367	1128.07	9	0.87418
PH01000006G1420	3147	2908.07	141.727	5.34004
PH01000006G1440	861	622.074	218	38.3981
PH01000006G1450	1074	835.074	23.1034	3.03142
PH01000006G1570	2964	2725.07	279	11.2182
PH01000006G1670	2278	2039.07	57	3.06293
PH01000006G2010	2693	2454.07	113	5.0453
PH01000006G2190	2547	2308.07	37	1.7565
PH01000006G2220	1014	775.074	8	1.13095
PH01000006G2340	1132	893.074	1163	142.688
PH01000006G2370	804	565.074	856	165.983
PH01000006G2390	2276	2037.07	152	8.17585
PH01000006G2400	2649	2410.07	133	6.04668
PH01000006G2410	4662	4423.07	50	1.23863
PH01000006G2500	3250	3011.07	5	0.181947
PH01000006G2600	1123	884.074	81	10.039
PH01000006G2680	2213	1974.07	209	11.6006
PH01000006G2790	2336	2097.07	208.637	10.9012
PH01000006G2800	3181	2942.07	125.443	4.67185
PH01000006G3040	2048	1809.07	478	28.9513
PH01000006G3200	1580	1341.07	3	0.245112
PH01000006G3240	4135	3896.07	270	7.59333
PH01000006G3330	1825	1586.07	2	0.138166
PH01000006G3340	2391	2152.07	18	0.916455
PH01000006G3360	2683	2444.07	167	7.48683
PH01000006G3520	2017	1778.07	319	19.6579
PH01000006G3570	1936	1697.07	23	1.48499
PH01000006G3600	766	527.128	1810	376.234
PH01000006G3670	3106	2867.07	22	0.840775
PH01000006G3730	2001	1762.07	103	6.40485
PH01000007G0730	4304	4065.07	90.0477	2.42717
PH01000007G0830	1832	1593.07	135	9.28525
PH01000007G0890	1132	893.074	35.4666	4.35139
PH01000007G1150	4744	4505.07	457.425	11.1254
PH01000007G1340	2979	2740.07	494.947	19.7921
PH01000007G1470	3804	3565.07	179.649	5.52145
PH01000007G1520	5823	5584.07	12	0.235465
PH01000007G1740	2405	2166.07	208	10.5217
PH01000007G1750	1778	1539.07	101	7.19048
PH01000007G1880	4435	4196.07	123.487	3.2246
PH01000007G1960	2752	2513.07	288	12.5569
PH01000007G2030	2114	1875.07	29	1.69463
PH01000007G2100	3115	2876.07	94	3.58116
PH01000007G2380	2782	2543.07	68	2.92985
PH01000007G2390	2888	2649.07	393	16.2553
PH01000007G2400	4523	4284.07	57	1.45785
PH01000007G2410	2455	2216.07	94	4.64771
PH01000007G2600	1751	1512.07	513.633	37.2199
PH01000007G2620	804	565.074	180	34.903
PH01000007G2760	4408	4169.07	119.289	3.13513
PH01000007G2850	809	570.074	10	1.92205
PH01000007G2860	3813	3574.07	401	12.2935
PH01000007G2920	1549	1310.07	23	1.92366
PH01000007G2970	1651	1412.07	28	2.17268
PH01000007G3010	1124	885.074	8	0.99039
PH01000007G3080	3292	3053.07	42	1.50733
PH01000007G3130	1828	1589.07	26	1.79277
PH01000007G3150	3845	3606.07	265	8.05206
PH01000007G3190	1211	972.074	1	0.112719
PH01000007G3320	2774	2535.07	1433	61.9372
PH01000007G3390	4156	3917.07	1677.5	46.9241
PH01000007G3570	1862	1623.07	34	2.29528
PH01000007G3590	845	606.074	2	0.361576
PH01000007G3600	3146	2907.07	7	0.263838
PH01000007G3610	1311	1072.07	131	13.3888
PH01000007G3680	4289	4050.07	27	0.73046
PH01000008G0200	2811	2572.07	16	0.681604
PH01000008G0420	4901	4662.07	34.1139	0.801767
PH01000008G0500	1084	845.074	1391.85	180.465
PH01000008G0920	1581	1342.07	368	30.0447
PH01000008G1020	1521	1282.07	70.1638	5.99647
PH01000008G1030	933	694.074	10	1.57866
PH01000008G1080	2813	2574.07	4	0.170269
PH01000008G1140	1429	1190.07	679.831	62.5926
PH01000008G1310	1266	1027.07	262	27.9509
PH01000008G1430	1678	1439.07	24	1.82736
PH01000008G1440	1045	806.074	14	1.90304
PH01000008G1510	2324	2085.07	20	1.051
PH01000008G1530	1440	1201.07	21456.3	1957.41
PH01000008G1540	2288	2049.07	539	28.8222
PH01000008G1560	2073	1834.07	42	2.50916
PH01000008G2080	754	515.128	145	30.8424
PH01000008G2090	860	621.074	152	26.8161
PH01000008G2100	3466	3227.07	1	0.0339537
PH01000008G2130	1010	771.074	13	1.84732
PH01000008G2140	2786	2547.07	128	5.50636
PH01000008G2210	817	578.074	7	1.32681
PH01000008G2240	1382	1143.07	26	2.49227
PH01000008G2370	1187	948.074	1810	209.186
PH01000008G2420	2533	2294.07	492	23.4992
PH01000008G2470	5617	5378.07	343.228	6.99281
PH01000008G2620	1549	1310.07	142.952	11.9562
PH01000008G2640	429	193.35	0	0
PH01000008G2650	1690	1451.07	6.30429	0.476039
PH01000008G2700	5627	5388.07	451	9.17147
PH01000008G2800	1315	1076.07	66	6.72044
PH01000008G2960	4334	4095.07	1795	48.0285
PH01000008G3080	1539	1300.07	77	6.48961
PH01000008G3090	3014	2775.07	17	0.671228
PH01000008G3130	2554	2315.07	12.8878	0.609973
PH01000008G3210	1676	1437.07	149	11.3606
PH01000008G3230	4225	3986.07	12.0665	0.331689
PH01000009G0030	7292	7053.07	116	1.80209
PH01000009G0060	3118	2879.07	25	0.951444
PH01000009G0150	2854	2615.07	50	2.09499
PH01000009G0160	2560	2321.07	12	0.566485
PH01000009G0260	2198	1959.07	806	45.0796
PH01000009G0270	740	501.23	130	28.4186
PH01000009G0300	1389	1150.07	143	13.624
PH01000009G0320	4314	4075.07	22	0.591539
PH01000009G0350	1370	1131.07	1441.41	139.634
PH01000009G0360	1703	1464.07	102.552	7.67495
PH01000009G0410	5848	5609.07	123	2.40276
PH01000009G0420	958	719.074	867	132.112
PH01000009G0430	1944	1705.07	13	0.835403
PH01000009G0510	1434	1195.07	377	34.5655
PH01000009G0530	1386	1147.07	187	17.8627
PH01000009G0540	761	522.128	17	3.56753
PH01000009G0590	3147	2908.07	943	35.5306
PH01000009G0600	2152	1913.07	130.369	7.46685
PH01000009G0810	2567	2328.07	273.865	12.8895
PH01000009G0830	2706	2467.07	771	34.2427
PH01000009G0840	2551	2312.07	5	0.236954
PH01000009G0850	2671	2432.07	5	0.225263
PH01000009G0870	1084	845.074	1344.53	174.33
PH01000009G0890	1569	1330.07	84	6.91989
PH01000009G0970	7299	7060.07	590	9.15669
PH01000009G1080	1642	1403.07	120.555	9.41457
PH01000009G1200	1160	921.074	26.927	3.20323
PH01000009G1230	1152	913.074	13	1.56003
PH01000009G1240	2359	2120.07	1144.78	59.1653
PH01000009G1290	2414	2175.07	4	0.201503
PH01000009G1300	1207	968.074	0	0
PH01000009G1330	2373	2134.07	451.006	23.1563
PH01000009G1370	1989	1750.07	15	0.939141
PH01000009G1380	2331	2092.07	8	0.418995
PH01000009G1390	2099	1860.07	25	1.47267
PH01000009G1450	1756	1517.07	195	14.0839
PH01000009G1510	1656	1417.07	6	0.463932
PH01000009G1600	504	266.781	0	0
PH01000009G1660	1333	1094.07	27.3616	2.74025
PH01000009G1670	1121	882.074	36	4.47191
PH01000009G1680	4408	4169.07	244	6.41278
PH01000009G1800	1312	1073.07	350	35.7383
PH01000009G1870	4434	4195.07	17	0.444023
PH01000009G1900	1705	1466.07	2780.21	207.786
PH01000009G1940	1046	807.074	9	1.22187
PH01000009G1960	1548	1309.07	15	1.25552
PH01000009G2100	1362	1123.07	290	28.2934
PH01000009G2130	2303	2064.07	167.557	8.89476
PH01000009G2140	1622	1383.07	188	14.8939
PH01000009G2190	4497	4258.07	53	1.36382
PH01000009G2290	2972	2733.07	597.985	23.9737
PH01000009G2360	1584	1345.07	244	19.8765
PH01000009G2390	494	256.94	1250	533.058
PH01000009G2460	1480	1241.07	1895.18	167.32
PH01000009G2490	2646	2407.07	34	1.54769
PH01000009G2500	2374	2135.07	48	2.46334
PH01000009G2540	2910	2671.07	268	10.9937
PH01000009G2590	587	348.88	134	42.0847
PH01000009G2680	2164	1925.07	975	55.4949
PH01000009G2750	2146	1907.07	4	0.22982
PH01000009G2810	761	522.128	51	10.7026
PH01000009G2840	1778	1539.07	27	1.92221
PH01000009G2920	2014	1775.07	35.3518	2.18218
PH01000009G2950	2033	1794.07	58	3.54229
PH01000009G2960	3827	3588.07	35	1.06882
PH01000009G3360	2213	1974.07	726.767	40.3392
PH01000009G3370	1504	1265.07	317	27.4561
PH01000010G0100	2421	2182.07	744.377	37.3783
PH01000010G0110	1117	878.074	3.55487	0.443597
PH01000010G0140	3058	2819.07	25	0.971694
PH01000010G0220	6657	6418.07	792.085	13.5227
PH01000010G0280	3028	2789.07	253	9.93931
PH01000010G0320	3017	2778.07	106	4.18079
PH01000010G0350	2504	2265.07	71	3.43457
PH01000010G0360	1435	1196.07	78	7.1455
PH01000010G0450	1186	947.074	520.818	60.2556
PH01000010G0460	1404	1165.07	96	9.02846
PH01000010G0610	2265	2026.07	126	6.81414
PH01000010G0620	4612	4373.07	119	2.98165
PH01000010G0640	1525	1286.07	604	51.4596
PH01000010G0700	1794	1555.07	3	0.211381
PH01000010G0730	1078	839.074	868.316	113.39
PH01000010G0740	4830	4591.07	153	3.65151
PH01000010G0760	1409	1170.07	46	4.30765
PH01000010G0770	1890	1651.07	40	2.65454
PH01000010G0780	1022	783.074	142	19.8692
PH01000010G0850	2103	1864.07	822	48.3175
PH01000010G0990	3156	2917.07	666	25.0163
PH01000010G1020	1236	997.074	1514.14	166.393
PH01000010G1070	3632	3393.07	2	0.0645851
PH01000010G1080	3945	3706.07	41	1.21218
PH01000010G1090	838	599.074	14	2.56061
PH01000010G1120	1463	1224.07	748	66.956
PH01000010G1130	2951	2712.07	1682.14	67.9604
PH01000010G1220	3948	3709.07	50	1.47707
PH01000010G1380	1898	1659.07	0	0
PH01000010G1410	7233	6994.07	303	4.74688
PH01000010G1470	3629	3390.07	42	1.35749
PH01000010G1530	3202	2963.07	0	0
PH01000010G1560	2122	1883.07	56	3.25849
PH01000010G1590	2698	2459.07	181	8.06497
PH01000010G1610	4855	4616.07	382	9.06748
PH01000010G1820	1995	1756.07	5	0.311977
PH01000010G1850	4540	4301.07	183	4.66198
PH01000010G1950	2143	1904.07	0	0
PH01000010G1960	2560	2321.07	134	6.32575
PH01000010G2010	1730	1491.07	13	0.955301
PH01000010G2050	1770	1531.07	742	53.1011
PH01000010G2350	2196	1957.07	1765.89	98.8669
PH01000010G2470	3880	3641.07	220.283	6.62901
PH01000010G2480	1622	1383.07	28	2.21824
PH01000010G2510	1104	865.074	102	12.9194
PH01000010G2530	1205	966.074	295	33.4586
PH01000010G2550	4344	4105.07	195.875	5.22822
PH01000010G2650	2244	2005.07	96.6183	5.27989
PH01000010G2680	2506	2267.07	43	2.07825
PH01000010G2720	1469	1230.07	1	0.0890768
PH01000010G2770	1400	1161.07	148	13.9668
PH01000010G2810	2535	2296.07	9	0.429489
PH01000010G2820	1924	1685.07	219	14.2404
PH01000010G2990	2358	2119.07	16	0.827313
PH01000010G3030	7480	7241.07	266.64	4.03476
PH01000010G3060	2252	2013.07	0	0
PH01000010G3080	3143	2904.07	39	1.47147
PH01000010G3100	3382	3143.07	1716	59.8217
PH01000010G3140	2682	2443.07	888	39.8265
PH01000010G3150	2314	2075.07	74.7705	3.94814
PH01000010G3180	1466	1227.07	291	25.9847
PH01000011G0130	2547	2308.07	226	10.7289
PH01000011G0270	2403	2164.07	42	2.12654
PH01000011G0320	1962	1723.07	1	0.0635905
PH01000011G0540	4261	4022.07	12.696	0.34587
PH01000011G0550	2932	2693.07	4	0.162745
PH01000011G0660	3429	3190.07	111	3.81257
PH01000011G1090	1183	944.074	0	0
PH01000011G1110	2309	2070.07	3887.82	205.786
PH01000011G1210	1629	1390.07	143	11.2718
PH01000011G1240	4721	4482.07	243	5.9405
PH01000011G1270	1003	764.074	151	21.654
PH01000011G1330	3109	2870.07	127	4.84849
PH01000011G1350	1009	770.074	38	5.40688
PH01000011G1390	5045	4806.07	41.6207	0.948889
PH01000011G1470	4001	3762.07	179.265	5.22113
PH01000011G1530	2254	2015.07	118	6.41633
PH01000011G1610	1202	963.074	3363	382.616
PH01000011G1700	2597	2358.07	154	7.15582
PH01000011G1710	831	592.074	5	0.925315
PH01000011G1730	1859	1620.07	99.3221	6.71749
PH01000011G1850	735	496.28	25	5.51962
PH01000011G1880	2858	2619.07	90	3.76522
PH01000011G1890	2629	2390.07	480	22.0052
PH01000011G1900	2404	2165.07	1242	62.8557
PH01000011G1960	1891	1652.07	305	20.2286
PH01000011G1970	1688	1449.07	40	3.02458
PH01000011G2050	2193	1954.07	769	43.1202
PH01000011G2080	1549	1310.07	133	11.1238
PH01000011G2100	2773	2534.07	20.1368	0.870698
PH01000011G2110	1629	1390.07	23	1.81295
PH01000011G2120	1363	1124.07	17	1.6571
PH01000011G2220	1480	1241.07	50	4.41436
PH01000011G2340	1261	1022.07	99	10.6133
PH01000011G2580	2839	2600.07	22.4723	0.947019
PH01000011G2670	2997	2758.07	247	9.81266
PH01000011G2710	2063	1824.07	29	1.74201
PH01000011G2810	2307	2068.07	15	0.794733
PH01000011G2980	3915	3676.07	60.6956	1.80913
PH01000011G2990	2073	1834.07	321	19.1771
PH01000011G3000	1468	1229.07	128	11.4111
PH01000011G3020	2234	1995.07	432	23.7258
PH01000011G3030	2687	2448.07	17	0.760887
PH01000011G3060	1969	1730.07	24	1.52
PH01000011G3210	3965	3726.07	62	1.82321
PH01000012G0010	902	663.074	3.01915	0.498906
PH01000012G0070	1478	1239.07	34	3.00661
PH01000012G0140	4989	4750.07	151	3.48315
PH01000012G0150	1848	1609.07	20	1.36191
PH01000012G0160	1851	1612.07	26	1.76719
PH01000012G0190	2208	1969.07	356.176	19.8198
PH01000012G0240	2189	1950.07	2	0.112376
PH01000012G0330	714	475.376	559	128.846
PH01000012G0350	3915	3676.07	98	2.92104
PH01000012G0400	2671	2432.07	3441	155.026
PH01000012G0420	4163	3924.07	73	2.03836
PH01000012G0490	2072	1833.07	2904	173.585
PH01000012G0560	2108	1869.07	399	23.3906
PH01000012G0660	3046	2807.07	47	1.83459
PH01000012G0700	1475	1236.07	270.847	24.0091
PH01000012G0750	2516	2277.07	871	41.9119
PH01000012G0830	2993	2754.07	924	36.7614
PH01000012G0930	1643	1404.07	102	7.95987
PH01000012G0950	888	649.074	44	7.4277
PH01000012G0960	920	681.074	29	4.66551
PH01000012G1010	4431	4192.07	411	10.7426
PH01000012G1020	455	218.505	1143	573.164
PH01000012G1040	3327	3088.07	156	5.53519
PH01000012G1060	2494	2255.07	28	1.36048
PH01000012G1090	8101	7862.07	111	1.54697
PH01000012G1110	4420	4181.07	51	1.33653
PH01000012G1160	1945	1706.07	164	10.5328
PH01000012G1170	1058	819.074	47.5306	6.35837
PH01000012G1230	861	622.074	3	0.528415
PH01000012G1250	1324	1085.07	18	1.81764
PH01000012G1300	1248	1009.07	7	0.7601
PH01000012G1310	2185	1946.07	63	3.54713
PH01000012G1330	2743	2504.07	165.842	7.25678
PH01000012G1530	1746	1507.07	173	12.5779
PH01000012G1560	1394	1155.07	780	73.9913
PH01000012G1620	4491	4252.07	35	0.90191
PH01000012G1630	1653	1414.07	3580.35	277.428
PH01000012G1640	1308	1069.07	87	8.91676
PH01000012G1750	1268	1029.07	10	1.06475
PH01000012G1880	971	732.074	21	3.14311
PH01000012G1890	2360	2121.07	21	1.08482
PH01000012G1900	3616	3377.07	368	11.94
PH01000012G1930	1622	1383.07	481	38.1062
PH01000012G2000	1881	1642.07	38	2.53563
PH01000012G2150	3085	2846.07	679	26.1408
PH01000012G2160	1987	1748.07	218	13.6645
PH01000012G2230	6068	5829.07	444	8.34602
PH01000012G2270	2047	1808.07	132	7.99933
PH01000012G2360	1837	1598.07	54	3.70248
PH01000012G2370	1629	1390.07	658	51.8661
PH01000012G2420	2299	2060.07	94.2519	5.01306
PH01000012G2490	2158	1919.07	122	6.96569
PH01000012G2610	1940	1701.07	2597	167.28
PH01000012G2620	1845	1606.07	805	54.9195
PH01000012G2650	2002	1763.07	216	13.4239
PH01000012G2690	1670	1431.07	322	24.6541
PH01000012G2900	2691	2452.07	67	2.9939
PH01000012G2960	4358	4119.07	151	4.01674
PH01000013G0080	3827	3588.07	323.897	9.89104
PH01000013G0090	1285	1046.07	31	3.2471
PH01000013G0130	1805	1566.07	71	4.96755
PH01000013G0260	4345	4106.07	350	9.33979
PH01000013G0270	864	625.074	7	1.22705
PH01000013G0290	2555	2316.07	64.0336	3.02936
PH01000013G0420	1719	1480.07	16925.4	1253
PH01000013G0550	2599	2360.07	1120	51.9982
PH01000013G0830	5675	5436.07	670.101	13.5067
PH01000013G0860	1623	1384.07	315	24.9372
PH01000013G1010	4002	3763.07	508	14.7917
PH01000013G1020	2897	2658.07	358.134	14.763
PH01000013G1030	2555	2316.07	143	6.76518
PH01000013G1080	3641	3402.07	89	2.86644
PH01000013G1110	1924	1685.07	26	1.69064
PH01000013G1120	1704	1465.07	153.301	11.4652
PH01000013G1210	2583	2344.07	86	4.01997
PH01000013G1310	969	730.074	5	0.75041
PH01000013G1330	1726	1487.07	9	0.663141
PH01000013G1480	1176	937.074	687	80.3302
PH01000013G1500	2228	1989.07	226	12.4495
PH01000013G1620	1988	1749.07	175	10.9629
PH01000013G1690	346	115.216	111	105.562
PH01000013G1830	724	485.28	297	67.0595
PH01000013G1920	3206	2967.07	124	4.5792
PH01000013G1960	1580	1341.07	781	63.8108
PH01000013G2090	3273	3034.07	2	0.072227
PH01000013G2230	4985	4746.07	430	9.92727
PH01000013G2240	5422	5183.07	224	4.7354
PH01000013G2450	2570	2331.07	241	11.3281
PH01000013G2460	4086	3847.07	10	0.284817
PH01000013G2480	2329	2090.07	67.6075	3.54429
PH01000013G2540	3885	3646.07	191	5.73989
PH01000013G2600	1670	1431.07	30	2.29697
PH01000013G2610	1722	1483.07	289	21.3516
PH01000013G2620	858	619.074	66.1258	11.7037
PH01000013G2730	2358	2119.07	32	1.65463
PH01000013G2740	2457	2218.07	147	7.26168
PH01000013G2820	2056	1817.07	6	0.361805
PH01000014G0030	725	486.28	155.254	34.9827
PH01000014G0040	4470	4231.07	144	3.72913
PH01000014G0070	2159	1920.07	33	1.88318
PH01000014G0090	2876	2637.07	53	2.20216
PH01000014G0130	778	539.074	39	7.92705
PH01000014G0180	2428	2189.07	200	10.0107
PH01000014G0210	3781	3542.07	60	1.85605
PH01000014G0220	495	257.914	207	87.941
PH01000014G0340	2100	1861.07	275.61	16.2266
PH01000014G0360	1352	1113.07	8242	811.343
PH01000014G0390	2773	2534.07	853.022	36.8839
PH01000014G0400	1020	781.074	1	0.140283
PH01000014G0460	2903	2664.07	150	6.16937
PH01000014G0470	1865	1626.07	31	2.0889
PH01000014G0510	4112	3873.07	55.4782	1.56951
PH01000014G0540	2441	2202.07	122.407	6.09072
PH01000014G0560	537	299.335	90	32.9444
PH01000014G0610	1862	1623.07	182	12.2865
PH01000014G0960	622	383.59	43	12.2828
PH01000014G0980	5200	4961.07	25	0.552154
PH01000014G0990	6629	6390.07	90	1.54324
PH01000014G1010	2277	2038.07	2610	140.319
PH01000014G1060	2306	2067.07	18	0.954141
PH01000014G1100	2098	1859.07	98	5.77597
PH01000014G1120	1577	1338.07	20	1.63774
PH01000014G1170	2491	2252.07	138.788	6.75253
PH01000014G1190	1555	1316.07	32	2.66419
PH01000014G1200	2234	1995.07	26	1.42794
PH01000014G1270	2782	2543.07	11	0.473947
PH01000014G1320	1731	1492.07	341	25.0415
PH01000014G1340	2103	1864.07	109	6.40707
PH01000014G1410	2236	1997.07	30	1.64597
PH01000014G1430	4604	4365.07	98.7891	2.47978
PH01000014G1630	1582	1343.07	102.294	8.34535
PH01000014G1830	4615	4376.07	7	0.175271
PH01000014G1850	951	712.074	4	0.615504
PH01000014G1860	2070	1831.07	3	0.179519
PH01000014G2000	3335	3096.07	3	0.106171
PH01000014G2020	1759	1520.07	5.02353	0.362109
PH01000014G2100	860	621.074	48	8.46825
PH01000014G2120	1970	1731.07	241	15.2545
PH01000014G2170	1262	1023.07	18	1.9278
PH01000014G2300	2206	1967.07	65	3.62067
PH01000014G2320	2674	2435.07	169	7.6045
PH01000014G2340	826	587.074	93	17.3574
PH01000014G2450	3102	2863.07	195	7.46273
PH01000014G2460	1267	1028.07	17	1.81184
PH01000014G2470	2923	2684.07	32	1.30633
PH01000014G2480	1625	1386.07	4	0.316205
PH01000014G2500	2651	2412.07	56	2.54386
PH01000014G2580	4440	4201.07	598	15.5968
PH01000014G2660	899	660.074	34.3519	5.70235
PH01000014G2680	2608	2369.07	64	2.96004
PH01000015G0010	1239	1000.07	23	2.51995
PH01000015G0080	1992	1753.07	463.451	28.9668
PH01000015G0090	1795	1556.07	294	20.702
PH01000015G0160	2127	1888.07	803.974	46.6572
PH01000015G0190	1065	826.074	533	70.6975
PH01000015G0220	847	608.074	182	32.7952
PH01000015G0230	2571	2332.07	42	1.97334
PH01000015G0260	1720	1481.07	27	1.99748
PH01000015G0350	2788	2549.07	32	1.37551
PH01000015G0390	2294	2055.07	10	0.533173
PH01000015G0410	1588	1349.07	2	0.162439
PH01000015G0510	2570	2331.07	59	2.77327
PH01000015G0530	2080	1841.07	24	1.42835
PH01000015G0540	4102	3863.07	145	4.11274
PH01000015G0560	1527	1288.07	2308	196.332
PH01000015G0610	1234	995.074	21	2.31238
PH01000015G0640	1921	1682.07	138	8.98938
PH01000015G0650	3741	3502.07	1676.9	52.466
PH01000015G0810	2167	1928.07	867	49.271
PH01000015G1290	2849	2610.07	128	5.37345
PH01000015G1320	2188	1949.07	997.468	56.0746
PH01000015G1390	2242	2003.07	27	1.47694
PH01000015G1440	2554	2315.07	39	1.84585
PH01000015G1480	3729	3490.07	119	3.73601
PH01000015G1490	2687	2448.07	31	1.3875
PH01000015G1560	2277	2038.07	239	12.8491
PH01000015G1630	2889	2650.07	154.467	6.38666
PH01000015G1760	1044	805.074	3	0.408302
PH01000015G1770	3599	3360.07	59	1.92397
PH01000015G1970	3998	3759.07	20.0554	0.584583
PH01000015G2020	1547	1308.07	141.278	11.8342
PH01000015G2030	463	226.371	108	52.2756
PH01000015G2060	1741	1502.07	265	19.3308
PH01000015G2120	1769	1530.07	7	0.501281
PH01000015G2130	4425	4186.07	98	2.56516
PH01000015G2140	8217	7978.07	29	0.398287
PH01000015G2160	1550	1311.07	15	1.2536
PH01000015G2210	3227	2988.07	118	4.327
PH01000015G2340	1464	1225.07	1	0.0894404
PH01000015G2360	1358	1119.07	15	1.46868
PH01000015G2370	1499	1260.07	70	6.08692
PH01000015G2420	2485	2246.07	108.811	5.30817
PH01000015G2440	3925	3686.07	77.5786	2.30608
PH01000015G2450	1275	1036.07	4	0.423024
PH01000015G2470	947	708.074	56	8.66573
PH01000015G2480	3912	3673.07	2694.84	80.3894
PH01000015G2590	6270	6031.07	314.92	5.72139
PH01000015G2600	1067	828.074	249.099	32.9609
PH01000015G2630	3323	3084.07	53	1.88299
PH01000015G2650	2824	2585.07	1281.17	54.3036
PH01000015G2730	2009	1770.07	349	21.6038
PH01000015G2760	3481	3242.07	145.558	4.91936
PH01000015G2850	2595	2356.07	18	0.837104
PH01000016G0110	1396	1157.07	378	35.7953
PH01000016G0120	1975	1736.07	1	0.0631143
PH01000016G0280	3060	2821.07	1184	45.9868
PH01000016G0320	1917	1678.07	145	9.46788
PH01000016G0340	2165	1926.07	117	6.65593
PH01000016G0440	2316	2077.07	35	1.84634
PH01000016G0530	3497	3258.07	464	15.6046
PH01000016G0540	3347	3108.07	95.1803	3.35546
PH01000016G0550	1034	795.074	65	8.9578
PH01000016G0560	3344	3105.07	20	0.705755
PH01000016G0570	1833	1594.07	30	2.06209
PH01000016G0600	1633	1394.07	50	3.92989
PH01000016G0630	3893	3654.07	12	0.359832
PH01000016G0660	1083	844.074	103.824	13.4776
PH01000016G0700	4633	4394.07	671.828	16.7528
PH01000016G0730	833	594.074	34.8547	6.4286
PH01000016G0830	3660	3421.07	6	0.19217
PH01000016G0860	3022	2783.07	36.8911	1.45242
PH01000016G1030	4595	4356.07	789.826	19.867
PH01000016G1040	2417	2178.07	105.268	5.29567
PH01000016G1050	1652	1413.07	32	2.48131
PH01000016G1090	4111	3872.07	50	1.41489
PH01000016G1150	3946	3707.07	612	18.0891
PH01000016G1190	1209	970.074	43	4.8569
PH01000016G1360	2046	1807.07	38.746	2.34935
PH01000016G1570	1646	1407.07	459	35.743
PH01000016G1580	3025	2786.07	303.45	11.9341
PH01000016G1650	962	723.074	715.158	108.372
PH01000016G1870	2016	1777.07	3409.99	210.254
PH01000016G2050	893	654.074	250.531	41.9691
PH01000017G0030	2798	2559.07	55	2.35492
PH01000017G0070	5405	5166.07	776	16.4588
PH01000017G0080	2046	1807.07	1284	77.8547
PH01000017G0150	1468	1229.07	1324.84	118.109
PH01000017G0270	1491	1252.07	42	3.67549
PH01000017G0370	4662	4423.07	216	5.35088
PH01000017G0390	1889	1650.07	324	21.5148
PH01000017G0420	1908	1669.07	322	21.1386
PH01000017G0440	2043	1804.07	105	6.37721
PH01000017G0450	2302	2063.07	225.381	11.9701
PH01000017G0480	3194	2955.07	96.73	3.58665
PH01000017G0530	3404	3165.07	50	1.73094
PH01000017G0660	2687	2448.07	159.854	7.15476
PH01000017G0720	1008	769.074	69	9.83052
PH01000017G0730	1968	1729.07	71	4.49926
PH01000017G0740	2571	2332.07	317	14.8941
PH01000017G0870	2920	2681.07	40	1.63473
PH01000017G0880	1592	1353.07	81	6.55933
PH01000017G0910	2022	1783.07	44.0487	2.70682
PH01000017G0920	4173	3934.07	62	1.72681
PH01000017G0950	1387	1148.07	29.0625	2.7737
PH01000017G1100	3701	3462.07	180	5.69681
PH01000017G1110	3760	3521.07	129	4.01431
PH01000017G1130	3164	2925.07	385	14.4218
PH01000017G1140	2013	1774.07	136.193	8.41163
PH01000017G1200	1461	1222.07	31	2.77946
PH01000017G1210	2032	1793.07	124	7.57738
PH01000017G1220	1078	839.074	14	1.8282
PH01000017G1420	2887	2648.07	46	1.90337
PH01000017G1500	2732	2493.07	208	9.14164
PH01000017G1540	1647	1408.07	44	3.42392
PH01000017G1550	2822	2583.07	139	5.89622
PH01000017G1560	2355	2116.07	902.675	46.7408
PH01000017G1610	1902	1663.07	2	0.131769
PH01000017G1630	4583	4344.07	23	0.580132
PH01000017G1650	2245	2006.07	13.0286	0.711616
PH01000017G1770	3291	3052.07	1022	36.6903
PH01000017G1840	1351	1112.07	435	42.8599
PH01000017G1880	8934	8695.07	286.324	3.60812
PH01000017G1940	5719	5480.07	427.883	8.55528
PH01000017G1950	4536	4297.07	14	0.356986
PH01000017G1970	2082	1843.07	1417	84.2409
PH01000017G1990	615	376.665	3418	994.289
PH01000017G2160	1569	1330.07	91	7.49655
PH01000017G2230	4098	3859.07	422	11.9819
PH01000017G2260	1793	1554.07	95	6.69804
PH01000017G2270	2837	2598.07	23	0.970001
PH01000017G2310	2888	2649.07	1233.78	51.0316
PH01000017G2400	1094	855.074	3	0.384427
PH01000017G2410	1463	1224.07	10	0.895134
PH01000017G2520	6483	6244.07	354.296	6.2172
PH01000017G2560	2846	2607.07	47	1.97533
PH01000018G0120	1128	889.074	44	5.42264
PH01000018G0140	4190	3951.07	315.876	8.75988
PH01000018G0160	5988	5749.07	1234	23.5187
PH01000018G0310	2773	2534.07	114.274	4.94111
PH01000018G0360	2279	2040.07	12	0.644512
PH01000018G0370	1399	1160.07	311	29.3745
PH01000018G0380	4417	4178.07	1785.69	46.8301
PH01000018G0430	2511	2272.07	7	0.337576
PH01000018G0580	2571	2332.07	1756.04	82.5066
PH01000018G0590	1570	1331.07	142.285	11.7126
PH01000018G0620	886	647.074	293	49.6146
PH01000018G0630	1229	990.074	63	6.97218
PH01000018G0640	1665	1426.07	35	2.68919
PH01000018G0660	1817	1578.07	23	1.59697
PH01000018G0710	1703	1464.07	14.6608	1.09721
PH01000018G0750	720	481.376	228.234	51.9507
PH01000018G0760	1339	1100.07	24	2.39048
PH01000018G0790	2447	2208.07	924	45.8516
PH01000018G0810	1009	770.074	6	0.853718
PH01000018G0830	1686	1447.07	29	2.19585
PH01000018G0850	1484	1245.07	258	22.7049
PH01000018G0890	2679	2440.07	299.857	13.465
PH01000018G0940	4178	3939.07	12	0.333797
PH01000018G0970	1396	1157.07	1767.74	167.399
PH01000018G1050	1582	1343.07	39.9473	3.25899
PH01000018G1060	1787	1548.07	113	7.99802
PH01000018G1200	4535	4296.07	12	0.306059
PH01000018G1270	2522	2283.07	54	2.59161
PH01000018G1460	2376	2137.07	445	22.8158
PH01000018G1570	1744	1505.07	219	15.9434
PH01000018G1600	1707	1468.07	6	0.447816
PH01000018G1610	4539	4300.07	0	0
PH01000018G1630	2102	1863.07	33	1.9408
PH01000018G1640	1608	1369.07	1	0.080033
PH01000018G1710	3295	3056.07	511	18.3212
PH01000018G1810	2478	2239.07	217	10.6191
PH01000018G1850	807	568.074	7	1.35017
PH01000018G1890	1282	1043.07	63	6.61792
PH01000018G1920	1276	1037.07	42	4.43747
PH01000018G1930	2280	2041.07	158	8.48192
PH01000018G2000	3241	3002.07	57	2.08041
PH01000018G2140	1134	895.074	129.723	15.8801
PH01000018G2250	3133	2894.07	359.65	13.6165
PH01000018G2280	1207	968.074	141.614	16.0285
PH01000018G2290	2556	2317.07	40	1.89154
PH01000018G2330	1290	1051.07	29.6116	3.08691
PH01000018G2350	3532	3293.07	185	6.15554
PH01000018G2430	2817	2578.07	152	6.46017
PH01000018G2450	2160	1921.07	9	0.513327
PH01000018G2470	2682	2443.07	7.0201	0.314849
PH01000018G2540	2517	2278.07	95	4.56932
PH01000018G2550	1939	1700.07	293.432	18.9119
PH01000018G2640	3365	3126.07	62	2.17314
PH01000018G2720	2027	1788.07	63.4486	3.88805
PH01000019G0020	2988	2749.07	1059	42.209
PH01000019G0030	1499	1260.07	97.0803	8.44172
PH01000019G0110	2106	1867.07	31	1.81927
PH01000019G0130	1384	1145.07	61.1002	5.84662
PH01000019G0150	3584	3345.07	13	0.425827
PH01000019G0160	1714	1475.07	23	1.70848
PH01000019G0200	729	490.28	1281	286.286
PH01000019G0220	603	364.702	578	173.654
PH01000019G0260	3826	3587.07	324	9.89693
PH01000019G0310	4483	4244.07	33.7784	0.872071
PH01000019G0360	1418	1179.07	217	20.1658
PH01000019G0430	3520	3281.07	27	0.901662
PH01000019G0440	2305	2066.07	138.743	7.35801
PH01000019G0450	1822	1583.07	56.3901	3.90299
PH01000019G0470	4259	4020.07	1752.86	47.7759
PH01000019G0480	1565	1326.07	112	9.25435
PH01000019G0530	3163	2924.07	334.671	12.5408
PH01000019G0570	1644	1405.07	458.474	35.7529
PH01000019G0580	3937	3698.07	15	0.444438
PH01000019G0630	2292	2053.07	161	8.59245
PH01000019G0750	2205	1966.07	395	22.0137
PH01000019G0770	3626	3387.07	137	4.43192
PH01000019G0810	6583	6344.07	557	9.62017
PH01000019G0830	2928	2689.07	295	12.0203
PH01000019G0870	1720	1481.07	3253.22	240.676
PH01000019G0910	584	346.019	71	22.483
PH01000019G0920	1988	1749.07	343.922	21.545
PH01000019G0990	1450	1211.07	1392.08	125.947
PH01000019G1000	3650	3411.07	24	0.770932
PH01000019G1090	3528	3289.07	15	0.499705
PH01000019G1100	1784	1545.07	208.787	14.8064
PH01000019G1110	3914	3675.07	173	5.15794
PH01000019G1140	10919	10680.1	719	7.3765
PH01000019G1260	2153	1914.07	97	5.55276
PH01000019G1310	6608	6369.07	655.099	11.2701
PH01000019G1370	1359	1120.07	4	0.391299
PH01000019G1400	2914	2675.07	995	40.7552
PH01000019G1410	2928	2689.07	40	1.62987
PH01000019G1420	3220	2981.07	560	20.5831
PH01000019G1430	2277	2038.07	21.1902	1.13923
PH01000019G1450	9968	9729.07	20	0.225245
PH01000019G1480	1797	1558.07	59	4.14916
PH01000019G1490	2077	1838.07	1012.62	60.364
PH01000019G1600	1272	1033.07	1013	107.442
PH01000019G1620	6519	6280.07	734.659	12.8179
PH01000019G1660	1563	1324.07	79	6.53748
PH01000019G1700	1499	1260.07	381	33.1303
PH01000019G1710	1517	1278.07	261	22.3759
PH01000019G1720	1831	1592.07	1342.81	92.4159
PH01000019G1730	1538	1299.07	315	26.5688
PH01000019G1740	2399	2160.07	90	4.5653
PH01000019G1770	2096	1857.07	30	1.77006
PH01000019G1790	1597	1358.07	16	1.2909
PH01000019G1840	5798	5559.07	750.948	14.8014
PH01000019G1850	4858	4619.07	2631.04	62.412
PH01000019G1890	1744	1505.07	87	6.3337
PH01000019G1900	2183	1944.07	3	0.169085
PH01000019G1930	1967	1728.07	42.3568	2.6857
PH01000019G1940	3435	3196.07	465	15.9416
PH01000019G2080	3272	3033.07	441.488	15.9489
PH01000019G2100	2410	2171.07	546	27.5559
PH01000019G2110	3913	3674.07	26.0392	0.776561
PH01000019G2150	3911	3672.07	37	1.10404
PH01000019G2160	1126	887.074	109	13.4636
PH01000019G2170	1531	1292.07	4	0.33921
PH01000019G2180	1801	1562.07	59.0881	4.14471
PH01000019G2190	1821	1582.07	28	1.93922
PH01000019G2200	2813	2574.07	41	1.74525
PH01000019G2230	2037	1798.07	168	10.2376
PH01000019G2250	2618	2379.07	7	0.322393
PH01000019G2270	2931	2692.07	248	10.0939
PH01000019G2280	1762	1523.07	125	8.99259
PH01000019G2290	1525	1286.07	660	56.2307
PH01000019G2330	1845	1606.07	35	2.3878
PH01000019G2340	2026	1787.07	32	1.96202
PH01000019G2350	1597	1358.07	103	8.31016
PH01000019G2380	3401	3162.07	72.2978	2.50524
PH01000019G2390	1273	1034.07	14	1.48345
PH01000019G2400	2200	1961.07	46	2.57016
PH01000019G2460	1919	1680.07	48	3.13046
PH01000019G2500	2408	2169.07	9	0.454636
PH01000019G2510	1027	788.074	72	10.0106
PH01000020G0010	1961	1722.07	313.271	19.9326
PH01000020G0020	3941	3702.07	94	2.78214
PH01000020G0070	2871	2632.07	23	0.957471
PH01000020G0110	3961	3722.07	8	0.235505
PH01000020G0120	2365	2126.07	79	4.07141
PH01000020G0260	2360	2121.07	2	0.103317
PH01000020G0270	2184	1945.07	103	5.80226
PH01000020G0320	2270	2031.07	218.041	11.7627
PH01000020G0340	1933	1694.07	38.1474	2.46734
PH01000020G0360	2898	2659.07	195	8.03526
PH01000020G0420	3285	3046.07	58.0872	2.08947
PH01000020G0430	2909	2670.07	348.463	14.2998
PH01000020G0500	2017	1778.07	492	30.3187
PH01000020G0530	3413	3174.07	54	1.86411
PH01000020G0640	2063	1824.07	79	4.74548
PH01000020G0790	987	748.074	80	11.7177
PH01000020G0870	2125	1886.07	7	0.406663
PH01000020G0900	1829	1590.07	212	14.6088
PH01000020G0920	7322	7083.07	26	0.402205
PH01000020G0960	2264	2025.07	0	0
PH01000020G0980	1024	785.074	3.03802	0.424009
PH01000020G1010	1864	1625.07	1270	85.6301
PH01000020G1080	3943	3704.07	18	0.532462
PH01000020G1090	2241	2002.07	43	2.35334
PH01000020G1160	2553	2314.07	266	12.5951
PH01000020G1170	2434	2195.07	167	8.33611
PH01000020G1250	3473	3234.07	35	1.18581
PH01000020G1300	1610	1371.07	244.195	19.5151
PH01000020G1330	2076	1837.07	117	6.97839
PH01000020G1340	1823	1584.07	587	40.603
PH01000020G1370	950	711.074	189	29.1234
PH01000020G1380	2446	2207.07	254	12.6099
PH01000020G1390	4943	4704.07	42.3959	0.987519
PH01000020G1430	2795	2556.07	21	0.900206
PH01000020G1440	2851	2612.07	449.45	18.8535
PH01000020G1490	2701	2462.07	29	1.2906
PH01000020G1500	1113	874.074	6	0.75214
PH01000020G1560	4070	3831.07	4	0.114402
PH01000020G1570	703	464.47	36.8119	8.68412
PH01000020G1620	1828	1589.07	75	5.17146
PH01000020G1640	2993	2754.07	314	12.4925
PH01000020G1650	1262	1023.07	7	0.749699
PH01000020G1700	2883	2644.07	287	11.8933
PH01000020G1730	3507	3268.07	12	0.402333
PH01000020G1780	460	223.371	0	0
PH01000020G1790	4394	4155.07	15	0.395556
PH01000020G1830	3819	3580.07	1.02101	0.0312489
PH01000020G1840	2862	2623.07	866	36.1746
PH01000020G1860	1515	1276.07	59	5.06608
PH01000020G1910	1076	837.074	11	1.43987
PH01000020G2000	1376	1137.07	1.22899	0.118428
PH01000020G2160	2128	1889.07	40	2.3201
PH01000020G2190	3860	3621.07	49	1.4827
PH01000020G2200	2043	1804.07	22	1.33618
PH01000020G2220	2087	1848.07	227.966	13.5159
PH01000020G2230	1840	1601.07	59	4.03772
PH01000020G2250	1891	1652.07	33	2.18867
PH01000020G2300	2787	2548.07	60.7759	2.61346
PH01000020G2310	1466	1227.07	2	0.178589
PH01000020G2590	4507	4268.07	40.0318	1.02771
PH01000020G2630	5168	4929.07	178	3.95686
PH01000020G2640	1742	1503.07	241	17.5684
PH01000020G2710	3762	3523.07	10.138	0.315302
PH01000021G0020	1073	834.074	75	9.85264
PH01000021G0040	494	256.94	4	1.70579
PH01000021G0050	1044	805.074	65	8.84654
PH01000021G0060	2598	2359.07	21.3747	0.992782
PH01000021G0190	1515	1276.07	1642	140.992
PH01000021G0220	2381	2142.07	71	3.63178
PH01000021G0280	3998	3759.07	21	0.612117
PH01000021G0290	1625	1386.07	363.751	28.755
PH01000021G0300	1481	1242.07	3	0.264649
PH01000021G0320	1717	1478.07	3.19449	0.236811
PH01000021G0420	717	478.376	9	2.06143
PH01000021G0460	1840	1601.07	15	1.02654
PH01000021G0470	673	434.47	10	2.52195
PH01000021G0480	1948	1709.07	111.43	7.14394
PH01000021G0560	933	694.074	12864.4	2030.86
PH01000021G0630	1863	1624.07	0	0
PH01000021G0680	674	435.47	420.05	105.691
PH01000021G0700	1606	1367.07	39	3.12585
PH01000021G0720	3514	3275.07	727.393	24.3357
PH01000021G0780	2496	2257.07	312	15.1462
PH01000021G0790	2973	2734.07	247	9.8988
PH01000021G0800	2451	2212.07	258	12.7796
PH01000021G0830	2834	2595.07	256	10.809
PH01000021G0990	3272	3033.07	97	3.50417
PH01000021G1020	2291	2052.07	8.01515	0.427971
PH01000021G1070	733	494.28	10	2.21678
PH01000021G1090	1905	1666.07	146	9.60184
PH01000021G1110	1241	1002.07	4	0.437377
PH01000021G1190	2894	2655.07	39	1.60947
PH01000021G1200	2925	2686.07	24	0.979015
PH01000021G1210	2383	2144.07	3	0.153312
PH01000021G1240	2431	2192.07	310	15.4954
PH01000021G1280	1267	1028.07	42	4.47632
PH01000021G1290	4096	3857.07	4	0.113631
PH01000021G1320	3856	3617.07	280	8.48197
PH01000021G1350	1958	1719.07	634	40.4102
PH01000021G1380	1161	922.074	19	2.25779
PH01000021G1440	1449	1210.07	41	3.71251
PH01000021G1460	2566	2327.07	1800.71	84.7872
PH01000021G1500	1868	1629.07	18	1.21067
PH01000021G2170	4261	4022.07	1722	46.9115
PH01000021G2210	1564	1325.07	18	1.48843
PH01000021G2350	1847	1608.07	1	0.0681381
PH01000021G2370	1894	1655.07	12	0.794437
PH01000021G2400	1522	1283.07	21	1.79334
PH01000021G2410	2428	2189.07	156	7.80836
PH01000021G2480	7685	7446.07	482	7.09277
PH01000021G2500	3009	2770.07	71.1674	2.81505
PH01000022G0050	2083	1844.07	12	0.713015
PH01000022G0140	2043	1804.07	73	4.43368
PH01000022G0190	1855	1616.07	32	2.16962
PH01000022G0600	1601	1362.07	114	9.17065
PH01000022G0640	2517	2278.07	33	1.58724
PH01000022G0660	2082	1843.07	164	9.74983
PH01000022G0780	3006	2767.07	120.49	4.77119
PH01000022G0840	1059	820.074	299	39.9497
PH01000022G0900	1698	1459.07	1.01062	0.0758941
PH01000022G0990	3515	3276.07	219	7.32464
PH01000022G1000	2475	2236.07	119	5.83118
PH01000022G1030	1302	1063.07	102	10.5131
PH01000022G1070	1208	969.074	75.5686	8.54437
PH01000022G1180	2406	2167.07	7	0.353932
PH01000022G1190	2119	1880.07	15	0.874203
PH01000022G1220	4185	3946.07	120	3.33205
PH01000022G1700	1306	1067.07	203	20.8448
PH01000022G1820	1992	1753.07	189	11.8129
PH01000022G1870	6794	6555.07	171	2.85834
PH01000022G1910	734	495.28	45	9.95538
PH01000022G1920	7688	7449.07	322	4.73641
PH01000022G2020	4390	4151.07	66	1.74213
PH01000022G2070	4215	3976.07	133.051	3.66657
PH01000022G2140	2530	2291.07	540.608	25.8547
PH01000022G2160	4155	3916.07	454	12.7028
PH01000022G2350	1768	1529.07	20	1.43317
PH01000022G2450	677	438.47	4	0.999576
PH01000022G2580	453	216.549	1	0.505988
PH01000023G0150	1761	1522.07	166	11.95
PH01000023G0250	1331	1092.07	35	3.51165
PH01000023G0350	2627	2388.07	10	0.458826
PH01000023G0380	1462	1223.07	163	14.6026
PH01000023G0480	3125	2886.07	214.663	8.14978
PH01000023G0490	771	532.128	104	21.4148
PH01000023G0550	2040	1801.07	18.0358	1.09724
PH01000023G0560	1969	1730.07	61	3.86332
PH01000023G0610	1037	798.074	17	2.334
PH01000023G0640	3165	2926.07	149	5.57952
PH01000023G0830	2954	2715.07	222.188	8.96674
PH01000023G1030	1196	957.074	117	13.3948
PH01000023G1110	1286	1047.07	68	7.11586
PH01000023G1200	3303	3064.07	20.0015	0.715251
PH01000023G1230	6314	6075.07	89	1.60522
PH01000023G1280	1529	1290.07	186	15.7977
PH01000023G1300	2602	2363.07	605	28.0527
PH01000023G1400	1513	1274.07	330.599	28.4317
PH01000023G1410	1531	1292.07	13	1.10243
PH01000023G1420	2943	2704.07	67	2.71489
PH01000023G1450	2783	2544.07	20	0.861383
PH01000023G1520	2444	2205.07	961	47.7525
PH01000023G1610	1310	1071.07	1826	186.8
PH01000023G1620	953	714.074	1874	287.556
PH01000023G1630	1459	1220.07	29.5163	2.65076
PH01000023G1650	1839	1600.07	2362	161.747
PH01000023G1710	3308	3069.07	73	2.60622
PH01000023G1730	4346	4107.07	169.832	4.53089
PH01000023G1810	1881	1642.07	3	0.200182
PH01000023G1870	1854	1615.07	8	0.542742
PH01000023G1920	2028	1789.07	60.0745	3.67924
PH01000023G1950	659	420.47	23	5.99361
PH01000023G2040	3591	3352.07	72	2.3535
PH01000023G2080	1200	961.074	8	0.912072
PH01000023G2110	3645	3406.07	18	0.579048
PH01000023G2160	3743	3504.07	103	3.22077
PH01000023G2170	1310	1071.07	732	74.8837
PH01000023G2280	7236	6997.07	46	0.72034
PH01000023G2330	2071	1832.07	0	0
PH01000023G2660	3794	3555.07	38	1.1712
PH01000023G2670	2512	2273.07	13.2362	0.638036
PH01000024G0010	3268	3029.07	59	2.13421
PH01000024G0090	1830	1591.07	1	0.0688661
PH01000024G0160	3188	2949.07	328	12.1866
PH01000024G0240	3145	2906.07	22	0.829491
PH01000024G0250	2213	1974.07	237.586	13.1872
PH01000024G0390	3248	3009.07	164	5.97182
PH01000024G0400	2650	2411.07	113	5.13528
PH01000024G0410	3809	3570.07	181	5.55517
PH01000024G0440	5670	5431.07	165	3.32885
PH01000024G0700	1711	1472.07	6	0.446599
PH01000024G0850	2922	2683.07	371	15.1509
PH01000024G0900	1837	1598.07	944.65	64.7694
PH01000024G0940	2286	2047.07	226	12.0968
PH01000024G0980	2561	2322.07	704.758	33.2552
PH01000024G0990	1494	1255.07	10	0.873025
PH01000024G1000	2306	2067.07	189	10.0185
PH01000024G1020	2417	2178.07	31.8168	1.60059
PH01000024G1030	8042	7803.07	158	2.21864
PH01000024G1060	578	340.019	78	25.1355
PH01000024G1180	1201	962.074	42	4.7834
PH01000024G1190	1695	1456.07	15	1.12877
PH01000024G1210	2243	2004.07	6	0.328045
PH01000024G1270	4067	3828.07	63.2992	1.81182
PH01000024G1280	2295	2056.07	2	0.106583
PH01000024G1340	1866	1627.07	19	1.27951
PH01000024G1360	2354	2115.07	475	24.6073
PH01000024G1380	1384	1145.07	29	2.77498
PH01000024G1490	2311	2072.07	683	36.117
PH01000024G1530	1498	1259.07	381	33.1566
PH01000024G1560	1747	1508.07	0	0
PH01000024G1630	2892	2653.07	95	3.92347
PH01000024G1690	2452	2213.07	24	1.18826
PH01000024G1770	4012	3773.07	97.3072	2.82583
PH01000024G1910	1778	1539.07	164	11.6756
PH01000024G1960	3014	2775.07	212	8.37061
PH01000024G2010	3929	3690.07	164	4.86973
PH01000024G2110	3594	3355.07	236.699	7.7302
PH01000024G2200	1388	1149.07	142.148	13.5546
PH01000024G2210	528	290.364	1927	727.169
PH01000024G2290	1711	1472.07	550	40.9382
PH01000024G2370	2002	1763.07	9	0.55933
PH01000024G2430	3018	2779.07	214	8.43742
PH01000024G2550	2128	1889.07	821.532	47.6509
PH01000024G2570	1884	1645.07	155	10.3239
PH01000025G0040	4394	4155.07	298.231	7.86447
PH01000025G0100	1548	1309.07	8	0.66961
PH01000025G0210	950	711.074	466	71.807
PH01000025G0260	1665	1426.07	12	0.922009
PH01000025G0290	4725	4486.07	11	0.268672
PH01000025G0370	5680	5441.07	51	1.02703
PH01000025G0410	2026	1787.07	0	0
PH01000025G0470	3791	3552.07	18.1125	0.558718
PH01000025G0480	1941	1702.07	30.7327	1.97842
PH01000025G0550	2906	2667.07	27	1.10924
PH01000025G0600	544	306.183	5397	1931.38
PH01000025G0610	12176	11937.1	329.924	3.02839
PH01000025G0790	5168	4929.07	74	1.64499
PH01000025G0810	2404	2165.07	15	0.759127
PH01000025G0840	6633	6394.07	130	2.22773
PH01000025G0860	3775	3536.07	105	3.2536
PH01000025G0890	1430	1191.07	175	16.0989
PH01000025G0920	603	364.702	10	3.0044
PH01000025G0930	1696	1457.07	31	2.33118
PH01000025G0960	5554	5315.07	37	0.762761
PH01000025G1070	3503	3264.07	30	1.00706
PH01000025G1080	4577	4338.07	218	5.50624
PH01000025G1090	1858	1619.07	20	1.3535
PH01000025G1120	3275	3036.07	129.029	4.65662
PH01000025G1140	5020	4781.07	279.944	6.41565
PH01000025G1170	1546	1307.07	27	2.26339
PH01000025G1180	1715	1476.07	264	19.5971
PH01000025G1210	1686	1447.07	110	8.32909
PH01000025G1260	2634	2395.07	239	10.9339
PH01000025G1330	2396	2157.07	198	10.0576
PH01000025G1380	2504	2265.07	18	0.870735
PH01000025G1400	1522	1283.07	192	16.3963
PH01000025G1450	1395	1156.07	1237	117.241
PH01000025G1600	1260	1021.07	510	54.7279
PH01000025G1630	852	613.074	127	22.6979
PH01000025G1710	1569	1330.07	22	1.81235
PH01000025G1810	892	653.074	436.476	73.2307
PH01000025G1910	6180	5941.07	24.6585	0.454776
PH01000025G1920	1691	1452.07	65	4.90479
PH01000025G1940	4395	4156.07	40	1.05456
PH01000025G1970	2066	1827.07	1.00917	0.0605206
PH01000025G1980	2667	2428.07	8	0.361014
PH01000025G1990	3646	3407.07	77.4777	2.49167
PH01000025G2020	5633	5394.07	82	1.66569
PH01000025G2030	1643	1404.07	56	4.37013
PH01000025G2120	1756	1517.07	200	14.4451
PH01000025G2130	2244	2005.07	271	14.8093
PH01000025G2160	1408	1169.07	0	0
PH01000025G2180	2711	2472.07	2	0.0886471
PH01000025G2190	3302	3063.07	700	25.0401
PH01000025G2230	2216	1977.07	248.36	13.7643
PH01000025G2240	1429	1190.07	0	0
PH01000025G2250	2421	2182.07	15.4142	0.774009
PH01000025G2260	1005	766.074	25	3.57573
PH01000026G0020	2976	2737.07	7736	309.689
PH01000026G0030	1407	1168.07	71	6.66015
PH01000026G0040	3059	2820.07	123.954	4.81612
PH01000026G0110	1369	1130.07	229	22.2037
PH01000026G0120	2455	2216.07	48.2009	2.38324
PH01000026G0130	1440	1201.07	145	13.228
PH01000026G0180	1235	996.074	97	10.6703
PH01000026G0210	2829	2590.07	460	19.4599
PH01000026G0220	4099	3860.07	2832.47	80.4019
PH01000026G0230	1396	1157.07	13	1.23106
PH01000026G0280	3588	3349.07	1050	34.3527
PH01000026G0340	1188	949.074	110	12.6996
PH01000026G0350	1690	1451.07	50	3.77552
PH01000026G0390	5725	5486.07	223	4.45389
PH01000026G0400	1784	1545.07	167	11.843
PH01000026G0420	2725	2486.07	14	0.617035
PH01000026G0430	1143	904.074	65	7.8778
PH01000026G0450	1922	1683.07	7	0.455712
PH01000026G0460	706	467.47	0	0
PH01000026G0490	2938	2699.07	801.22	32.5262
PH01000026G0510	3908	3669.07	104	3.1058
PH01000026G0570	2184	1945.07	38.8588	2.18902
PH01000026G0580	1774	1535.07	4	0.285513
PH01000026G0620	1465	1226.07	99	8.84737
PH01000026G0640	2779	2540.07	6	0.258822
PH01000026G0660	5730	5491.07	292.258	5.83184
PH01000026G0680	1372	1133.07	217	20.9844
PH01000026G0720	6544	6305.07	209.277	3.63686
PH01000026G0730	1800	1561.07	198.861	13.958
PH01000026G0870	2045	1806.07	4	0.242672
PH01000026G0880	984	745.074	347	51.03
PH01000026G0890	3608	3369.07	5834.97	189.768
PH01000026G0900	3591	3352.07	844	27.5883
PH01000026G0980	4218	3979.07	262	7.21465
PH01000026G1030	1832	1593.07	199	13.6871
PH01000026G1060	1731	1492.07	62	4.553
PH01000026G1120	3726	3487.07	37	1.16262
PH01000026G1190	2793	2554.07	567	24.3246
PH01000026G1260	656	417.47	246	64.5662
PH01000026G1270	645	406.47	613	165.245
PH01000026G1290	3375	3136.07	360	12.578
PH01000026G1350	1331	1092.07	3	0.300999
PH01000026G1400	2822	2583.07	163.633	6.94112
PH01000026G1450	1897	1658.07	31	2.04858
PH01000026G1490	2857	2618.07	63	2.63666
PH01000026G1530	2711	2472.07	78	3.45724
PH01000026G1560	2359	2120.07	94	4.85817
PH01000026G1630	2198	1959.07	819	45.8067
PH01000026G1700	3875	3636.07	36	1.08484
PH01000026G1720	3090	2851.07	238.291	9.15789
PH01000026G1780	2710	2471.07	20	0.88683
PH01000026G1810	2854	2615.07	7	0.293299
PH01000026G1860	2376	2137.07	94.2086	4.83022
PH01000026G1880	1044	805.074	22.0197	2.99689
PH01000026G1950	1803	1564.07	18	1.26099
PH01000026G1980	2386	2147.07	133.385	6.80702
PH01000026G2010	2533	2294.07	193	9.21819
PH01000026G2100	4776	4537.07	436	10.5295
PH01000026G2110	1585	1346.07	186	15.1405
PH01000026G2120	1380	1141.07	67	6.43364
PH01000026G2140	1000	761.074	157	22.6031
PH01000026G2150	1086	847.074	3	0.388057
PH01000026G2170	4824	4585.07	1204.42	28.7825
PH01000026G2310	3004	2765.07	59	2.33798
PH01000026G2370	2645	2406.07	0	0
PH01000026G2380	5057	4818.07	416.995	9.48317
PH01000027G0250	679	440.47	7	1.74131
PH01000027G0270	3148	2909.07	105	3.95485
PH01000027G0350	3612	3373.07	9	0.292356
PH01000027G0360	2662	2423.07	6	0.271319
PH01000027G0400	1939	1700.07	10	0.644508
PH01000027G0630	4964	4725.07	34	0.788436
PH01000027G0750	3027	2788.07	278	10.9254
PH01000027G0760	1034	795.074	51	7.02843
PH01000027G0800	613	374.665	2800.75	819.08
PH01000027G0820	6172	5933.07	82	1.51436
PH01000027G0830	664	425.47	1.03048	0.265379
PH01000027G0920	3534	3295.07	205	6.81686
PH01000027G1370	5980	5741.07	123.466	2.3564
PH01000027G1390	3955	3716.07	616.609	18.1812
PH01000027G1530	1974	1735.07	97	6.12561
PH01000027G1540	2254	2015.07	63.5165	3.45376
PH01000027G1560	2240	2001.07	27	1.47842
PH01000027G1630	2057	1818.07	32	1.92857
PH01000027G1830	1153	914.074	197	23.6146
PH01000027G1860	1440	1201.07	10	0.912276
PH01000027G1900	1849	1610.07	717.692	48.8414
PH01000027G1910	1001	762.074	65	9.3457
PH01000027G2010	912	673.074	22	3.58142
PH01000027G2140	2551	2312.07	224	10.6155
PH01000027G2150	1290	1051.07	10	1.04247
PH01000027G2330	2362	2123.07	19	0.980583
PH01000027G2350	1924	1685.07	18	1.17044
PH01000028G0070	2188	1949.07	114.992	6.46449
PH01000028G0160	1238	999.074	67	7.34806
PH01000028G0240	1594	1355.07	0	0
PH01000028G0260	690	451.47	31	7.52365
PH01000028G0330	1436	1197.07	44	4.02743
PH01000028G0380	1226	987.074	120	13.3207
PH01000028G0530	2391	2152.07	9	0.458228
PH01000028G0540	2684	2445.07	15	0.672195
PH01000028G0610	4186	3947.07	182	5.05233
PH01000028G0690	1834	1595.07	110.935	7.6205
PH01000028G0810	2467	2228.07	1295.21	63.6952
PH01000028G0890	1652	1413.07	148	11.4761
PH01000028G0900	2455	2216.07	110.362	5.45672
PH01000028G0940	1222	983.074	40	4.4583
PH01000028G1040	4542	4303.07	1	0.0254634
PH01000028G1110	1854	1615.07	19	1.28901
PH01000028G1160	2729	2490.07	2211	97.2909
PH01000028G1170	4067	3828.07	894	25.589
PH01000028G1180	1321	1082.07	82	8.30334
PH01000028G1190	1541	1302.07	18	1.51472
PH01000028G1230	3018	2779.07	61	2.40506
PH01000028G1280	2641	2402.07	134	6.11244
PH01000028G1290	852	613.074	192	34.315
PH01000028G1310	1998	1759.07	2334.38	145.406
PH01000028G1320	1576	1337.07	56.4292	4.62429
PH01000028G1330	1517	1278.07	302.267	25.9137
PH01000028G1350	1486	1247.07	33	2.89946
PH01000028G1380	710	471.423	63	14.6428
PH01000028G1400	1776	1537.07	72	5.13255
PH01000028G1450	2307	2068.07	35	1.85438
PH01000028G1470	2440	2201.07	10	0.497807
PH01000028G1480	1569	1330.07	455.619	37.5337
PH01000028G1600	4111	3872.07	290.056	8.20794
PH01000028G1610	860	621.074	42	7.40972
PH01000028G1770	1661	1422.07	54	4.16071
PH01000028G1790	2917	2678.07	1564.62	64.0152
PH01000028G1910	3448	3209.07	309.455	10.5661
PH01000028G1930	611	372.665	153	44.9851
PH01000028G2090	1815	1576.07	115	7.99497
PH01000028G2140	2722	2483.07	155	6.83971
PH01000028G2150	763	524.128	111	23.205
PH01000028G2160	1807	1568.07	19	1.32765
PH01000028G2320	3043	2804.07	11.4182	0.446173
PH01000028G2330	1257	1018.07	1531.02	164.777
PH01000028G2350	1111	872.074	2475.79	311.068
PH01000028G2440	1853	1614.07	48	3.25847
PH01000028G2500	1593	1354.07	25	2.02299
PH01000028G2550	2841	2602.07	563.744	23.7388
PH01000028G2600	2098	1859.07	54	3.18268
PH01000028G2610	2931	2692.07	556.96	22.669
PH01000028G2640	4140	3901.07	373	10.4766
PH01000029G0070	871	632.074	130	22.5357
PH01000029G0210	1363	1124.07	34	3.31421
PH01000029G0270	1603	1364.07	271	21.7684
PH01000029G0280	1932	1693.07	6	0.388303
PH01000029G0340	958	719.074	21	3.19994
PH01000029G0360	2371	2132.07	39	2.00428
PH01000029G0470	3846	3607.07	34	1.03281
PH01000029G0500	1529	1290.07	288	24.461
PH01000029G0520	1783	1544.07	140	9.93472
PH01000029G0550	5315	5076.07	210.37	4.541
PH01000029G0650	1331	1092.07	143	14.3476
PH01000029G0660	2988	2749.07	230.475	9.18616
PH01000029G0710	2955	2716.07	756.594	30.5223
PH01000029G0960	2202	1963.07	59	3.29315
PH01000029G0970	1771	1532.07	18	1.28733
PH01000029G1150	3321	3082.07	14	0.497715
PH01000029G1170	1824	1585.07	13	0.898648
PH01000029G1280	2824	2585.07	25	1.05965
PH01000029G1290	3448	3209.07	424	14.4771
PH01000029G1330	1278	1039.07	74	7.80335
PH01000029G1340	668	429.47	304	77.5597
PH01000029G1610	2917	2678.07	43.5429	1.78152
PH01000029G1680	2261	2022.07	65	3.52219
PH01000029G1710	2146	1907.07	18	1.03419
PH01000029G1730	3260	3021.07	26	0.942992
PH01000029G1740	2566	2327.07	35	1.64799
PH01000029G1950	2463	2224.07	51	2.51256
PH01000029G1970	4652	4413.07	54	1.34075
PH01000029G1980	9242	9003.07	30.3765	0.369694
PH01000029G1990	1795	1556.07	16	1.12664
PH01000029G2010	767	528.128	0	0
PH01000029G2070	2438	2199.07	19	0.946694
PH01000029G2160	1490	1251.07	1069.25	93.6465
PH01000029G2170	2212	1973.07	78.4484	4.35649
PH01000029G2180	441	204.972	8	4.27653
PH01000029G2250	4157	3918.07	153	4.27873
PH01000029G2270	2094	1855.07	27	1.59477
PH01000029G2300	886	647.074	9	1.524
PH01000029G2370	2983	2744.07	4	0.15972
PH01000029G2380	2132	1893.07	13	0.75244
PH01000029G2390	1551	1312.07	375	31.3162
PH01000029G2400	1050	811.074	291	39.3123
PH01000029G2440	2201	1962.07	35.6312	1.98981
PH01000029G2510	1106	867.074	252	31.8449
PH01000029G2540	4511	4272.07	78.1346	2.00401
PH01000030G0050	1463	1224.07	99	8.86183
PH01000030G0070	3037	2798.07	10	0.391595
PH01000030G0190	1309	1070.07	0	0
PH01000030G0210	5044	4805.07	108.616	2.47679
PH01000030G0260	2392	2153.07	937.333	47.7014
PH01000030G0270	4245	4006.07	20.0811	0.549242
PH01000030G0390	5127	4888.07	20	0.44832
PH01000030G0430	2185	1946.07	94	5.29254
PH01000030G0460	3280	3041.07	930.257	33.5175
PH01000030G0550	2867	2628.07	165	6.87927
PH01000030G0570	2533	2294.07	14	0.668677
PH01000030G0670	815	576.074	13	2.47264
PH01000030G0890	2876	2637.07	372.699	15.4857
PH01000030G1000	4126	3887.07	1	0.0281886
PH01000030G1020	3594	3355.07	304	9.92813
PH01000030G1060	1478	1239.07	26	2.29917
PH01000030G1080	5601	5362.07	423	8.64378
PH01000030G1170	5828	5589.07	0	0
PH01000030G1240	2681	2442.07	297	13.3258
PH01000030G1340	1732	1493.07	1235	90.632
PH01000030G1420	1580	1341.07	436.911	35.6974
PH01000030G1490	1272	1033.07	208	22.0611
PH01000030G1580	1939	1700.07	34	2.19133
PH01000030G1730	2944	2705.07	103	4.17209
PH01000030G1770	3126	2887.07	970	36.8137
PH01000030G1780	2152	1913.07	23	1.31732
PH01000030G1800	2793	2554.07	7	0.300304
PH01000030G1920	2389	2150.07	6	0.305769
PH01000030G1980	2441	2202.07	39	1.94057
PH01000030G2230	2086	1847.07	88.3118	5.23878
PH01000030G2390	3357	3118.07	189	6.64158
PH01000031G0150	2607	2368.07	4	0.18508
PH01000031G0250	3351	3112.07	563	19.8223
PH01000031G0260	2021	1782.07	712.92	43.834
PH01000031G0270	3690	3451.07	445	14.1287
PH01000031G0300	2231	1992.07	84	4.62029
PH01000031G0310	1330	1091.07	1	0.100425
PH01000031G0320	2253	2014.07	34.3118	1.86665
PH01000031G0380	2465	2226.07	33.0268	1.62563
PH01000031G0390	2358	2119.07	14.0716	0.727602
PH01000031G0410	2238	1999.07	360	19.7319
PH01000031G0480	5103	4864.07	40	0.901064
PH01000031G0500	4531	4292.07	163	4.16118
PH01000031G0520	3168	2929.07	91	3.40414
PH01000031G0750	1280	1041.07	73	7.68311
PH01000031G0760	1535	1296.07	21	1.77536
PH01000031G0840	1735	1496.07	278	20.3605
PH01000031G0910	4595	4356.07	50	1.25768
PH01000031G0970	1946	1707.07	30	1.92559
PH01000031G0980	1258	1019.07	0	0
PH01000031G1000	6483	6244.07	126.566	2.22099
PH01000031G1170	698	459.47	0	0
PH01000031G1210	1685	1446.07	8458.93	640.945
PH01000031G1220	3318	3079.07	46	1.63694
PH01000031G1260	3571	3332.07	456.819	15.0219
PH01000031G1320	3476	3237.07	7.144	0.241816
PH01000031G1370	2637	2398.07	19	0.868134
PH01000031G1410	1407	1168.07	1	0.0938049
PH01000031G1420	4839	4600.07	23	0.547847
PH01000031G1430	1442	1203.07	0	0
PH01000031G1690	2983	2744.07	74	2.95483
PH01000031G1740	1959	1720.07	467	29.7485
PH01000031G1760	2679	2440.07	218	9.78925
PH01000031G1840	2605	2366.07	98.4508	4.55918
PH01000031G1890	1941	1702.07	40	2.575
PH01000031G1960	3373	3134.07	7	0.244729
PH01000031G1980	2530	2291.07	117	5.59555
PH01000031G2080	1818	1579.07	452	31.364
PH01000031G2090	1086	847.074	220.063	28.4656
PH01000031G2110	1111	872.074	102.937	12.9335
PH01000031G2220	591	352.845	23	7.14233
PH01000031G2300	845	606.074	339	61.2872
PH01000031G2350	3916	3677.07	730.885	21.7792
PH01000031G2360	3008	2769.07	641.529	25.385
PH01000031G2370	4308	4069.07	135.236	3.64161
PH01000031G2430	4101	3862.07	205	5.81606
PH01000031G2510	2195	1956.07	89	4.98541
PH01000031G2530	2356	2117.07	45	2.32902
PH01000031G2660	1218	979.074	0	0
PH01000031G2680	1335	1096.07	13	1.29957
PH01000032G0070	1418	1179.07	1754.63	163.057
PH01000032G0100	1462	1223.07	104	9.31701
PH01000032G0330	3854	3615.07	16	0.484952
PH01000032G0410	3094	2855.07	97	3.72263
PH01000032G0530	4251	4012.07	195	5.32551
PH01000032G0550	2230	1991.07	93	5.1179
PH01000032G0680	1315	1076.07	11	1.12007
PH01000032G0710	1806	1567.07	151	10.558
PH01000032G0720	609	370.665	163	48.1839
PH01000032G0810	2545	2306.07	247	11.736
PH01000032G0820	1562	1323.07	376	31.1386
PH01000032G0890	1290	1051.07	342	35.6524
PH01000032G0980	2712	2473.07	206	9.12696
PH01000032G1030	2514	2275.07	39.4477	1.89986
PH01000032G1240	3294	3055.07	38	1.36288
PH01000032G1250	1686	1447.07	3	0.227157
PH01000032G1300	1179	940.074	14	1.63178
PH01000032G1340	2300	2061.07	29.4012	1.56303
PH01000032G1420	798	559.074	32	6.27157
PH01000032G1450	3182	2943.07	101	3.76024
PH01000032G1490	2165	1926.07	3297.95	187.615
PH01000032G1530	2921	2682.07	58	2.36948
PH01000032G1540	2283	2044.07	2	0.107209
PH01000032G1580	1013	774.074	15	2.12327
PH01000032G1630	2188	1949.07	428	24.0609
PH01000032G1640	1104	865.074	30	3.79983
PH01000032G1740	1238	999.074	3268	358.41
PH01000032G1860	4055	3816.07	31.5757	0.906635
PH01000032G1870	2950	2711.07	178.745	7.22418
PH01000032G1990	2256	2017.07	39	2.11855
PH01000032G2010	2681	2442.07	9.00953	0.40424
PH01000032G2080	3107	2868.07	12	0.458445
PH01000032G2110	1235	996.074	1248.66	137.356
PH01000032G2150	2230	1991.07	224.874	12.3751
PH01000032G2590	2345	2106.07	23.7921	1.23781
PH01000032G2610	2211	1972.07	77	4.27822
PH01000032G2670	2477	2238.07	238	11.6519
PH01000032G2690	1428	1189.07	302	27.8288
PH01000032G2710	3238	2999.07	47	1.71714
PH01000033G0110	1061	822.074	28	3.73201
PH01000033G0120	1793	1554.07	71.2825	5.02582
PH01000033G0230	1605	1366.07	194	15.5605
PH01000033G0270	1878	1639.07	2594.69	173.453
PH01000033G0290	1384	1145.07	5	0.478445
PH01000033G0310	1886	1647.07	17	1.13092
PH01000033G0440	2229	1990.07	36	1.98212
PH01000033G0730	2719	2480.07	14	0.618528
PH01000033G0800	1010	771.074	0	0
PH01000033G0840	2593	2354.07	1	0.0465453
PH01000033G1420	1105	866.074	225.619	28.5441
PH01000033G1510	1387	1148.07	182	17.3699
PH01000033G1560	1574	1335.07	353	28.9711
PH01000033G1580	1829	1590.07	111	7.64894
PH01000033G1700	2543	2304.07	88	4.18487
PH01000033G1790	1432	1193.07	847.798	77.8612
PH01000033G1800	949	710.074	4418.63	681.836
PH01000033G1890	1546	1307.07	343.746	28.816
PH01000033G1930	3031	2792.07	55	2.1584
PH01000033G1960	1560	1321.07	45	3.73234
PH01000033G1970	1349	1110.07	1082	106.8
PH01000033G2090	2095	1856.07	77	4.5456
PH01000033G2110	2159	1920.07	227.364	12.9748
PH01000033G2130	2053	1814.07	72	4.34884
PH01000033G2170	2397	2158.07	75.3537	3.8259
PH01000033G2190	574	336.087	23.442	7.64255
PH01000033G2240	2204	1965.07	87.0888	4.856
PH01000033G2260	4249	4010.07	112.413	3.07156
PH01000033G2290	1632	1393.07	37	2.9102
PH01000033G2300	745	506.179	55	11.9057
PH01000033G2310	2691	2452.07	5	0.223425
PH01000033G2380	2658	2419.07	33	1.49472
PH01000033G2440	4892	4653.07	507	11.9389
PH01000033G2450	1458	1219.07	281	25.2564
PH01000034G0070	3817	3578.07	602	18.435
PH01000034G0340	2841	2602.07	259.076	10.9095
PH01000034G0410	1336	1097.07	9	0.898881
PH01000034G0680	1270	1031.07	17	1.80657
PH01000034G0840	8206	7967.07	1924.85	26.4725
PH01000034G0990	1668	1429.07	64	4.90706
PH01000034G1010	2566	2327.07	15	0.70628
PH01000034G1030	4469	4230.07	34	0.880698
PH01000034G1040	1633	1394.07	4	0.314391
PH01000034G1060	900	661.074	20	3.31494
PH01000034G1070	1772	1533.07	91	6.5039
PH01000034G1230	3256	3017.07	49.7319	1.80612
PH01000034G1320	3287	3048.07	3.00297	0.10795
PH01000034G1340	1593	1354.07	6	0.485517
PH01000034G1380	1826	1587.07	15	1.03559
PH01000034G1470	4027	3788.07	62	1.79337
PH01000034G1480	1871	1632.07	16	1.07418
PH01000034G1730	1884	1645.07	352	23.4452
PH01000034G2110	2373	2134.07	177.527	9.11486
PH01000034G2180	2505	2266.07	296.826	14.3524
PH01000035G0110	798	559.074	0	0
PH01000035G0280	863	624.074	568	99.7259
PH01000035G0290	2993	2754.07	2.62153	0.104298
PH01000035G0350	4003	3764.07	25	0.727743
PH01000035G0370	3077	2838.07	179	6.91075
PH01000035G0390	939	700.074	18.9536	2.9665
PH01000035G0470	2780	2541.07	79	3.40648
PH01000035G0490	3155	2916.07	303	11.3852
PH01000035G0560	2944	2705.07	34	1.3772
PH01000035G0620	5722	5483.07	277	5.53543
PH01000035G0630	2713	2474.07	210	9.30042
PH01000035G0640	2566	2327.07	4	0.188341
PH01000035G0690	572	334.087	113	37.0608
PH01000035G0710	2066	1827.07	211.339	12.6742
PH01000035G0830	1768	1529.07	16.1972	1.16066
PH01000035G0990	610	371.665	12	3.53773
PH01000035G1070	1515	1276.07	3	0.257597
PH01000035G1280	5786	5547.07	190.914	3.77112
PH01000035G1400	2178	1939.07	91	5.14213
PH01000035G1510	3628	3389.07	6	0.193984
PH01000035G1520	3393	3154.07	67	2.32755
PH01000035G1530	3354	3115.07	28.0961	0.988265
PH01000035G1640	1715	1476.07	198	14.6978
PH01000035G1650	4879	4640.07	40	0.944563
PH01000035G1760	818	579.074	4340.38	821.276
PH01000035G1780	2865	2626.07	43	1.79414
PH01000035G1800	1534	1295.07	1	0.084606
PH01000035G1880	1915	1676.07	3	0.196121
PH01000035G1890	2290	2051.07	89.4632	4.77924
PH01000035G1950	1499	1260.07	61	5.30432
PH01000035G2060	2318	2079.07	11	0.57972
PH01000035G2090	1961	1722.07	3	0.190882
PH01000035G2160	2895	2656.07	5	0.206265
PH01000035G2170	2731	2492.07	206	9.05737
PH01000035G2280	1100	861.074	950	120.887
PH01000035G2370	1057	818.074	59.9481	8.02932
PH01000035G2390	1480	1241.07	47	4.1495
PH01000035G2440	1856	1617.07	168	11.3835
PH01000036G0080	1307	1068.07	713	73.1449
PH01000036G0110	900	661.074	936	155.139
PH01000036G0130	1490	1251.07	2	0.175163
PH01000036G0220	2095	1856.07	336.859	19.886
PH01000036G0260	1791	1552.07	212.367	14.9924
PH01000036G0300	2341	2102.07	7	0.364877
PH01000036G0320	2902	2663.07	38	1.56349
PH01000036G0350	901	662.074	336	55.6069
PH01000036G0470	1898	1659.07	114.326	7.55049
PH01000036G0540	1973	1734.07	57.7087	3.64644
PH01000036G0620	2271	2032.07	11.0018	0.593224
PH01000036G0630	1481	1242.07	20	1.76432
PH01000036G0640	1951	1712.07	44	2.81596
PH01000036G0650	2232	1993.07	13	0.714687
PH01000036G0680	1530	1291.07	21	1.78223
PH01000036G0710	1043	804.074	5	0.681349
PH01000036G0740	3207	2968.07	256	9.45064
PH01000036G0800	419	183.672	1	0.596557
PH01000036G0860	1431	1192.07	8	0.735331
PH01000036G1110	2701	2462.07	2163	96.2612
PH01000036G1140	4162	3923.07	1397.58	39.0342
PH01000036G1180	3939	3700.07	760	22.506
PH01000036G1230	3138	2899.07	133	5.02676
PH01000036G1260	3231	2992.07	34	1.2451
PH01000036G1460	2852	2613.07	25.5821	1.0727
PH01000036G1480	3729	3490.07	600.934	18.8663
PH01000036G1560	917	678.074	378	61.0816
PH01000036G1580	5093	4854.07	399	9.00663
PH01000036G1590	5636	5397.07	11	0.223321
PH01000036G1600	3356	3117.07	7.13763	0.250901
PH01000036G1710	4641	4402.07	518.042	12.8945
PH01000036G1820	3151	2912.07	205	7.71343
PH01000036G1830	3908	3669.07	175	5.2261
PH01000036G1850	1833	1594.07	707	48.5967
PH01000036G1880	1219	980.074	236	26.3845
PH01000036G1890	827	588.074	28	5.21701
PH01000036G1930	1794	1555.07	591	41.6421
PH01000036G2010	5188	4949.07	230	5.09213
PH01000036G2040	2357	2118.07	0	0
PH01000036G2060	1484	1245.07	95	8.36035
PH01000036G2070	2751	2512.07	151	6.58628
PH01000036G2080	786	547.074	62	12.4177
PH01000036G2090	876	637.074	203	34.9142
PH01000036G2140	1524	1285.07	32	2.72846
PH01000036G2220	2770	2531.07	59	2.55413
PH01000036G2310	1773	1534.07	389.928	27.8505
PH01000037G0050	748	509.179	18	3.87345
PH01000037G0060	1282	1043.07	2.00611	0.210734
PH01000037G0130	2573	2334.07	44	2.06554
PH01000037G0250	3126	2887.07	453.489	17.2109
PH01000037G0330	3435	3196.07	203	6.95945
PH01000037G0340	1010	771.074	218	30.9782
PH01000037G0430	3201	2962.07	51	1.88656
PH01000037G0480	2887	2648.07	124	5.13083
PH01000037G0560	3789	3550.07	81	2.50002
PH01000037G0650	1628	1389.07	9	0.709926
PH01000037G0690	1089	850.074	2257.86	291.029
PH01000037G0740	1286	1047.07	706.32	73.9128
PH01000037G0830	1160	921.074	55	6.5428
PH01000037G0880	1511	1272.07	100	8.61358
PH01000037G1230	2134	1895.07	111.442	6.44344
PH01000037G1240	640	401.47	6	1.63755
PH01000037G1260	1411	1172.07	61.4466	5.74432
PH01000037G1270	1574	1335.07	43	3.52906
PH01000037G1490	911	672.074	46	7.49957
PH01000037G1560	3058	2819.07	1109.6	43.1278
PH01000037G2010	1623	1384.07	359	28.4205
PH01000037G2080	858	619.074	8	1.41593
PH01000037G2100	2673	2434.07	319.289	14.3729
PH01000038G0030	3268	3029.07	42	1.51927
PH01000038G0050	1287	1048.07	6	0.627271
PH01000038G0110	936	697.074	38.3842	6.0335
[truncated: 29,988 more rows]
