# Supplementary material for: Transcriptome Analysis of Moso Bamboo (Phyllostachys edulis) Reveals Candidate Genes Involved in Response to Dehydration and Cold Stresses
Source: Front Plant Sci. 2022 Jul 19;13:960302. doi: 10.3389/fpls.2022.960302 (PMC9343960; doi:10.3389/fpls.2022.960302)
Supplement: Supplementary file 1 [file Data_Sheet_3.zip › G4_1.abundance.tsv]

target_id	length	eff_length	est_counts	tpm
PH01000000G0240	2568	2334.5	122	4.22209
PH01000000G0250	1064	830.503	1	0.0972793
PH01000000G0290	2593	2359.5	79.6549	2.72743
PH01000000G0330	1009	775.503	95.3396	9.93234
PH01000000G0350	2191	1957.5	36	1.48581
PH01000000G0410	1184	950.503	95	8.0748
PH01000000G0480	1086	852.503	86	8.15013
PH01000000G0500	2646	2412.5	171	5.72651
PH01000000G0540	2551	2317.5	89	3.10264
PH01000000G0550	1353	1119.5	10	0.721667
PH01000000G0560	2755	2521.5	115	3.68468
PH01000000G0600	4445	4211.5	476.052	9.13228
PH01000000G0670	2020	1786.5	374	16.9134
PH01000000G0700	1973	1739.5	100	4.64448
PH01000000G0710	1284	1050.5	148	11.3822
PH01000000G0720	3205	2971.5	36	0.978787
PH01000000G0800	2831	2597.5	14	0.435446
PH01000000G0910	2156	1922.5	26.1326	1.09819
PH01000000G0920	1699	1465.5	44	2.42565
PH01000000G0960	1129	895.503	724.855	65.3952
PH01000000G0970	1157	923.503	396	34.6433
PH01000000G0980	1412	1178.5	3283	225.062
PH01000000G1020	6330	6096.5	109	1.44447
PH01000000G1160	1962	1728.5	283	13.2275
PH01000000G1200	483	252.41	164	52.4927
PH01000000G1220	3617	3383.5	476.885	11.387
PH01000000G1330	1845	1611.5	250	12.5335
PH01000000G1400	1369	1135.5	67	4.76704
PH01000000G1430	2245	2011.5	22	0.883617
PH01000000G1450	1706	1472.5	238	13.0582
PH01000000G1500	1786	1552.5	2.00863	0.104527
PH01000000G1660	2510	2276.5	656	23.2808
PH01000000G1710	3563	3329.5	325	7.88616
PH01000000G1840	2971	2737.5	24.0006	0.708321
PH01000000G1880	2208	1974.5	54	2.20952
PH01000000G1990	3636	3402.5	168.178	3.9933
PH01000000G2000	4056	3822.5	117	2.47286
PH01000000G2050	1540	1306.5	799.512	49.4397
PH01000000G2070	884	650.709	11	1.36574
PH01000000G2120	2477	2243.5	524	18.8698
PH01000000G2160	1785	1551.5	217	11.2998
PH01000000G2180	2768	2534.5	335	10.6786
PH01000000G2190	1873	1639.5	33	1.62616
PH01000000G2200	954	720.503	41	4.59737
PH01000000G2220	2073	1839.5	53.2359	2.33811
PH01000000G2240	700	467.648	7	1.20932
PH01000000G2260	3039	2805.5	96.3821	2.77554
PH01000000G2270	8102	7868.5	326	3.34724
PH01000000G2340	2711	2477.5	21	0.684805
PH01000000G2350	2325	2091.5	116	4.48086
PH01000000G2410	2001	1767.5	1	0.045709
PH01000000G2440	3440	3206.5	269	6.7777
PH01000000G2470	3202	2968.5	143	3.89189
PH01000000G2540	3177	2943.5	70	1.9213
PH01000000G2620	4435	4201.5	1272	24.4593
PH01000000G2700	2800	2566.5	16	0.503663
PH01000000G2740	3287	3053.5	38	1.00542
PH01000000G2790	2391	2157.5	15.22	0.569934
PH01000000G2800	634	402.041	32	6.43046
PH01000000G2820	1324	1090.5	42	3.1116
PH01000000G2870	2303	2069.5	11	0.429426
PH01000000G2890	1584	1350.5	5	0.299114
PH01000000G2960	2284	2050.5	15	0.591007
PH01000000G2970	926	692.644	31	3.61588
PH01000000G3110	4636	4402.5	381.421	6.9995
PH01000000G3250	2431	2197.5	35	1.28677
PH01000000G3310	3242	3008.5	412.307	11.0721
PH01000000G3540	5218	4984.5	94.2334	1.52737
PH01000000G3550	1833	1599.5	159	8.03108
PH01000000G3700	1956	1722.5	307	14.3993
PH01000000G3760	2541	2307.5	47.3453	1.65766
PH01000000G3800	1849	1615.5	502	25.1049
PH01000000G3810	732	499.453	24	3.88221
PH01000000G3890	3811	3577.5	110.47	2.49475
PH01000000G4160	2919	2685.5	174.509	5.24994
PH01000000G4340	1283	1049.5	45	3.4641
PH01000000G4350	1814	1580.5	26.5788	1.35863
PH01000000G4360	2739	2505.5	67.166	2.16579
PH01000000G4400	2365	2131.5	46	1.74355
PH01000000G4410	3044	2810.5	33	0.948619
PH01000000G4500	4061	3827.5	819.315	17.2941
PH01000000G4530	3380	3146.5	528.562	13.5716
PH01000000G4660	3711	3477.5	61	1.41718
PH01000000G4700	985	751.503	20.5611	2.21044
PH01000000G4870	2576	2342.5	3256	112.296
PH01000000G4910	3565	3331.5	4435.99	107.575
PH01000000G4920	1796	1562.5	1915.56	99.0461
PH01000000G4930	2370	2136.5	66	2.49576
PH01000000G5090	933	699.644	140	16.1664
PH01000000G5110	1637	1403.5	176.343	10.151
PH01000000G5130	1779	1545.5	149.144	7.79646
PH01000000G5190	1223	989.503	45	3.67415
PH01000000G5200	2078	1844.5	58	2.54045
PH01000000G5370	1542	1308.5	265	16.3619
PH01000000G5430	2481	2247.5	395	14.199
PH01000000G5490	2519	2285.5	208.616	7.37443
PH01000000G5570	1009	775.503	219	22.8151
PH01000000G5630	1806	1572.5	0	0
PH01000000G5690	2902	2668.5	70	2.1193
PH01000000G5700	2089	1855.5	249.893	10.8806
PH01000000G5710	2752	2518.5	199	6.3837
PH01000000G5760	1327	1093.5	69	5.0979
PH01000000G5850	1917	1683.5	56.8825	2.72978
PH01000000G5860	3425	3191.5	318	8.04996
PH01000000G5960	1210	976.503	4344	359.4
PH01000000G5980	3728	3494.5	276.494	6.39237
PH01000000G6020	1145	911.503	20575.7	1823.72
PH01000000G6060	961	727.503	2	0.222104
PH01000000G6090	2761	2527.5	110	3.51611
PH01000000G6290	2117	1883.5	34.0339	1.45985
PH01000000G6400	1900	1666.5	107	5.18728
PH01000000G6460	1847	1613.5	398	19.9285
PH01000000G6470	1329	1095.5	1182.89	87.2357
PH01000000G6760	3097	2863.5	1361.56	38.4149
PH01000000G6800	1526	1292.5	8	0.500058
PH01000000G7010	1833	1599.5	301	15.2035
PH01000000G7040	1957	1723.5	195	9.1408
PH01000000G7050	732	499.453	3069	496.437
PH01000000G7120	2929	2695.5	98	2.9373
PH01000000G7190	7522	7288.5	224.351	2.48686
PH01000000G7210	2742	2508.5	122	3.92923
PH01000000G7300	3010	2776.5	223	6.48886
PH01000000G7320	2049	1815.5	337	14.9967
PH01000000G7400	3383	3149.5	535.215	13.7293
PH01000000G7420	1745	1511.5	78	4.16915
PH01000000G7460	852	618.772	5609.73	732.441
PH01000001G0110	2527	2293.5	46	1.62039
PH01000001G0130	989	755.503	5	0.534682
PH01000001G0140	2271	2037.5	130	5.15474
PH01000001G0190	915	681.644	262	31.0532
PH01000001G0200	3430	3196.5	110.232	2.78608
PH01000001G0390	1502	1268.5	164	10.4451
PH01000001G0500	3287	3053.5	3191.14	84.4325
PH01000001G0670	2919	2685.5	73.3202	2.20577
PH01000001G0700	3736	3502.5	268	6.18185
PH01000001G0710	2139	1905.5	2453	104.004
PH01000001G0720	2890	2656.5	30.439	0.925724
PH01000001G0800	2445	2211.5	259	9.46181
PH01000001G0820	2250	2016.5	4290.05	171.88
PH01000001G0870	1503	1269.5	107	6.80945
PH01000001G0880	2113	1879.5	11	0.472837
PH01000001G0900	2046	1812.5	85	3.7888
PH01000001G0920	635	403.001	0	0
PH01000001G0950	3081	2847.5	313.737	8.9015
PH01000001G1270	1937	1703.5	221.462	10.5031
PH01000001G1290	569	337.519	205	49.0702
PH01000001G1300	1570	1336.5	44	2.65977
PH01000001G1450	1529	1295.5	82	5.11372
PH01000001G1600	1387	1153.5	43	3.0117
PH01000001G1650	1652	1418.5	1	0.056955
PH01000001G1670	3460	3226.5	374	9.36486
PH01000001G1770	1690	1456.5	20	1.10938
PH01000001G1780	2050	1816.5	109	4.84788
PH01000001G1810	1763	1529.5	234	12.3603
PH01000001G1870	2878	2644.5	436.625	13.3391
PH01000001G1880	4006	3772.5	85.9921	1.84158
PH01000001G1960	4721	4487.5	5.00668	0.0901378
PH01000001G2010	1884	1650.5	2303	112.73
PH01000001G2030	1015	781.503	16256.9	1680.62
PH01000001G2110	2101	1867.5	301	13.0217
PH01000001G2130	2373	2139.5	40.5873	1.53264
PH01000001G2250	2365	2131.5	17	0.644354
PH01000001G2300	2061	1827.5	70	3.09458
PH01000001G2310	1641	1407.5	42	2.4108
PH01000001G2410	1340	1106.5	879	64.1798
PH01000001G2510	2181	1947.5	189	7.84053
PH01000001G2560	1445	1211.5	72	4.80142
PH01000001G2570	1149	915.503	699	61.685
PH01000001G2580	1850	1616.5	3100	154.934
PH01000001G2590	1381	1147.5	168	11.8282
PH01000001G2600	1247	1013.5	800	63.7715
PH01000001G2610	678	445.831	348	63.0624
PH01000001G2640	2101	1867.5	22	0.951751
PH01000001G2800	3264	3030.5	667.374	17.7917
PH01000001G2850	2240	2006.5	60	2.41587
PH01000001G2860	2606	2372.5	92.6805	3.15605
PH01000001G2870	3230	2996.5	2495.17	67.2741
PH01000001G2930	3130	2896.5	669.403	18.6713
PH01000001G2940	744	511.402	8.06965	1.27483
PH01000001G3120	3421	3187.5	67	1.69819
PH01000001G3180	1580	1346.5	53	3.18002
PH01000001G3190	2278	2044.5	190.608	7.5321
PH01000001G3200	1730	1496.5	7.56027	0.408152
PH01000001G3260	1180	946.503	801	68.3711
PH01000001G3290	1593	1359.5	337	20.0268
PH01000001G3350	1618	1384.5	10	0.583536
PH01000001G3420	2472	2238.5	169	6.09945
PH01000001G3470	1155	921.503	72.6353	6.36814
PH01000001G3500	1467	1233.5	138.276	9.0567
PH01000001G3600	1250	1016.5	171	13.5909
PH01000001G3620	1832	1598.5	396.595	20.0445
PH01000001G3650	2232	1998.5	325.987	13.1783
PH01000001G3710	1040	806.503	39	3.90679
PH01000001G3740	1906	1672.5	2.07523	0.100245
PH01000001G4030	2768	2534.5	276	8.79788
PH01000001G4050	2130	1896.5	47	2.00219
PH01000001G4440	3128	2894.5	207	5.77774
PH01000001G4450	3733	3499.5	325	7.50307
PH01000001G4480	1585	1351.5	32	1.91291
PH01000001G4490	915	681.644	57	6.75584
PH01000001G4520	3319	3085.5	261	6.83402
PH01000001G4670	2122	1888.5	260.509	11.1447
PH01000001G4680	3541	3307.5	188	4.59219
PH01000001G4800	1455	1221.5	37	2.4472
PH01000001G4890	1584	1350.5	279.208	16.703
PH01000001G4970	4213	3979.5	53	1.07599
PH01000001G4990	3467	3233.5	17	0.424754
PH01000001G5000	2045	1811.5	301.246	13.4352
PH01000001G5130	2809	2575.5	27.4696	0.861691
PH01000001G5360	1285	1051.5	343	26.3539
PH01000002G0050	1051	817.503	486	48.0296
PH01000002G0130	5788	5554.5	478.828	6.9646
PH01000002G0150	2965	2731.5	213.729	6.32155
PH01000002G0160	1128	894.503	50	4.51596
PH01000002G0230	4966	4732.5	12	0.204858
PH01000002G0240	2218	1984.5	1870	76.1293
PH01000002G0290	1390	1156.5	108	7.54465
PH01000002G0310	1059	825.503	1202.79	117.715
PH01000002G0320	5345	5111.5	1153.07	18.2251
PH01000002G0340	1201	967.503	0	0
PH01000002G0360	3935	3701.5	53	1.1568
PH01000002G0430	1548	1314.5	43	2.64283
PH01000002G0490	5261	5027.5	406	6.52432
PH01000002G0540	1240	1006.5	14	1.12376
PH01000002G0640	2131	1897.5	542	23.077
PH01000002G0720	1990	1756.5	84	3.8636
PH01000002G0760	2327	2093.5	614.427	23.7115
PH01000002G0790	3051	2817.5	278.421	7.98361
PH01000002G0950	2977	2743.5	447	13.1633
PH01000002G1040	4136	3902.5	40	0.828092
PH01000002G1150	5129	4895.5	206.448	3.40703
PH01000002G1250	2777	2543.5	506	16.0724
PH01000002G1270	1064	830.503	283	27.5301
PH01000002G1400	1871	1637.5	1253	61.8203
PH01000002G1550	3968	3734.5	1	0.0216336
PH01000002G1570	1638	1404.5	1178	67.7617
PH01000002G1660	3490	3256.5	1362	33.7899
PH01000002G1670	1123	889.503	211	19.1645
PH01000002G1810	1645	1411.5	1	0.0572374
PH01000002G1820	2680	2446.5	59.4489	1.96318
PH01000002G1850	1033	799.503	1476	149.152
PH01000002G1960	2535	2301.5	202.339	7.10281
PH01000002G2090	4983	4749.5	4772.62	81.184
PH01000002G2210	2795	2561.5	595	18.7665
PH01000002G2300	685	452.786	110	19.6274
PH01000002G2380	2331	2097.5	87.4049	3.36663
PH01000002G2470	3355	3121.5	243	6.28933
PH01000002G2500	2942	2708.5	208.228	6.21115
PH01000002G2510	607	375.275	235	50.5918
PH01000002G2620	2354	2120.5	874.053	33.3013
PH01000002G2660	2817	2583.5	105.581	3.3017
PH01000002G2670	1604	1370.5	361	21.2809
PH01000002G2710	2210	1976.5	38	1.55327
PH01000002G2720	1337	1103.5	211.798	15.5064
PH01000002G2740	2035	1801.5	768.902	34.4824
PH01000002G2770	1774	1540.5	72	3.776
PH01000002G2790	2400	2166.5	2370	88.3794
PH01000002G2800	2233	1999.5	918	37.0922
PH01000002G2830	1818	1584.5	5373	273.959
PH01000002G2840	3963	3729.5	208	4.50582
PH01000002G2860	1510	1276.5	140.531	8.8943
PH01000002G2920	1861	1627.5	39	1.936
PH01000002G2930	3233	2999.5	226	6.08725
PH01000002G2980	3092	2858.5	118.36	3.34526
PH01000002G3050	3497	3263.5	47	1.16353
PH01000002G3060	3488	3254.5	45	1.11709
PH01000002G3110	2874	2640.5	1632.43	49.9469
PH01000002G3170	2484	2250.5	1017.78	36.5372
PH01000002G3240	1850	1616.5	537.947	26.8859
PH01000002G3260	3769	3535.5	375	8.56923
PH01000002G3270	1289	1055.5	16	1.22468
PH01000002G3290	2957	2723.5	199	5.90319
PH01000002G3370	2697	2463.5	417.034	13.6767
PH01000002G3460	1937	1703.5	32	1.51764
PH01000002G3470	841	607.895	1153	153.237
PH01000002G3590	1049	815.503	530	52.5064
PH01000002G3730	1098	864.503	8.24839	0.770841
PH01000002G3860	2496	2262.5	193	6.89176
PH01000002G3900	1483	1249.5	264	17.0698
PH01000002G3910	2946	2712.5	59.9361	1.78517
PH01000002G3920	2116	1882.5	24.0503	1.03216
PH01000002G3940	1151	917.503	29	2.5536
PH01000002G3950	879	645.709	10	1.25119
PH01000002G3990	2698	2464.5	790	25.8976
PH01000002G4080	1136	902.503	192	17.1876
PH01000002G4150	1619	1385.5	326	19.0096
PH01000002G4180	1520	1286.5	2201	138.22
PH01000002G4200	2026	1792.5	25	1.12679
PH01000002G4240	2882	2648.5	616.566	18.8079
PH01000002G4250	2300	2066.5	3950	154.427
PH01000002G4280	1505	1271.5	21	1.33433
PH01000002G4300	1515	1281.5	16	1.0087
PH01000002G4340	1923	1689.5	382	18.267
PH01000003G0060	1198	964.503	13870.7	1161.87
PH01000003G0100	3817	3583.5	81	1.82616
PH01000003G0190	2587	2353.5	268	9.19987
PH01000003G0200	840	606.895	13	1.73058
PH01000003G0270	2478	2244.5	7	0.251965
PH01000003G0310	2638	2404.5	67	2.25119
PH01000003G0320	1993	1759.5	24	1.102
PH01000003G0390	2280	2046.5	2256.19	89.0685
PH01000003G0400	597	365.312	846	187.098
PH01000003G0410	3723	3489.5	223	5.16301
PH01000003G0420	1949	1715.5	2237	105.35
PH01000003G0430	878	644.709	2913	365.038
PH01000003G0470	3346	3112.5	124	3.21865
PH01000003G0570	1285	1051.5	66	5.07102
PH01000003G0620	2277	2043.5	418.929	16.5625
PH01000003G0680	652	419.959	3	0.577133
PH01000003G0730	3024	2790.5	456	13.2021
PH01000003G0760	1924	1690.5	178	8.50679
PH01000003G0780	3505	3271.5	205.792	5.08209
PH01000003G0790	2754	2520.5	748	23.976
PH01000003G0810	3476	3242.5	25	0.622905
PH01000003G0840	1047	813.503	850.524	84.4675
PH01000003G0860	1285	1051.5	23	1.76717
PH01000003G0870	1809	1575.5	33	1.69222
PH01000003G0910	2328	2094.5	153.396	5.91691
PH01000003G0960	827	594.076	24	3.26386
PH01000003G1050	2384	2150.5	675	25.3586
PH01000003G1230	1573	1339.5	767.616	46.298
PH01000003G1440	1940	1706.5	488	23.1033
PH01000003G1590	3240	3006.5	59	1.58545
PH01000003G1660	1604	1370.5	210	12.3794
PH01000003G1680	2237	2003.5	77	3.10501
PH01000003G1780	1905	1671.5	48.1263	2.32615
PH01000003G1880	1120	886.503	550	50.1238
PH01000003G1890	1648	1414.5	184	10.5093
PH01000003G1900	885	651.709	49	6.07441
PH01000003G1970	3732	3498.5	308.811	7.13135
PH01000003G2020	648	415.959	179	34.7668
PH01000003G2040	3538	3304.5	413	10.0973
PH01000003G2120	580	348.347	617.933	143.315
PH01000003G2320	877	643.709	266	33.3852
PH01000003G2350	1225	991.503	277	22.5708
PH01000003G2480	1815	1581.5	2	0.10217
PH01000003G2490	1695	1461.5	0	0
PH01000003G2570	1057	823.503	77	7.55418
PH01000003G2600	1746	1512.5	313	16.719
PH01000003G2650	3674	3440.5	186	4.3677
PH01000003G2710	2482	2248.5	114	4.09613
PH01000003G2730	820	587.135	43	5.91688
PH01000003G2770	3471	3237.5	203.051	5.06707
PH01000003G3040	2027	1793.5	126	5.67584
PH01000003G3120	2624	2390.5	669	22.6099
PH01000003G3170	772	539.297	1	0.149808
PH01000003G3180	3435	3201.5	291	7.34346
PH01000003G3290	729	496.453	1	0.162736
PH01000003G3390	1275	1041.5	212	16.4451
PH01000003G3550	2186	1952.5	155	6.4136
PH01000003G3560	1456	1222.5	4420.98	292.166
PH01000003G3570	3368	3134.5	491.647	12.672
PH01000003G3590	1969	1735.5	376.538	17.5285
PH01000003G3600	856	622.772	67	8.69175
PH01000003G3650	2876	2642.5	4049.42	123.805
PH01000003G3670	782	549.135	76	11.1814
PH01000003G3690	1682	1448.5	79	4.40625
PH01000003G3730	1397	1163.5	4744	329.412
PH01000003G3770	2367	2133.5	252.44	9.5593
PH01000003G3800	3588	3354.5	29.7914	0.717505
PH01000003G3870	1639	1405.5	7	0.402372
PH01000003G3960	3529	3295.5	110	2.6967
PH01000003G4010	1495	1261.5	3	0.19213
PH01000003G4150	1135	901.503	269	24.1072
PH01000003G4180	1884	1650.5	0	0
PH01000003G4200	1611	1377.5	17	0.997053
PH01000003G4210	837	603.895	247	33.0444
PH01000003G4220	3224	2990.5	7	0.189111
PH01000003G4260	3690	3456.5	368	8.60147
PH01000003G4290	1884	1650.5	317	15.5169
PH01000004G0040	2189	1955.5	93.9155	3.88008
PH01000004G0130	1755	1521.5	347.36	18.4446
PH01000004G0140	1339	1105.5	115	8.40427
PH01000004G0220	1435	1201.5	8	0.537932
PH01000004G0240	2966	2732.5	24.2232	0.716197
PH01000004G0260	1626	1392.5	37	2.14668
PH01000004G0290	1569	1335.5	125	7.56183
PH01000004G0400	3768	3534.5	3499.55	79.9919
PH01000004G0480	1528	1294.5	0	0
PH01000004G0500	3985	3751.5	72	1.55056
PH01000004G0570	2259	2025.5	2608.39	104.04
PH01000004G0650	2445	2211.5	1060	38.724
PH01000004G0740	1392	1158.5	133	9.27505
PH01000004G0870	1282	1048.5	133	10.2481
PH01000004G0950	3416	3182.5	389	9.87513
PH01000004G0980	2525	2291.5	262	9.23725
PH01000004G1010	2166	1932.5	196	8.19403
PH01000004G1020	1009	775.503	13	1.35432
PH01000004G1040	1457	1223.5	355.205	23.4551
PH01000004G1130	1357	1123.5	19	1.36628
PH01000004G1140	2056	1822.5	43	1.90617
PH01000004G1210	2865	2631.5	80	2.45611
PH01000004G1260	1952	1718.5	3575	168.069
PH01000004G1350	638	406.001	1	0.198992
PH01000004G1430	4305	4071.5	295.437	5.86235
PH01000004G1440	1176	942.503	1	0.0857194
PH01000004G1550	1377	1143.5	20	1.41304
PH01000004G1570	2008	1774.5	516	23.4928
PH01000004G1580	742	509.402	3307.34	524.542
PH01000004G1630	1742	1508.5	27.618	1.47914
PH01000004G1680	2068	1834.5	330	14.5331
PH01000004G1720	1635	1401.5	135	7.78219
PH01000004G1750	2903	2669.5	589	17.8257
PH01000004G1840	865	631.772	111	14.1946
PH01000004G1850	2275	2041.5	123	4.86762
PH01000004G1860	2660	2426.5	2464.22	82.0466
PH01000004G2090	2041	1807.5	17	0.759857
PH01000004G2190	1854	1620.5	308	15.3555
PH01000004G2200	1524	1290.5	111	6.94906
PH01000004G2210	1714	1480.5	39	2.12822
PH01000004G2220	3795	3561.5	260.774	5.91553
PH01000004G2230	4560	4326.5	598	11.1667
PH01000004G2550	2315	2081.5	512	19.8726
PH01000004G2710	3901	3667.5	328	7.22546
PH01000004G2830	3151	2917.5	292	8.08599
PH01000004G2870	2605	2371.5	35	1.19236
PH01000004G2930	2118	1884.5	52	2.2293
PH01000004G3000	2658	2424.5	27	0.899711
PH01000004G3020	3060	2826.5	122	3.48716
PH01000004G3030	3100	2866.5	305	8.59626
PH01000004G3040	1335	1101.5	73	5.35425
PH01000004G3200	3162	2928.5	176	4.85544
PH01000004G3220	1132	898.503	61.701	5.54798
PH01000004G3230	3246	3012.5	1366.58	36.6497
PH01000004G3260	1604	1370.5	3	0.176849
PH01000004G3370	2237	2003.5	374	15.0815
PH01000004G3560	1813	1579.5	584.173	29.8802
PH01000004G3640	1358	1124.5	798.819	57.3918
PH01000004G3680	2967	2733.5	6	0.177335
PH01000004G3830	2665	2431.5	1786	59.3429
PH01000004G3970	5735	5501.5	213	3.12795
PH01000004G4070	1562	1328.5	2282.96	138.834
PH01000004G4080	2192	1958.5	102	4.20763
PH01000004G4100	3704	3470.5	498.106	11.5955
PH01000004G4410	3979	3745.5	46.0289	0.992847
PH01000004G4460	2270	2036.5	50	1.98357
PH01000004G4470	1904	1670.5	105	5.07813
PH01000005G0010	1388	1154.5	14	0.979704
PH01000005G0050	1832	1598.5	106	5.3574
PH01000005G0140	895	661.644	3	0.366319
PH01000005G0150	2289	2055.5	43	1.6901
PH01000005G0270	5064	4830.5	36	0.602105
PH01000005G0290	5557	5323.5	9	0.136586
PH01000005G0300	4236	4002.5	200.107	4.03917
PH01000005G0310	2697	2463.5	80	2.62361
PH01000005G0330	1061	827.503	104	10.1537
PH01000005G0400	5518	5284.5	86	1.31479
PH01000005G0450	2806	2572.5	180	5.65299
PH01000005G0500	2803	2569.5	415	13.0485
PH01000005G0510	6423	6189.5	609.97	7.96186
PH01000005G0580	2793	2559.5	79	2.49364
PH01000005G0590	621	389.161	7	1.45322
PH01000005G0680	509	278.061	0	0
PH01000005G0850	891	657.644	19	2.33413
PH01000005G0880	1234	1000.5	39	3.14926
PH01000005G0920	2159	1925.5	42	1.76225
PH01000005G0960	1998	1764.5	1319	60.3927
PH01000005G0970	2594	2360.5	90.8687	3.11008
PH01000005G1020	6338	6104.5	303	4.01009
PH01000005G1030	3752	3518.5	633	14.5348
PH01000005G1170	3071	2837.5	255	7.26049
PH01000005G1180	2276	2042.5	244.726	9.6801
PH01000005G1190	1823	1589.5	598	30.395
PH01000005G1200	1133	899.503	126	11.317
PH01000005G1210	3975	3741.5	342	7.38485
PH01000005G1220	2859	2625.5	1368.92	42.1237
PH01000005G1230	4251	4017.5	238.13	4.78873
PH01000005G1260	2690	2456.5	25	0.822213
PH01000005G1300	1055	821.503	5513	542.176
PH01000005G1320	1597	1363.5	1560	92.4337
PH01000005G1390	1252	1018.5	755	59.8889
PH01000005G1420	4174	3940.5	86	1.76323
PH01000005G1450	3147	2913.5	168	4.6586
PH01000005G1460	1106	872.503	223	20.649
PH01000005G1500	3086	2852.5	78.0596	2.21086
PH01000005G1530	1774	1540.5	56	2.93689
PH01000005G1580	5922	5688.5	6	0.0852148
PH01000005G1660	2619	2385.5	6	0.203204
PH01000005G1770	1501	1267.5	15	0.956102
PH01000005G1790	2637	2403.5	67	2.25212
PH01000005G1800	1219	985.503	834	68.3707
PH01000005G1820	962	728.503	254	28.1685
PH01000005G1830	2110	1876.5	632	27.2101
PH01000005G1850	2611	2377.5	22.008	0.747863
PH01000005G1950	1277	1043.5	1234	95.5396
PH01000005G2010	1658	1424.5	247.524	14.0383
PH01000005G2020	1142	908.503	101	8.98167
PH01000005G2030	2523	2289.5	611	21.5607
PH01000005G2110	4275	4041.5	929.176	18.5745
PH01000005G2160	3950	3716.5	396.441	8.618
PH01000005G2200	2230	1996.5	236.719	9.5791
PH01000005G2210	1314	1080.5	793.314	59.3173
PH01000005G2240	2553	2319.5	245.733	8.55913
PH01000005G2310	2800	2566.5	86	2.70719
PH01000005G2340	2113	1879.5	980.752	42.1578
PH01000005G2360	1980	1746.5	146.776	6.78965
PH01000005G2470	1204	970.503	379.043	31.5539
PH01000005G2480	1743	1509.5	235	12.5775
PH01000005G2540	694	461.648	197	34.476
PH01000005G2550	2464	2230.5	259.433	9.39689
PH01000005G2560	4462	4228.5	1923	36.7413
PH01000005G2580	2017	1783.5	16	0.724783
PH01000005G2590	2216	1982.5	254	10.351
PH01000005G2820	1193	959.503	520	43.7843
PH01000005G2870	1533	1299.5	159	9.88511
PH01000005G2880	2706	2472.5	64	2.09125
PH01000005G2890	3682	3448.5	498	11.667
PH01000005G2900	1417	1183.5	66	4.50543
PH01000005G2920	985	751.503	26	2.79515
PH01000005G2970	3444	3210.5	153	3.85017
PH01000005G3020	3854	3620.5	372.929	8.32183
PH01000005G3030	3614	3380.5	994.84	23.7757
PH01000005G3110	3202	2968.5	1081.53	29.4349
PH01000005G3140	4196	3962.5	387.612	7.90295
PH01000005G3210	3050	2816.5	1901.57	54.5461
PH01000005G3220	3756	3522.5	1662	38.119
PH01000005G3350	2989	2755.5	3	0.0879594
PH01000005G3370	1219	985.503	153	12.5428
PH01000005G3390	825	592.076	200	27.2907
PH01000005G3400	1763	1529.5	122	6.44423
PH01000005G3460	2143	1909.5	1425.22	60.3009
PH01000005G3500	3420	3186.5	164.797	4.17827
PH01000005G3600	2441	2207.5	137.3	5.02494
PH01000005G3610	4172	3938.5	128	2.62567
PH01000005G3620	1297	1063.5	49	3.72237
PH01000005G3640	6766	6532.5	595	7.35867
PH01000005G3710	3005	2771.5	177.542	5.17544
PH01000005G3720	1794	1560.5	24	1.24253
PH01000005G3860	3517	3283.5	139	3.4201
PH01000005G4060	2472	2238.5	364	13.1373
PH01000005G4070	4239	4005.5	1955.51	39.4425
PH01000005G4150	3026	2792.5	2861.45	82.7856
PH01000006G0060	1866	1632.5	1.00453	0.049713
PH01000006G0210	1920	1686.5	5	0.239522
PH01000006G0350	2325	2091.5	138	5.33068
PH01000006G0380	1140	906.503	148	13.1903
PH01000006G0390	1394	1160.5	86	5.98707
PH01000006G0400	2179	1945.5	349	14.4929
PH01000006G0430	2146	1912.5	121	5.11146
PH01000006G0450	2278	2044.5	324	12.8032
PH01000006G0460	2100	1866.5	374	16.1884
PH01000006G0590	2120	1886.5	0	0
PH01000006G0610	1693	1459.5	201	11.1264
PH01000006G0660	2421	2187.5	9	0.332396
PH01000006G0760	3677	3443.5	1264.07	29.6574
PH01000006G0810	2589	2355.5	143	4.90472
PH01000006G0880	1443	1209.5	80	5.34373
PH01000006G0910	2904	2670.5	13	0.393289
PH01000006G0920	1064	830.503	83	8.07419
PH01000006G0940	2168	1934.5	124	5.17862
PH01000006G0960	1770	1536.5	140.331	7.37875
PH01000006G1010	1736	1502.5	78	4.19412
PH01000006G1030	1022	788.503	884	90.5755
PH01000006G1150	401	173.039	4.06328	1.89712
PH01000006G1230	1367	1133.5	7	0.498927
PH01000006G1420	3147	2913.5	375.529	10.4133
PH01000006G1440	861	627.772	69	8.87991
PH01000006G1450	1074	840.503	32	3.0759
PH01000006G1570	2964	2730.5	153.45	4.54032
PH01000006G1670	2278	2044.5	57	2.25242
PH01000006G2010	2693	2459.5	230	7.55514
PH01000006G2190	2547	2313.5	35	1.22225
PH01000006G2220	1014	780.503	17	1.75969
PH01000006G2340	1132	898.503	1765	158.704
PH01000006G2370	804	571.135	474	67.0505
PH01000006G2390	2276	2042.5	175	6.92209
PH01000006G2400	2649	2415.5	304	10.1678
PH01000006G2410	4662	4428.5	163	2.97367
PH01000006G2500	3250	3016.5	21	0.562442
PH01000006G2600	1123	889.503	221	20.0727
PH01000006G2680	2213	1979.5	127	5.18334
PH01000006G2790	2336	2102.5	393	15.1014
PH01000006G2800	3181	2947.5	109.189	2.99286
PH01000006G3040	2048	1814.5	549	24.4442
PH01000006G3200	1580	1346.5	33	1.98002
PH01000006G3240	4135	3901.5	575	11.9069
PH01000006G3330	1825	1591.5	3.29009	0.167018
PH01000006G3340	2391	2157.5	69	2.5838
PH01000006G3360	2683	2449.5	360	11.8737
PH01000006G3520	2017	1783.5	314	14.2239
PH01000006G3570	1936	1702.5	86	4.08105
PH01000006G3600	766	533.297	1054	159.674
PH01000006G3670	3106	2872.5	81	2.27817
PH01000006G3730	2001	1767.5	172.387	7.87965
PH01000007G0730	4304	4070.5	114.47	2.27199
PH01000007G0830	1832	1598.5	227	11.4729
PH01000007G0890	1132	898.503	100	8.99171
PH01000007G1150	4744	4510.5	202	3.61816
PH01000007G1340	2979	2745.5	488	14.3602
PH01000007G1470	3804	3570.5	430	9.72973
PH01000007G1520	5823	5589.5	23	0.332442
PH01000007G1740	2405	2171.5	212	7.88746
PH01000007G1750	1778	1544.5	164.598	8.60991
PH01000007G1880	4435	4201.5	155.291	2.98609
PH01000007G1960	2752	2518.5	422	13.5373
PH01000007G2030	2114	1880.5	11	0.472586
PH01000007G2100	3115	2881.5	197.636	5.54127
PH01000007G2380	2782	2548.5	206	6.53046
PH01000007G2390	2888	2654.5	845	25.7179
PH01000007G2400	4523	4289.5	190.119	3.5808
PH01000007G2410	2455	2221.5	111	4.03681
PH01000007G2600	1751	1517.5	1203.68	64.083
PH01000007G2620	804	571.135	148	20.9356
PH01000007G2760	4408	4174.5	372.843	7.21577
PH01000007G2850	809	576.135	10	1.40229
PH01000007G2860	3813	3579.5	688.085	15.5303
PH01000007G2920	1549	1315.5	53	3.25496
PH01000007G2970	1651	1417.5	27	1.53887
PH01000007G3010	1124	890.503	24	2.1774
PH01000007G3080	3292	3058.5	28	0.739624
PH01000007G3130	1828	1594.5	12	0.60802
PH01000007G3150	3845	3611.5	575.551	12.8753
PH01000007G3190	1211	977.503	2	0.1653
PH01000007G3320	2774	2540.5	1754.71	55.8017
PH01000007G3390	4156	3922.5	2002	41.2347
PH01000007G3570	1862	1628.5	53	2.62935
PH01000007G3590	845	611.834	3.99312	0.527279
PH01000007G3600	3146	2912.5	15	0.41609
PH01000007G3610	1311	1077.5	226	16.9454
PH01000007G3680	4289	4055.5	105	2.09173
PH01000008G0200	2811	2577.5	64	2.00605
PH01000008G0420	4901	4667.5	58.3263	1.00958
PH01000008G0500	1084	850.503	569.343	54.0829
PH01000008G0920	1581	1347.5	597	35.7937
PH01000008G1020	1521	1287.5	82.3207	5.16562
PH01000008G1030	933	699.644	19	2.19401
PH01000008G1080	2813	2579.5	16	0.501125
PH01000008G1140	1429	1195.5	585.085	39.5394
PH01000008G1310	1266	1032.5	222.717	17.4271
PH01000008G1430	1678	1444.5	23	1.28639
PH01000008G1440	1045	811.503	17	1.69247
PH01000008G1510	2324	2090.5	168	6.49263
PH01000008G1530	1440	1206.5	10516.6	704.222
PH01000008G1540	2288	2054.5	937.597	36.8699
PH01000008G1560	2073	1839.5	241	10.5847
PH01000008G2080	754	521.351	212.548	32.9374
PH01000008G2090	860	626.772	288	37.1231
PH01000008G2100	3466	3232.5	8	0.199946
PH01000008G2130	1010	776.503	21	2.18493
PH01000008G2140	2786	2552.5	225	7.12161
PH01000008G2210	817	584.135	4	0.553234
PH01000008G2240	1382	1148.5	57	4.00963
PH01000008G2370	1187	953.503	2707	229.365
PH01000008G2420	2533	2299.5	817	28.7045
PH01000008G2470	5617	5383.5	587.174	8.81178
PH01000008G2620	1549	1315.5	162.864	10.0022
PH01000008G2640	429	199.837	0	0
PH01000008G2650	1690	1456.5	7	0.388283
PH01000008G2700	5627	5393.5	890.756	13.3429
PH01000008G2800	1315	1081.5	81	6.05089
PH01000008G2960	4334	4100.5	1814	35.7406
PH01000008G3080	1539	1305.5	126.373	7.82059
PH01000008G3090	3014	2780.5	46	1.33658
PH01000008G3130	2554	2320.5	12.1009	0.421307
PH01000008G3210	1676	1442.5	169.234	9.47833
PH01000008G3230	4225	3991.5	5	0.101203
PH01000009G0030	7292	7058.5	211	2.41508
PH01000009G0060	3118	2884.5	62	1.73653
PH01000009G0150	2854	2620.5	85	2.62057
PH01000009G0160	2560	2326.5	99	3.4379
PH01000009G0260	2198	1964.5	954	39.2335
PH01000009G0270	740	507.402	91	14.4894
PH01000009G0300	1389	1155.5	138	9.64872
PH01000009G0320	4314	4080.5	66	1.30675
PH01000009G0350	1370	1136.5	1777.74	126.374
PH01000009G0360	1703	1469.5	184.949	10.1682
PH01000009G0410	5848	5614.5	276.704	3.98168
PH01000009G0420	958	724.503	849	94.6737
PH01000009G0430	1944	1710.5	21	0.991876
PH01000009G0510	1434	1200.5	306	20.593
PH01000009G0530	1386	1152.5	324	22.7125
PH01000009G0540	761	528.351	23	3.51696
PH01000009G0590	3147	2913.5	921	25.5391
PH01000009G0600	2152	1918.5	195	8.21172
PH01000009G0810	2567	2333.5	580	20.0808
PH01000009G0830	2706	2472.5	1575.1	51.4675
PH01000009G0840	2551	2317.5	1	0.0348611
PH01000009G0850	2671	2437.5	19.0763	0.632282
PH01000009G0870	1084	850.503	3558.49	338.028
PH01000009G0890	1569	1335.5	486	29.4004
PH01000009G0970	7299	7065.5	1108	12.6695
PH01000009G1080	1642	1408.5	74.157	4.2536
PH01000009G1200	1160	926.503	10.0429	0.875738
PH01000009G1230	1152	918.503	9	0.791633
PH01000009G1240	2359	2125.5	1356.2	51.5496
PH01000009G1290	2414	2180.5	259	9.59633
PH01000009G1300	1207	973.503	43	3.56856
PH01000009G1330	2373	2139.5	522.263	19.7214
PH01000009G1370	1989	1755.5	36	1.65677
PH01000009G1380	2331	2097.5	34	1.3096
PH01000009G1390	2099	1865.5	187	8.09855
PH01000009G1450	1756	1522.5	442	23.4545
PH01000009G1510	1656	1422.5	14	0.795127
PH01000009G1600	504	273.145	0	0
PH01000009G1660	1333	1099.5	138.584	10.1831
PH01000009G1670	1121	887.503	140	12.7444
PH01000009G1680	4408	4174.5	652.187	12.622
PH01000009G1800	1312	1078.5	392	29.3648
PH01000009G1870	4434	4200.5	10.0048	0.192429
PH01000009G1900	1705	1471.5	1971.2	108.226
PH01000009G1940	1046	812.503	23	2.28699
PH01000009G1960	1548	1314.5	16	0.983377
PH01000009G2100	1362	1128.5	78	5.58411
PH01000009G2130	2303	2069.5	406.484	15.8686
PH01000009G2140	1622	1388.5	266	15.4774
PH01000009G2190	4497	4263.5	265	5.02159
PH01000009G2290	2972	2738.5	973	28.7053
PH01000009G2360	1584	1350.5	531	31.7659
PH01000009G2390	494	263.305	8647	2653.19
PH01000009G2460	1480	1246.5	1280.84	83.0162
PH01000009G2490	2646	2412.5	108	3.61674
PH01000009G2500	2374	2140.5	80	3.01951
PH01000009G2540	2910	2676.5	128.335	3.87383
PH01000009G2590	587	355.312	32	7.27616
PH01000009G2680	2164	1930.5	646	27.0348
PH01000009G2750	2146	1912.5	17	0.718139
PH01000009G2810	761	528.351	122	18.6552
PH01000009G2840	1778	1544.5	36	1.88311
PH01000009G2920	2014	1780.5	71.073	3.22495
PH01000009G2950	2033	1799.5	23.2445	1.04359
PH01000009G2960	3827	3593.5	26	0.584544
PH01000009G3360	2213	1979.5	1081.58	44.1432
PH01000009G3370	1504	1270.5	637	40.5066
PH01000010G0100	2421	2187.5	1073.76	39.657
PH01000010G0110	1117	883.503	4	0.365775
PH01000010G0140	3058	2824.5	58	1.65901
PH01000010G0220	6657	6423.5	1923.38	24.1911
PH01000010G0280	3028	2794.5	182.612	5.27943
PH01000010G0320	3017	2783.5	396	11.4938
PH01000010G0350	2504	2270.5	81	2.8822
PH01000010G0360	1435	1201.5	72	4.84138
PH01000010G0450	1186	952.503	840.555	71.2954
PH01000010G0460	1404	1170.5	159	10.9745
PH01000010G0610	2265	2031.5	157	6.24373
PH01000010G0620	4612	4378.5	135	2.49098
PH01000010G0640	1525	1291.5	1277	79.8835
PH01000010G0700	1794	1560.5	5	0.258861
PH01000010G0730	1078	844.503	1435	137.282
PH01000010G0740	4830	4596.5	255	4.48203
PH01000010G0760	1409	1175.5	50	3.43643
PH01000010G0770	1890	1656.5	39	1.9021
PH01000010G0780	1022	788.503	90	9.22149
PH01000010G0850	2103	1869.5	600	25.9291
PH01000010G0990	3156	2922.5	334.993	9.26068
PH01000010G1020	1236	1002.5	947.961	76.3953
PH01000010G1070	3632	3398.5	13	0.309042
PH01000010G1080	3945	3711.5	109	2.37268
PH01000010G1090	838	604.895	11	1.46918
PH01000010G1120	1463	1229.5	1624.57	106.75
PH01000010G1130	2951	2717.5	1843.4	54.8038
PH01000010G1220	3948	3714.5	55	1.19626
PH01000010G1380	1898	1664.5	0	0
PH01000010G1410	7233	6999.5	354.299	4.08944
PH01000010G1470	3629	3395.5	107	2.5459
PH01000010G1530	3202	2968.5	37	1.00699
PH01000010G1560	2122	1888.5	93	3.97857
PH01000010G1590	2698	2464.5	296	9.70341
PH01000010G1610	4855	4621.5	1028	17.971
PH01000010G1820	1995	1761.5	15	0.68797
PH01000010G1850	4540	4306.5	614.054	11.5198
PH01000010G1950	2143	1909.5	0	0
PH01000010G1960	2560	2326.5	228	7.91759
PH01000010G2010	1730	1496.5	28	1.51162
PH01000010G2050	1770	1536.5	1234	64.8849
PH01000010G2350	2196	1962.5	1789	73.6482
PH01000010G2470	3880	3646.5	414.924	9.19292
PH01000010G2480	1622	1388.5	73	4.24754
PH01000010G2510	1104	870.503	80	7.42475
PH01000010G2530	1205	971.503	464	38.5865
PH01000010G2550	4344	4110.5	577	11.3408
PH01000010G2650	2244	2010.5	119.674	4.80904
PH01000010G2680	2506	2272.5	131	4.65724
PH01000010G2720	1469	1235.5	1	0.065391
PH01000010G2770	1400	1166.5	230.116	15.9376
PH01000010G2810	2535	2301.5	28	0.982898
PH01000010G2820	1924	1690.5	103	4.92247
PH01000010G2990	2358	2124.5	4	0.152112
PH01000010G3030	7480	7246.5	468.733	5.22587
PH01000010G3060	2252	2018.5	0	0
PH01000010G3080	3143	2909.5	149	4.13742
PH01000010G3100	3382	3148.5	1983.34	50.8925
PH01000010G3140	2682	2448.5	1436	47.3823
PH01000010G3150	2314	2080.5	173.478	6.73655
PH01000010G3180	1466	1232.5	402	26.3512
PH01000011G0130	2547	2313.5	454	15.8543
PH01000011G0270	2403	2169.5	86	3.20258
PH01000011G0320	1962	1728.5	5	0.233702
PH01000011G0540	4261	4027.5	54.4497	1.09225
PH01000011G0550	2932	2698.5	37	1.10775
PH01000011G0660	3429	3195.5	116	2.93279
PH01000011G1090	1183	949.503	13	1.10614
PH01000011G1110	2309	2075.5	6830.55	265.885
PH01000011G1210	1629	1395.5	304	17.5997
PH01000011G1240	4721	4487.5	421	7.57948
PH01000011G1270	1003	769.503	150	15.7486
PH01000011G1330	3109	2875.5	128	3.59632
PH01000011G1350	1009	775.503	58	6.04236
PH01000011G1390	5045	4811.5	86.7516	1.45666
PH01000011G1470	4001	3767.5	399.1	8.55835
PH01000011G1530	2254	2020.5	389	15.5544
PH01000011G1610	1202	968.503	7536.92	628.717
PH01000011G1700	2597	2363.5	129.671	4.43249
PH01000011G1710	831	598.076	6.10246	0.824348
PH01000011G1730	1859	1625.5	349.916	17.3915
PH01000011G1850	735	502.453	39	6.27092
PH01000011G1880	2858	2624.5	187	5.75647
PH01000011G1890	2629	2395.5	612	20.6403
PH01000011G1900	2404	2170.5	894	33.2766
PH01000011G1960	1891	1657.5	592.463	28.8781
PH01000011G1970	1688	1454.5	84	4.6658
PH01000011G2050	2193	1959.5	531.142	21.8991
PH01000011G2080	1549	1315.5	368	22.6005
PH01000011G2100	2773	2539.5	60	1.90882
PH01000011G2110	1629	1395.5	56	3.24205
PH01000011G2120	1363	1129.5	89	6.36597
PH01000011G2220	1480	1246.5	605	39.2124
PH01000011G2340	1261	1027.5	121	9.51402
PH01000011G2580	2839	2605.5	33.9284	1.05204
PH01000011G2670	2997	2763.5	108	3.15737
PH01000011G2710	2063	1829.5	88	3.88608
PH01000011G2810	2307	2073.5	133	5.18214
PH01000011G2980	3915	3681.5	472.38	10.3664
PH01000011G2990	2073	1839.5	818.466	35.947
PH01000011G3000	1468	1234.5	115	7.52606
PH01000011G3020	2234	2000.5	633	25.5639
PH01000011G3030	2687	2453.5	20	0.658575
PH01000011G3060	1969	1735.5	97.8197	4.55368
PH01000011G3210	3965	3731.5	360	7.79436
PH01000012G0010	902	668.644	17	2.05407
PH01000012G0070	1478	1244.5	172.256	11.1825
PH01000012G0140	4989	4755.5	306	5.19861
PH01000012G0150	1848	1614.5	73	3.65297
PH01000012G0160	1851	1617.5	67	3.34651
PH01000012G0190	2208	1974.5	512.614	20.9747
PH01000012G0240	2189	1955.5	19	0.784977
PH01000012G0330	714	481.648	441	73.9725
PH01000012G0350	3915	3681.5	87	1.90922
PH01000012G0400	2671	2437.5	5546	183.822
PH01000012G0420	4163	3929.5	153	3.14569
PH01000012G0490	2072	1838.5	3666.77	161.132
PH01000012G0560	2108	1874.5	809	34.8678
PH01000012G0660	3046	2812.5	61	1.75226
PH01000012G0700	1475	1241.5	176	11.4532
PH01000012G0750	2516	2282.5	1410	49.9079
PH01000012G0830	2993	2759.5	656	19.2059
PH01000012G0930	1643	1409.5	113	6.47701
PH01000012G0950	888	654.644	1	0.123412
PH01000012G0960	920	686.644	74	8.70687
PH01000012G1010	4431	4197.5	634	12.2028
PH01000012G1020	455	225.126	2350.91	843.67
PH01000012G1040	3327	3093.5	738	19.2738
PH01000012G1060	2494	2260.5	50	1.78701
PH01000012G1090	8101	7867.5	88	0.903665
PH01000012G1110	4420	4186.5	58	1.11928
PH01000012G1160	1945	1711.5	179	8.44962
PH01000012G1170	1058	824.503	87.8797	8.6111
PH01000012G1230	861	627.772	4	0.514778
PH01000012G1250	1324	1090.5	29	2.14849
PH01000012G1300	1248	1014.5	0	0
PH01000012G1310	2185	1951.5	43	1.78017
PH01000012G1330	2743	2509.5	174	5.60175
PH01000012G1530	1746	1512.5	313	16.719
PH01000012G1560	1394	1160.5	625	43.5107
PH01000012G1620	4491	4257.5	72	1.36628
PH01000012G1630	1653	1419.5	3430.66	195.255
PH01000012G1640	1308	1074.5	82	6.1655
PH01000012G1750	1268	1034.5	20	1.56192
PH01000012G1880	971	737.503	57	6.24414
PH01000012G1890	2360	2126.5	44	1.67166
PH01000012G1900	3616	3382.5	500.841	11.9625
PH01000012G1930	1622	1388.5	117	6.80771
PH01000012G2000	1881	1647.5	128.647	6.30865
PH01000012G2150	3085	2851.5	1528	43.2924
PH01000012G2160	1987	1753.5	467	21.5165
PH01000012G2230	6068	5834.5	896	12.407
PH01000012G2270	2047	1813.5	73.6522	3.28117
PH01000012G2360	1837	1603.5	63	3.17419
PH01000012G2370	1629	1395.5	666	38.5572
PH01000012G2420	2299	2065.5	188.769	7.38357
PH01000012G2490	2158	1924.5	176	7.38849
PH01000012G2610	1940	1706.5	2286	108.226
PH01000012G2620	1845	1611.5	885	44.3684
PH01000012G2650	2002	1768.5	1084	49.5205
PH01000012G2690	1670	1436.5	603	33.9135
PH01000012G2900	2691	2457.5	112.364	3.69398
PH01000012G2960	4358	4124.5	307.05	6.01449
PH01000013G0080	3827	3593.5	568.767	12.7873
PH01000013G0090	1285	1051.5	72	5.53202
PH01000013G0130	1805	1571.5	170	8.73968
PH01000013G0260	4345	4111.5	431.34	8.47581
PH01000013G0270	864	630.772	15	1.92123
PH01000013G0290	2555	2321.5	59.9917	2.08778
PH01000013G0420	1719	1485.5	21672	1178.66
PH01000013G0550	2599	2365.5	1075	36.7153
PH01000013G0830	5675	5441.5	454.625	6.74989
PH01000013G0860	1623	1389.5	347	20.1759
PH01000013G1010	4002	3768.5	561	12.027
PH01000013G1020	2897	2663.5	968.479	29.3764
PH01000013G1030	2555	2321.5	160.237	5.57643
PH01000013G1080	3641	3407.5	216	5.12129
PH01000013G1110	1924	1690.5	31	1.48152
PH01000013G1120	1704	1470.5	192	10.5487
PH01000013G1210	2583	2349.5	105	3.61057
PH01000013G1310	969	735.503	14	1.53782
PH01000013G1330	1726	1492.5	36	1.94872
PH01000013G1480	1176	942.503	1177	100.892
PH01000013G1500	2228	1994.5	649	26.2889
PH01000013G1620	1988	1754.5	486	22.3792
PH01000013G1690	346	121.551	81	53.8381
PH01000013G1830	724	491.453	111	18.2475
PH01000013G1920	3206	2972.5	269	7.31125
PH01000013G1960	1580	1346.5	1553	93.1807
PH01000013G2090	3273	3039.5	4	0.106321
PH01000013G2230	4985	4751.5	1134	19.2816
PH01000013G2240	5422	5188.5	630	9.8098
PH01000013G2450	2570	2336.5	401	13.8656
PH01000013G2460	4086	3852.5	48	1.00661
PH01000013G2480	2329	2095.5	134.019	5.16702
PH01000013G2540	3885	3651.5	333	7.36774
PH01000013G2600	1670	1436.5	45	2.53086
PH01000013G2610	1722	1488.5	370	20.0823
PH01000013G2620	858	624.772	171.483	22.1749
PH01000013G2730	2358	2124.5	79	3.00422
PH01000013G2740	2457	2223.5	141	5.12322
PH01000013G2820	2056	1822.5	21	0.930921
PH01000014G0030	725	492.453	366.963	60.2031
PH01000014G0040	4470	4236.5	360	6.86526
PH01000014G0070	2159	1925.5	65	2.72729
PH01000014G0090	2876	2642.5	96	2.93506
PH01000014G0130	778	545.135	76.2329	11.298
PH01000014G0180	2428	2194.5	418	15.3887
PH01000014G0210	3781	3547.5	136	3.09726
PH01000014G0220	495	264.279	150	45.8555
PH01000014G0340	2100	1866.5	224.576	9.72067
PH01000014G0360	1352	1118.5	35073	2533.36
PH01000014G0390	2773	2539.5	3004.53	95.5851
PH01000014G0400	1020	786.503	7	0.719051
PH01000014G0460	2903	2669.5	220.408	6.6705
PH01000014G0470	1865	1631.5	45	2.22837
PH01000014G0510	4112	3878.5	120.663	2.51347
PH01000014G0540	2441	2207.5	413.989	15.1513
PH01000014G0560	537	305.679	56	14.8008
PH01000014G0610	1862	1628.5	380	18.852
PH01000014G0960	622	390.161	130	26.9192
PH01000014G0980	5200	4966.5	93	1.51284
PH01000014G0990	6629	6395.5	170	2.14751
PH01000014G1010	2277	2043.5	3783	149.563
PH01000014G1060	2306	2072.5	145	5.65242
PH01000014G1100	2098	1864.5	110	4.76641
PH01000014G1120	1577	1343.5	11	0.661479
PH01000014G1170	2491	2257.5	386.508	13.8322
PH01000014G1190	1555	1321.5	37	2.26201
PH01000014G1200	2234	2000.5	51	2.05965
PH01000014G1270	2782	2548.5	28	0.887636
PH01000014G1320	1731	1497.5	271	14.6205
PH01000014G1340	2103	1869.5	104	4.49437
PH01000014G1410	2236	2002.5	58	2.34
PH01000014G1430	4604	4370.5	931	17.21
PH01000014G1630	1582	1348.5	227.653	13.639
PH01000014G1830	4615	4381.5	13	0.239708
PH01000014G1850	951	717.503	0	0
PH01000014G1860	2070	1836.5	3.00286	0.132101
PH01000014G2000	3335	3101.5	0	0
PH01000014G2020	1759	1525.5	1.00894	0.0534337
PH01000014G2100	860	626.772	147	18.9483
PH01000014G2120	1970	1736.5	342	15.9115
PH01000014G2170	1262	1028.5	38	2.98497
PH01000014G2300	2206	1972.5	113	4.62831
PH01000014G2320	2674	2440.5	269	8.90502
PH01000014G2340	826	593.076	41	5.58516
PH01000014G2450	3102	2868.5	186.389	5.24961
PH01000014G2460	1267	1033.5	29.7407	2.32488
PH01000014G2470	2923	2689.5	59.3148	1.78177
PH01000014G2480	1625	1391.5	11	0.638661
PH01000014G2500	2651	2417.5	222.769	7.44476
PH01000014G2580	4440	4206.5	1441	27.6761
PH01000014G2660	899	665.644	95.4606	11.5863
PH01000014G2680	2608	2374.5	216	7.34925
PH01000015G0010	1239	1005.5	177.029	14.224
PH01000015G0080	1992	1758.5	1548	71.1197
PH01000015G0090	1795	1561.5	242	12.5209
PH01000015G0160	2127	1893.5	1631.27	69.6019
PH01000015G0190	1065	831.503	201.518	19.58
PH01000015G0220	847	613.834	182	23.9542
PH01000015G0230	2571	2337.5	16	0.553006
PH01000015G0260	1720	1486.5	30	1.63049
PH01000015G0350	2788	2554.5	15	0.474402
PH01000015G0390	2294	2060.5	13	0.50972
PH01000015G0410	1588	1354.5	2	0.119292
PH01000015G0510	2570	2336.5	13	0.44951
PH01000015G0530	2080	1846.5	19	0.831315
PH01000015G0540	4102	3868.5	74	1.54543
PH01000015G0560	1527	1293.5	1143	71.3905
PH01000015G0610	1234	1000.5	77	6.21776
PH01000015G0640	1921	1687.5	170	8.13891
PH01000015G0650	3741	3507.5	2317.69	53.3849
PH01000015G0810	2167	1933.5	1642	68.6104
PH01000015G1290	2849	2615.5	782	24.1554
PH01000015G1320	2188	1954.5	1561.62	64.5509
PH01000015G1390	2242	2008.5	51	2.05144
PH01000015G1440	2554	2320.5	260.368	9.065
PH01000015G1480	3729	3495.5	154.312	3.56658
PH01000015G1490	2687	2453.5	99.0607	3.26194
PH01000015G1560	2277	2043.5	297	11.742
PH01000015G1630	2889	2655.5	161.07	4.90038
PH01000015G1760	1044	810.503	11	1.09648
PH01000015G1770	3599	3365.5	111	2.66462
PH01000015G1970	3998	3764.5	35.3112	0.757821
PH01000015G2020	1547	1313.5	155.991	9.59469
PH01000015G2030	463	232.897	79	27.4047
PH01000015G2060	1741	1507.5	217	11.6296
PH01000015G2120	1769	1535.5	6	0.315691
PH01000015G2130	4425	4191.5	165.157	3.18338
PH01000015G2140	8217	7983.5	91.4505	0.925453
PH01000015G2160	1550	1316.5	36	2.20924
PH01000015G2210	3227	2993.5	395.803	10.6822
PH01000015G2340	1464	1230.5	4	0.262627
PH01000015G2360	1358	1124.5	97	6.96904
PH01000015G2370	1499	1265.5	197	12.5766
PH01000015G2420	2485	2251.5	342	12.272
PH01000015G2440	3925	3691.5	359.075	7.85857
PH01000015G2450	1275	1041.5	3	0.232714
PH01000015G2470	947	713.503	131	14.8333
PH01000015G2480	3912	3678.5	3468	76.1675
PH01000015G2590	6270	6036.5	1033	13.8253
PH01000015G2600	1067	833.503	486	47.1076
PH01000015G2630	3323	3089.5	32	0.836803
PH01000015G2650	2824	2590.5	1139.44	35.5361
PH01000015G2730	2009	1775.5	616.767	28.0648
PH01000015G2760	3481	3247.5	392.075	9.75396
PH01000015G2850	2595	2361.5	32	1.09477
PH01000016G0110	1396	1162.5	411	28.5634
PH01000016G0120	1975	1741.5	3	0.139174
PH01000016G0280	3060	2826.5	1523.17	43.5371
PH01000016G0320	1917	1683.5	195	9.35799
PH01000016G0340	2165	1931.5	9	0.376451
PH01000016G0440	2316	2082.5	0	0
PH01000016G0530	3497	3263.5	876	21.6861
PH01000016G0540	3347	3113.5	99.1253	2.57216
PH01000016G0550	1034	800.503	46	4.64255
PH01000016G0560	3344	3110.5	87	2.2597
PH01000016G0570	1833	1599.5	53	2.67703
PH01000016G0600	1633	1399.5	113	6.52329
PH01000016G0630	3893	3659.5	7	0.154539
PH01000016G0660	1083	849.503	121.435	11.5489
PH01000016G0700	4633	4399.5	1945.11	35.7193
PH01000016G0730	833	600.076	90	12.1171
PH01000016G0830	3660	3426.5	4	0.0943128
PH01000016G0860	3022	2788.5	28.3608	0.821693
PH01000016G1030	4595	4361.5	1119.47	20.7366
PH01000016G1040	2417	2183.5	381.272	14.1073
PH01000016G1050	1652	1418.5	21	1.19605
PH01000016G1090	4111	3877.5	48	1.00012
PH01000016G1150	3946	3712.5	1711	37.2345
PH01000016G1190	1209	975.503	98	8.11632
PH01000016G1360	2046	1812.5	53.6652	2.39208
PH01000016G1570	1646	1412.5	747	42.7261
PH01000016G1580	3025	2791.5	504.663	14.6058
PH01000016G1650	962	728.503	1353.97	150.155
PH01000016G1870	2016	1782.5	3003	136.109
PH01000016G2050	893	659.644	256.67	31.436
PH01000017G0030	2798	2564.5	230	7.2458
PH01000017G0070	5405	5171.5	1778.92	27.7909
PH01000017G0080	2046	1812.5	1282	57.1441
PH01000017G0150	1468	1234.5	3565.65	233.351
PH01000017G0270	1491	1257.5	45.1736	2.90227
PH01000017G0370	4662	4428.5	587	10.7089
PH01000017G0390	1889	1655.5	226	11.0291
PH01000017G0420	1908	1674.5	407	19.6368
PH01000017G0440	2043	1809.5	283	12.6354
PH01000017G0450	2302	2068.5	480.764	18.7775
PH01000017G0480	3194	2960.5	127.135	3.46946
PH01000017G0530	3404	3170.5	87.7526	2.23611
PH01000017G0660	2687	2453.5	48.1025	1.58396
PH01000017G0720	1008	774.503	136	14.1866
PH01000017G0730	1968	1734.5	121	5.63602
PH01000017G0740	2571	2337.5	78	2.6959
PH01000017G0870	2920	2686.5	110.1	3.31101
PH01000017G0880	1592	1358.5	175.714	10.4498
PH01000017G0910	2022	1788.5	32.2663	1.45754
PH01000017G0920	4173	3939.5	151	3.09669
PH01000017G0950	1387	1153.5	32.0478	2.24461
PH01000017G1100	3701	3467.5	159	3.70461
PH01000017G1110	3760	3526.5	205	4.69647
PH01000017G1130	3164	2930.5	1252.28	34.5239
PH01000017G1140	2013	1779.5	278.013	12.622
PH01000017G1200	1461	1227.5	51	3.35668
PH01000017G1210	2032	1798.5	157.52	7.07599
PH01000017G1220	1078	844.503	13.1117	1.25436
PH01000017G1420	2887	2653.5	28	0.852512
PH01000017G1500	2732	2498.5	245	7.92224
PH01000017G1540	1647	1413.5	83	4.74398
PH01000017G1550	2822	2588.5	252	7.86527
PH01000017G1560	2355	2121.5	1042.88	39.715
PH01000017G1610	1902	1668.5	5	0.242106
PH01000017G1630	4583	4349.5	256	4.75513
PH01000017G1650	2245	2011.5	20	0.803288
PH01000017G1770	3291	3057.5	1453.34	38.4026
PH01000017G1840	1351	1117.5	160	11.5673
PH01000017G1880	8934	8700.5	673.361	6.25267
PH01000017G1940	5719	5485.5	686.706	10.1138
PH01000017G1950	4536	4302.5	26	0.488218
PH01000017G1970	2082	1848.5	683	29.8512
PH01000017G1990	615	383.199	1660	349.982
PH01000017G2160	1569	1335.5	88	5.32353
PH01000017G2230	4098	3864.5	854	17.8536
PH01000017G2260	1793	1559.5	80	4.14444
PH01000017G2270	2837	2603.5	51	1.58261
PH01000017G2310	2888	2654.5	1808.58	55.0447
PH01000017G2400	1094	860.503	4	0.375551
PH01000017G2410	1463	1229.5	21	1.37991
PH01000017G2520	6483	6249.5	1147.79	14.8381
PH01000017G2560	2846	2612.5	36	1.11329
PH01000018G0120	1128	894.503	77	6.95458
PH01000018G0140	4190	3956.5	706	14.4163
PH01000018G0160	5988	5754.5	2261.47	31.7501
PH01000018G0310	2773	2539.5	126.414	4.0217
PH01000018G0360	2279	2045.5	51	2.01434
PH01000018G0370	1399	1165.5	135	9.35798
PH01000018G0380	4417	4183.5	884.771	17.0865
PH01000018G0430	2511	2277.5	41	1.45441
PH01000018G0580	2571	2337.5	809.745	27.9871
PH01000018G0590	1570	1336.5	257.37	15.5578
PH01000018G0620	886	652.709	365.599	45.253
PH01000018G0630	1229	995.503	45	3.65201
PH01000018G0640	1665	1431.5	62	3.49914
PH01000018G0660	1817	1583.5	80	4.08162
PH01000018G0710	1703	1469.5	11.7513	0.646064
PH01000018G0750	720	487.551	550.551	91.2304
PH01000018G0760	1339	1105.5	60	4.38483
PH01000018G0790	2447	2213.5	3060	111.687
PH01000018G0810	1009	775.503	49	5.10475
PH01000018G0830	1686	1452.5	60	3.33731
PH01000018G0850	1484	1250.5	291	18.8005
PH01000018G0890	2679	2445.5	687	22.6961
PH01000018G0940	4178	3944.5	59	1.20843
PH01000018G0970	1396	1162.5	4815.3	334.65
PH01000018G1050	1582	1348.5	43	2.57619
PH01000018G1060	1787	1553.5	306.558	15.9427
PH01000018G1200	4535	4301.5	11	0.206602
PH01000018G1270	2522	2288.5	141	4.97771
PH01000018G1460	2376	2142.5	1253	47.2489
PH01000018G1570	1744	1510.5	124	6.63227
PH01000018G1600	1707	1473.5	22	1.20624
PH01000018G1610	4539	4305.5	1	0.0187645
PH01000018G1630	2102	1868.5	170.269	7.36212
PH01000018G1640	1608	1374.5	4	0.235113
PH01000018G1710	3295	3061.5	2132.89	56.2853
PH01000018G1810	2478	2244.5	710	25.5564
PH01000018G1850	807	574.135	108	15.1975
PH01000018G1890	1282	1048.5	47	3.62151
PH01000018G1920	1276	1042.5	37	2.86739
PH01000018G1930	2280	2046.5	272	10.7379
PH01000018G2000	3241	3007.5	98	2.63258
PH01000018G2140	1134	900.503	152.165	13.6519
PH01000018G2250	3133	2899.5	490	13.6532
PH01000018G2280	1207	973.503	175.889	14.597
PH01000018G2290	2556	2322.5	56	1.94802
PH01000018G2330	1290	1056.5	401.541	30.7058
PH01000018G2350	3532	3298.5	344	8.42565
PH01000018G2430	2817	2583.5	310	9.69426
PH01000018G2450	2160	1926.5	82	3.43879
PH01000018G2470	2682	2448.5	17.3189	0.571453
PH01000018G2540	2517	2283.5	215	7.60674
PH01000018G2550	1939	1705.5	998.642	47.3063
PH01000018G2640	3365	3131.5	96.8138	2.49774
PH01000018G2720	2027	1793.5	168.235	7.57835
PH01000019G0020	2988	2754.5	1861.41	54.5961
PH01000019G0030	1499	1265.5	24	1.53218
PH01000019G0110	2106	1872.5	32	1.38067
PH01000019G0130	1384	1150.5	218.358	15.3336
PH01000019G0150	3584	3350.5	16	0.385809
PH01000019G0160	1714	1480.5	23	1.25511
PH01000019G0200	729	496.453	1789.82	291.269
PH01000019G0220	603	371.275	124	26.9829
PH01000019G0260	3826	3592.5	478	10.7496
PH01000019G0310	4483	4249.5	52.6483	1.00094
PH01000019G0360	1418	1184.5	233	15.8921
PH01000019G0430	3520	3286.5	135	3.31865
PH01000019G0440	2305	2071.5	354.803	13.8377
PH01000019G0450	1822	1588.5	124.704	6.34243
PH01000019G0470	4259	4025.5	2645.42	53.0928
PH01000019G0480	1565	1331.5	123.647	7.50245
PH01000019G0530	3163	2929.5	359.829	9.92348
PH01000019G0570	1644	1410.5	437.992	25.0873
PH01000019G0580	3937	3703.5	0	0
PH01000019G0630	2292	2058.5	816	32.0258
PH01000019G0750	2205	1971.5	1145	46.9213
PH01000019G0770	3626	3392.5	145	3.4531
PH01000019G0810	6583	6349.5	663	8.43598
PH01000019G0830	2928	2694.5	359	10.7641
PH01000019G0870	1720	1486.5	384.987	20.9239
PH01000019G0910	584	352.347	136	31.1839
PH01000019G0920	1988	1754.5	642.452	29.5834
PH01000019G0990	1450	1216.5	1555.55	103.308
PH01000019G1000	3650	3416.5	67	1.58436
PH01000019G1090	3528	3294.5	64	1.56947
PH01000019G1100	1784	1550.5	361.175	18.8194
PH01000019G1110	3914	3680.5	266	5.83897
PH01000019G1140	10919	10685.5	2029.14	15.3419
PH01000019G1260	2153	1919.5	66.9414	2.81752
PH01000019G1310	6608	6374.5	747.867	9.47851
PH01000019G1370	1359	1125.5	21	1.50742
PH01000019G1400	2914	2680.5	723	21.7913
PH01000019G1410	2928	2694.5	54	1.61911
PH01000019G1420	3220	2986.5	350	9.46819
PH01000019G1430	2277	2043.5	33.9276	1.34134
PH01000019G1450	9968	9734.5	58.1165	0.482333
PH01000019G1480	1797	1563.5	214	11.058
PH01000019G1490	2077	1843.5	1427.92	62.5779
PH01000019G1600	1272	1038.5	1478	114.982
PH01000019G1620	6519	6285.5	2461.5	31.6389
PH01000019G1660	1563	1329.5	48	2.91685
PH01000019G1700	1499	1265.5	133.064	8.49489
PH01000019G1710	1517	1283.5	159	10.0083
PH01000019G1720	1831	1597.5	1188.68	60.1151
PH01000019G1730	1538	1304.5	459	28.4269
PH01000019G1740	2399	2165.5	255	9.51356
PH01000019G1770	2096	1862.5	33	1.43146
PH01000019G1790	1597	1363.5	52.0681	3.08516
PH01000019G1840	5798	5564.5	12682	184.129
PH01000019G1850	4858	4624.5	2213.19	38.6648
PH01000019G1890	1744	1510.5	124	6.63227
PH01000019G1900	2183	1949.5	10	0.414417
PH01000019G1930	1967	1733.5	78.1603	3.6427
PH01000019G1940	3435	3201.5	689	17.3871
PH01000019G2080	3272	3038.5	695.363	18.489
PH01000019G2100	2410	2176.5	641	23.7936
PH01000019G2110	3913	3679.5	22.0285	0.48368
PH01000019G2150	3911	3677.5	72	1.58176
PH01000019G2160	1126	892.503	88	7.9659
PH01000019G2170	1531	1297.5	21	1.30759
PH01000019G2180	1801	1567.5	106.029	5.46486
PH01000019G2190	1821	1587.5	41	2.08656
PH01000019G2200	2813	2579.5	61	1.91054
PH01000019G2230	2037	1803.5	228	10.2136
PH01000019G2250	2618	2384.5	53	1.79573
PH01000019G2270	2931	2697.5	405	12.1298
PH01000019G2280	1762	1528.5	339	17.9182
PH01000019G2290	1525	1291.5	1010	63.1812
PH01000019G2330	1845	1611.5	17	0.852275
PH01000019G2340	2026	1792.5	14	0.631001
PH01000019G2350	1597	1363.5	117	6.93253
PH01000019G2380	3401	3167.5	137.494	3.50694
PH01000019G2390	1273	1039.5	63	4.8964
PH01000019G2400	2200	1966.5	173	7.10744
PH01000019G2460	1919	1685.5	92	4.40981
PH01000019G2500	2408	2174.5	20	0.743074
PH01000019G2510	1027	793.503	149	15.1705
PH01000020G0010	1961	1727.5	631.136	29.5166
PH01000020G0020	3941	3707.5	217	4.72868
PH01000020G0070	2871	2637.5	76	2.328
PH01000020G0110	3961	3727.5	30	0.650227
PH01000020G0120	2365	2131.5	124	4.7
PH01000020G0260	2360	2126.5	8.37377	0.318139
PH01000020G0270	2184	1950.5	163.655	6.77867
PH01000020G0320	2270	2036.5	304.722	12.0887
PH01000020G0340	1933	1699.5	33.4538	1.59032
PH01000020G0360	2898	2664.5	319	9.67245
PH01000020G0420	3285	3051.5	140.455	3.71866
PH01000020G0430	2909	2675.5	132.997	4.01605
PH01000020G0500	2017	1783.5	938	42.4904
PH01000020G0530	3413	3179.5	158.549	4.02872
PH01000020G0640	2063	1829.5	140	6.1824
PH01000020G0790	987	753.503	114.3	12.2553
PH01000020G0870	2125	1891.5	7	0.298987
PH01000020G0900	1829	1595.5	329	16.6594
PH01000020G0920	7322	7088.5	82	0.93459
PH01000020G0960	2264	2030.5	2.00237	0.0796714
PH01000020G0980	1024	790.503	6	0.61321
PH01000020G1010	1864	1630.5	175	8.67118
PH01000020G1080	3943	3709.5	100	2.17794
PH01000020G1090	2241	2007.5	111	4.46713
PH01000020G1160	2553	2319.5	449.376	15.6522
PH01000020G1170	2434	2200.5	88	3.23089
PH01000020G1250	3473	3239.5	53	1.32178
PH01000020G1300	1610	1376.5	279	16.3753
PH01000020G1330	2076	1842.5	290	12.716
PH01000020G1340	1823	1589.5	1008	51.2343
PH01000020G1370	950	716.503	284	32.023
PH01000020G1380	2446	2212.5	343.359	12.5379
PH01000020G1390	4943	4709.5	162.553	2.78857
PH01000020G1430	2795	2561.5	38	1.19853
PH01000020G1440	2851	2617.5	621	19.1675
PH01000020G1490	2701	2467.5	111	3.63435
PH01000020G1500	1113	879.503	84	7.71621
PH01000020G1560	4070	3836.5	25	0.526461
PH01000020G1570	703	470.648	153.538	26.3562
PH01000020G1620	1828	1594.5	91	4.61082
PH01000020G1640	2993	2759.5	501.588	14.6851
PH01000020G1650	1262	1028.5	33	2.59221
PH01000020G1700	2883	2649.5	553.748	16.8853
PH01000020G1730	3507	3273.5	24	0.592325
PH01000020G1780	460	229.943	3	1.05405
PH01000020G1790	4394	4160.5	53	1.02918
PH01000020G1830	3819	3585.5	2	0.0450653
PH01000020G1840	2862	2628.5	722	22.1917
PH01000020G1860	1515	1281.5	120	7.56525
PH01000020G1910	1076	842.503	17	1.63019
PH01000020G2000	1376	1142.5	6.0197	0.425676
PH01000020G2160	2128	1894.5	53	2.26018
PH01000020G2190	3860	3626.5	144	3.20801
PH01000020G2200	2043	1809.5	44	1.96451
PH01000020G2220	2087	1853.5	136	5.92799
PH01000020G2230	1840	1606.5	28	1.40812
PH01000020G2250	1891	1657.5	9	0.438682
PH01000020G2300	2787	2553.5	66	2.08819
PH01000020G2310	1466	1232.5	3	0.196651
PH01000020G2590	4507	4273.5	171.084	3.23436
PH01000020G2630	5168	4934.5	245	4.01129
PH01000020G2640	1742	1508.5	432	23.1366
PH01000020G2710	3762	3528.5	51.53	1.17986
PH01000021G0020	1073	839.503	153	14.7242
PH01000021G0040	494	263.305	15	4.6025
PH01000021G0050	1044	810.503	152	15.1513
PH01000021G0060	2598	2364.5	43.8204	1.49726
PH01000021G0190	1515	1281.5	1330.6	83.8863
PH01000021G0220	2381	2147.5	157	5.90647
PH01000021G0280	3998	3764.5	48	1.03014
PH01000021G0290	1625	1391.5	482	27.985
PH01000021G0300	1481	1247.5	10	0.64762
PH01000021G0320	1717	1483.5	23.7383	1.29277
PH01000021G0420	717	484.648	16	2.6672
PH01000021G0460	1840	1606.5	99	4.9787
PH01000021G0470	673	440.831	11	2.01596
PH01000021G0480	1948	1714.5	314	14.7963
PH01000021G0560	933	699.644	7191.62	830.447
PH01000021G0630	1863	1629.5	3	0.14874
PH01000021G0680	674	441.831	567.822	103.829
PH01000021G0700	1606	1372.5	37	2.17796
PH01000021G0720	3514	3280.5	1064.79	26.2231
PH01000021G0780	2496	2262.5	698.291	24.935
PH01000021G0790	2973	2739.5	334	9.85001
PH01000021G0800	2451	2217.5	341	12.4237
PH01000021G0830	2834	2600.5	484	15.0366
PH01000021G0990	3272	3038.5	404	10.742
PH01000021G1020	2291	2057.5	4	0.157066
PH01000021G1070	733	500.453	28	4.52019
PH01000021G1090	1905	1671.5	177	8.55516
PH01000021G1110	1241	1007.5	22	1.76416
PH01000021G1190	2894	2660.5	71.1978	2.16204
PH01000021G1200	2925	2691.5	40	1.20068
PH01000021G1210	2383	2149.5	2	0.0751716
PH01000021G1240	2431	2197.5	420.286	15.4517
PH01000021G1280	1267	1033.5	76	5.94106
PH01000021G1290	4096	3862.5	3	0.0627501
PH01000021G1320	3856	3622.5	388	8.65336
PH01000021G1350	1958	1724.5	567	26.5632
PH01000021G1380	1161	927.503	30	2.61317
PH01000021G1440	1449	1215.5	100	6.6467
PH01000021G1460	2566	2332.5	6489.62	224.781
PH01000021G1500	1868	1634.5	30	1.48285
PH01000021G2170	4261	4027.5	609	12.2164
PH01000021G2210	1564	1330.5	33	2.00383
PH01000021G2350	1847	1613.5	3	0.150215
PH01000021G2370	1894	1660.5	7	0.340581
PH01000021G2400	1522	1288.5	49	3.07236
PH01000021G2410	2428	2194.5	418	15.3887
PH01000021G2480	7685	7451.5	1005.36	10.9004
PH01000021G2500	3009	2775.5	61	1.77562
PH01000022G0050	2083	1849.5	11	0.480507
PH01000022G0140	2043	1809.5	134	5.98284
PH01000022G0190	1855	1621.5	35.0477	1.74624
PH01000022G0600	1601	1367.5	284	16.7785
PH01000022G0640	2517	2283.5	52	1.83977
PH01000022G0660	2082	1848.5	268	11.7132
PH01000022G0780	3006	2772.5	73.4905	2.14151
PH01000022G0840	1059	825.503	155	15.1696
PH01000022G0900	1698	1464.5	7	0.386162
PH01000022G0990	3515	3281.5	546.805	13.4624
PH01000022G1000	2475	2241.5	108	3.89266
PH01000022G1030	1302	1068.5	137	10.3587
PH01000022G1070	1208	974.503	652.977	54.1348
PH01000022G1180	2406	2172.5	17	0.632194
PH01000022G1190	2119	1885.5	30.4295	1.30386
PH01000022G1220	4185	3951.5	395.965	8.09574
PH01000022G1700	1306	1072.5	250	18.8323
PH01000022G1820	1992	1758.5	463.503	21.2947
PH01000022G1870	6794	6560.5	411.35	5.06567
PH01000022G1910	734	501.453	105	16.9169
PH01000022G1920	7688	7454.5	1156	12.5286
PH01000022G2020	4390	4156.5	136	2.64346
PH01000022G2070	4215	3981.5	389.074	7.89492
PH01000022G2140	2530	2296.5	707	24.8722
PH01000022G2160	4155	3921.5	1543	31.7889
PH01000022G2350	1768	1534.5	69	3.63281
PH01000022G2450	677	444.831	15	2.72432
PH01000022G2580	453	223.239	8	2.89522
PH01000023G0150	1761	1527.5	163	8.62119
PH01000023G0250	1331	1097.5	35	2.57646
PH01000023G0350	2627	2393.5	4	0.135017
PH01000023G0380	1462	1228.5	198	13.0212
PH01000023G0480	3125	2891.5	552.118	15.4266
PH01000023G0490	771	538.297	69	10.3559
PH01000023G0550	2040	1806.5	54	2.415
PH01000023G0560	1969	1735.5	186	8.65864
PH01000023G0610	1037	803.503	16	1.60877
PH01000023G0640	3165	2931.5	230	6.33869
PH01000023G0830	2954	2720.5	392	11.6412
PH01000023G1030	1196	962.503	344	28.8747
PH01000023G1110	1286	1052.5	137	10.5162
PH01000023G1200	3303	3069.5	35	0.921217
PH01000023G1230	6314	6080.5	230	3.05598
PH01000023G1280	1529	1295.5	247	15.4035
PH01000023G1300	2602	2368.5	539	18.3856
PH01000023G1400	1513	1279.5	1545.03	97.5569
PH01000023G1410	1531	1297.5	29	1.80572
PH01000023G1420	2943	2709.5	201	5.99333
PH01000023G1450	2783	2549.5	79	2.50342
PH01000023G1520	2444	2210.5	997	36.439
PH01000023G1610	1310	1076.5	732	54.9361
PH01000023G1620	953	719.503	1954	219.409
PH01000023G1630	1459	1225.5	9	0.593321
PH01000023G1650	1839	1605.5	2642	132.949
PH01000023G1710	3308	3074.5	93	2.44382
PH01000023G1730	4346	4112.5	124.398	2.44382
PH01000023G1810	1881	1647.5	8	0.392307
PH01000023G1870	1854	1620.5	11	0.548409
PH01000023G1920	2028	1794.5	142	6.39302
PH01000023G1950	659	426.875	27	5.11005
PH01000023G2040	3591	3357.5	221.658	5.3337
PH01000023G2080	1200	966.503	27.128	2.26765
PH01000023G2110	3645	3411.5	41	0.970957
PH01000023G2160	3743	3509.5	242	5.57098
PH01000023G2170	1310	1076.5	847	63.5668
PH01000023G2280	7236	7002.5	97.34	1.12305
PH01000023G2330	2071	1837.5	0	0
PH01000023G2660	3794	3560.5	419	9.50746
PH01000023G2670	2512	2278.5	23.0447	0.817116
PH01000024G0010	3268	3034.5	152	4.04686
PH01000024G0090	1830	1596.5	2	0.10121
PH01000024G0160	3188	2954.5	543.344	14.8577
PH01000024G0240	3145	2911.5	16	0.443981
PH01000024G0250	2213	1979.5	269	10.9789
PH01000024G0390	3248	3014.5	155.335	4.1631
PH01000024G0400	2650	2416.5	174	5.81733
PH01000024G0410	3809	3575.5	460	10.394
PH01000024G0440	5670	5436.5	526	7.81678
PH01000024G0700	1711	1477.5	22	1.20297
PH01000024G0850	2922	2688.5	832	25.002
PH01000024G0900	1837	1603.5	498	25.0912
PH01000024G0940	2286	2052.5	220	8.65966
PH01000024G0980	2561	2327.5	763.014	26.4852
PH01000024G0990	1494	1260.5	47.2617	3.02919
PH01000024G1000	2306	2072.5	312	12.1625
PH01000024G1020	2417	2183.5	17	0.629009
PH01000024G1030	8042	7808.5	205	2.12104
PH01000024G1060	578	346.382	134	31.2544
PH01000024G1180	1201	967.503	51	4.25873
PH01000024G1190	1695	1461.5	43	2.37701
PH01000024G1210	2243	2009.5	25	1.00511
PH01000024G1270	4067	3833.5	99.3128	2.09301
PH01000024G1280	2295	2061.5	6	0.235141
PH01000024G1340	1866	1632.5	70	3.46422
PH01000024G1360	2354	2120.5	1155.25	44.0148
PH01000024G1380	1384	1150.5	15	1.05333
PH01000024G1490	2311	2077.5	1087.05	42.2737
PH01000024G1530	1498	1264.5	346	22.1064
PH01000024G1560	1747	1513.5	0	0
PH01000024G1630	2892	2658.5	116	3.52519
PH01000024G1690	2452	2218.5	26	0.946837
PH01000024G1770	4012	3778.5	141.558	3.02674
PH01000024G1910	1778	1544.5	193	10.0956
PH01000024G1960	3014	2780.5	225	6.53764
PH01000024G2010	3929	3695.5	379	8.28567
PH01000024G2110	3594	3360.5	106	2.54838
PH01000024G2200	1388	1154.5	25	1.74947
PH01000024G2210	528	296.831	252	68.5889
PH01000024G2290	1711	1477.5	1015	55.5008
PH01000024G2370	2002	1768.5	92	4.20285
PH01000024G2430	3018	2784.5	812	23.5597
PH01000024G2550	2128	1894.5	1637.54	69.8325
PH01000024G2570	1884	1650.5	139	6.80394
PH01000025G0040	4394	4160.5	503.494	9.7771
PH01000025G0100	1548	1314.5	29	1.78237
PH01000025G0210	950	716.503	675	76.111
PH01000025G0260	1665	1431.5	5	0.282189
PH01000025G0290	4725	4491.5	202.384	3.64037
PH01000025G0370	5680	5446.5	101	1.49819
PH01000025G0410	2026	1792.5	14	0.631001
PH01000025G0470	3791	3557.5	24.0146	0.545371
PH01000025G0480	1941	1707.5	28.8694	1.36596
PH01000025G0550	2906	2672.5	42	1.26968
PH01000025G0600	544	312.617	3660	945.869
PH01000025G0610	12176	11942.5	615.461	4.16358
PH01000025G0790	5168	4934.5	165	2.70148
PH01000025G0810	2404	2170.5	55	2.04722
PH01000025G0840	6633	6399.5	174	2.19667
PH01000025G0860	3775	3541.5	87	1.98469
PH01000025G0890	1430	1196.5	178.879	12.0783
PH01000025G0920	603	371.275	42	9.13935
PH01000025G0930	1696	1462.5	60	3.31449
PH01000025G0960	5554	5320.5	26	0.394805
PH01000025G1070	3503	3269.5	104.252	2.57612
PH01000025G1080	4577	4343.5	190	3.53407
PH01000025G1090	1858	1624.5	99	4.92353
PH01000025G1120	3275	3041.5	206.286	5.47954
PH01000025G1140	5020	4786.5	693	11.6971
PH01000025G1170	1546	1312.5	55	3.38551
PH01000025G1180	1715	1481.5	614	33.4833
PH01000025G1210	1686	1452.5	371	20.6357
PH01000025G1260	2634	2400.5	636	21.4051
PH01000025G1330	2396	2162.5	340	12.7024
PH01000025G1380	2504	2270.5	113	4.02085
PH01000025G1400	1522	1288.5	304	19.0612
PH01000025G1450	1395	1161.5	1304	90.7025
PH01000025G1600	1260	1026.5	686	53.9915
PH01000025G1630	852	618.772	99	12.9261
PH01000025G1710	1569	1335.5	47	2.84325
PH01000025G1810	892	658.644	96	11.7756
PH01000025G1910	6180	5946.5	47.4408	0.644544
PH01000025G1920	1691	1457.5	328	18.1814
PH01000025G1940	4395	4161.5	17.0219	0.33046
PH01000025G1970	2066	1832.5	5.02249	0.22143
PH01000025G1980	2667	2433.5	8	0.265595
PH01000025G1990	3646	3412.5	415.732	9.84243
PH01000025G2020	5633	5399.5	320.361	4.79344
PH01000025G2030	1643	1409.5	41	2.35006
PH01000025G2120	1756	1522.5	286.804	15.2191
PH01000025G2130	2244	2010.5	575	23.106
PH01000025G2160	1408	1174.5	12	0.825447
PH01000025G2180	2711	2477.5	21	0.684805
PH01000025G2190	3302	3068.5	1704.98	44.8904
PH01000025G2230	2216	1982.5	494	20.1314
PH01000025G2240	1429	1195.5	7	0.473052
PH01000025G2250	2421	2187.5	36.1564	1.33536
PH01000025G2260	1005	771.503	110	11.5191
PH01000026G0020	2976	2742.5	16637	490.106
PH01000026G0030	1407	1173.5	65	4.47498
PH01000026G0040	3059	2825.5	105.022	3.00293
PH01000026G0110	1369	1135.5	182	12.9493
PH01000026G0120	2455	2221.5	21.216	0.771575
PH01000026G0130	1440	1206.5	243	16.272
PH01000026G0180	1235	1001.5	173	13.9558
PH01000026G0210	2829	2595.5	764	23.7812
PH01000026G0220	4099	3865.5	4127	86.2562
PH01000026G0230	1396	1162.5	59	4.10034
PH01000026G0280	3588	3354.5	463	11.151
PH01000026G0340	1188	954.503	246.906	20.8985
PH01000026G0350	1690	1456.5	187	10.3727
PH01000026G0390	5725	5491.5	479	7.04703
PH01000026G0400	1784	1550.5	135	7.03433
PH01000026G0420	2725	2491.5	72	2.33471
PH01000026G0430	1143	909.503	173	15.3675
PH01000026G0450	1922	1688.5	41	1.96175
PH01000026G0460	706	473.648	0	0
PH01000026G0490	2938	2704.5	1192.94	35.6362
PH01000026G0510	3908	3674.5	207	4.55128
PH01000026G0570	2184	1950.5	29.298	1.21354
PH01000026G0580	1774	1540.5	20	1.04889
PH01000026G0620	1465	1231.5	310	20.3371
PH01000026G0640	2779	2545.5	20.0733	0.637098
PH01000026G0660	5730	5496.5	410	6.02642
PH01000026G0680	1372	1138.5	97	6.88334
PH01000026G0720	6544	6310.5	621	7.95041
PH01000026G0730	1800	1566.5	506.515	26.123
PH01000026G0870	2045	1811.5	93	4.14768
PH01000026G0880	984	750.503	608	65.4505
PH01000026G0890	3608	3374.5	7174.96	171.78
PH01000026G0900	3591	3357.5	1085.04	26.109
PH01000026G0980	4218	3984.5	358	7.2589
PH01000026G1030	1832	1598.5	258	13.0397
PH01000026G1060	1731	1497.5	118	6.36614
PH01000026G1120	3726	3492.5	111	2.56772
PH01000026G1190	2793	2559.5	1568	49.494
PH01000026G1260	656	423.875	814	155.149
PH01000026G1270	645	413.001	839	164.124
PH01000026G1290	3375	3141.5	642	16.5105
PH01000026G1350	1331	1097.5	10	0.736133
PH01000026G1400	2822	2588.5	243	7.58437
PH01000026G1450	1897	1663.5	64	3.10827
PH01000026G1490	2857	2623.5	111.535	3.43473
PH01000026G1530	2711	2477.5	155	5.05451
PH01000026G1560	2359	2125.5	82	3.11684
PH01000026G1630	2198	1964.5	1211	49.8027
PH01000026G1700	3875	3641.5	69.1705	1.53462
PH01000026G1720	3090	2856.5	237.992	6.73115
PH01000026G1780	2710	2476.5	76	2.47934
PH01000026G1810	2854	2620.5	8	0.246642
PH01000026G1860	2376	2142.5	293	11.0486
PH01000026G1880	1044	810.503	60.099	5.99066
PH01000026G1950	1803	1569.5	11	0.566229
PH01000026G1980	2386	2152.5	146	5.47988
PH01000026G2010	2533	2299.5	759	26.6667
PH01000026G2100	4776	4542.5	877	15.5979
PH01000026G2110	1585	1351.5	541	32.3402
PH01000026G2120	1380	1146.5	24	1.69121
PH01000026G2140	1000	766.503	192	20.2371
PH01000026G2150	1086	852.503	11	1.04246
PH01000026G2170	4824	4590.5	2293.31	40.3613
PH01000026G2310	3004	2770.5	116	3.38268
PH01000026G2370	2645	2411.5	3	0.100507
PH01000026G2380	5057	4823.5	706	11.8251
PH01000027G0250	679	446.831	0	0
PH01000027G0270	3148	2914.5	259	7.17955
PH01000027G0350	3612	3378.5	32	0.765222
PH01000027G0360	2662	2428.5	8	0.266142
PH01000027G0400	1939	1705.5	32	1.51586
PH01000027G0630	4964	4730.5	64	1.09304
PH01000027G0750	3027	2793.5	226.857	6.56092
PH01000027G0760	1034	800.503	90	9.08325
PH01000027G0800	613	381.199	3994	846.483
PH01000027G0820	6172	5938.5	178.301	2.4257
PH01000027G0830	664	431.875	0	0
PH01000027G0920	3534	3300.5	458	11.2111
PH01000027G1370	5980	5746.5	183.359	2.57787
PH01000027G1390	3955	3721.5	677.198	14.7014
PH01000027G1530	1974	1740.5	218	10.1191
PH01000027G1540	2254	2020.5	82.2719	3.28968
PH01000027G1560	2240	2006.5	28	1.12741
PH01000027G1630	2057	1823.5	29	1.28485
PH01000027G1830	1153	919.503	126	11.0708
PH01000027G1860	1440	1206.5	30	2.00888
PH01000027G1900	1849	1615.5	851	42.5582
PH01000027G1910	1001	767.503	41	4.31584
PH01000027G2010	912	678.644	14	1.66666
PH01000027G2140	2551	2317.5	258	8.99417
PH01000027G2150	1290	1056.5	24	1.83528
PH01000027G2330	2362	2128.5	39	1.48031
PH01000027G2350	1924	1690.5	70	3.34537
PH01000028G0070	2188	1954.5	67.6327	2.79565
PH01000028G0160	1238	1004.5	73	5.87129
PH01000028G0240	1594	1360.5	2	0.118766
PH01000028G0260	690	457.74	20	3.52998
PH01000028G0330	1436	1202.5	112	7.52478
PH01000028G0380	1226	992.503	235	19.1292
PH01000028G0530	2391	2157.5	9	0.337018
PH01000028G0540	2684	2450.5	33	1.08798
PH01000028G0610	4186	3952.5	150.375	3.07372
PH01000028G0690	1834	1600.5	122.129	6.1649
PH01000028G0810	2467	2233.5	1171.07	42.3604
PH01000028G0890	1652	1418.5	270	15.3778
PH01000028G0900	2455	2221.5	279.34	10.1589
PH01000028G0940	1222	988.503	57	4.65864
PH01000028G1040	4542	4308.5	0	0
PH01000028G1110	1854	1620.5	419	20.8894
PH01000028G1160	2729	2495.5	2844	92.0732
PH01000028G1170	4067	3833.5	1739	36.6493
PH01000028G1180	1321	1087.5	142	10.5492
PH01000028G1190	1541	1307.5	16	0.988642
PH01000028G1230	3018	2784.5	95	2.75637
PH01000028G1280	2641	2407.5	268	8.99352
PH01000028G1290	852	618.772	162	21.1517
PH01000028G1310	1998	1764.5	3289	150.593
PH01000028G1320	1576	1342.5	115.483	6.94966
PH01000028G1330	1517	1283.5	288	18.1283
PH01000028G1350	1486	1252.5	232.505	14.9974
PH01000028G1380	710	477.648	64	10.8251
PH01000028G1400	1776	1542.5	87	4.55675
PH01000028G1450	2307	2073.5	38.1278	1.48559
PH01000028G1470	2440	2206.5	42	1.53782
PH01000028G1480	1569	1335.5	491.626	29.7407
PH01000028G1600	4111	3877.5	355.22	7.40129
PH01000028G1610	860	626.772	53	6.83169
PH01000028G1770	1661	1427.5	43	2.43362
PH01000028G1790	2917	2683.5	1045.69	31.4822
PH01000028G1910	3448	3214.5	1099.6	27.6364
PH01000028G1930	611	379.237	79.9303	17.028
PH01000028G2090	1815	1581.5	136	6.94754
PH01000028G2140	2722	2488.5	328	10.6487
PH01000028G2150	763	530.351	31	4.72238
PH01000028G2160	1807	1573.5	20	1.02689
PH01000028G2320	3043	2809.5	15.0748	0.433496
PH01000028G2330	1257	1023.5	1060	83.6717
PH01000028G2350	1111	877.503	1072	98.6979
PH01000028G2440	1853	1619.5	82	4.09067
PH01000028G2500	1593	1359.5	48	2.85248
PH01000028G2550	2841	2607.5	765.088	23.7055
PH01000028G2600	2098	1864.5	315.405	13.6668
PH01000028G2610	2931	2697.5	1140.01	34.1436
PH01000028G2640	4140	3906.5	262	5.41845
PH01000029G0070	871	637.709	216	27.3648
PH01000029G0210	1363	1129.5	106	7.58194
PH01000029G0270	1603	1369.5	2302	135.801
PH01000029G0280	1932	1698.5	57	2.71126
PH01000029G0340	958	724.503	159	17.7304
PH01000029G0360	2371	2137.5	150	5.66952
PH01000029G0470	3846	3612.5	764.089	17.0883
PH01000029G0500	1529	1295.5	658	41.0345
PH01000029G0520	1783	1549.5	288.238	15.0287
PH01000029G0550	5315	5081.5	728.605	11.5841
PH01000029G0650	1331	1097.5	256	18.845
PH01000029G0660	2988	2754.5	399.197	11.7086
PH01000029G0710	2955	2721.5	3736.09	110.91
PH01000029G0960	2202	1968.5	51.2501	2.10339
PH01000029G0970	1771	1537.5	9	0.472921
PH01000029G1150	3321	3087.5	40.0987	1.04926
PH01000029G1170	1824	1590.5	20	1.01592
PH01000029G1280	2824	2590.5	47	1.4658
PH01000029G1290	3448	3214.5	629	15.8088
PH01000029G1330	1278	1044.5	109	8.43099
PH01000029G1340	668	435.831	301	55.7969
PH01000029G1610	2917	2683.5	61.6662	1.85655
PH01000029G1680	2261	2027.5	76	3.02841
PH01000029G1710	2146	1912.5	44	1.85871
PH01000029G1730	3260	3026.5	51	1.36142
PH01000029G1740	2566	2332.5	39	1.35084
PH01000029G1950	2463	2229.5	63	2.28294
PH01000029G1970	4652	4418.5	92	1.68219
PH01000029G1980	9242	9008.5	40.7827	0.365751
PH01000029G1990	1795	1561.5	21	1.08652
PH01000029G2010	767	534.297	0	0
PH01000029G2070	2438	2204.5	30.8293	1.12983
PH01000029G2160	1490	1256.5	1620.47	104.193
PH01000029G2170	2212	1978.5	262.051	10.7007
PH01000029G2180	441	211.524	27	10.3125
PH01000029G2250	4157	3923.5	399	8.21601
PH01000029G2270	2094	1860.5	30	1.30273
PH01000029G2300	886	652.709	24	2.97066
PH01000029G2370	2983	2749.5	14	0.411373
PH01000029G2380	2132	1898.5	31	1.3192
PH01000029G2390	1551	1317.5	672	41.2078
PH01000029G2400	1050	816.503	575	56.8947
PH01000029G2440	2201	1967.5	46	1.88888
PH01000029G2510	1106	872.503	177	16.3896
PH01000029G2540	4511	4277.5	181	3.41861
PH01000030G0050	1463	1229.5	8	0.525681
PH01000030G0070	3037	2803.5	22	0.633992
PH01000030G0190	1309	1075.5	0	0
PH01000030G0210	5044	4810.5	115.126	1.93351
PH01000030G0260	2392	2158.5	1577.81	59.0559
PH01000030G0270	4245	4011.5	21.0363	0.423667
PH01000030G0390	5127	4893.5	22.294	0.36807
PH01000030G0430	2185	1951.5	66	2.73235
PH01000030G0460	3280	3046.5	973.708	25.8219
PH01000030G0550	2867	2633.5	245	7.51613
PH01000030G0570	2533	2299.5	37	1.29996
PH01000030G0670	815	582.135	26	3.60838
PH01000030G0890	2876	2642.5	648	19.8117
PH01000030G1000	4126	3892.5	2	0.041511
PH01000030G1020	3594	3360.5	275.499	6.62334
PH01000030G1060	1478	1244.5	71	4.60919
PH01000030G1080	5601	5367.5	596	8.9709
PH01000030G1170	5828	5594.5	15	0.216617
PH01000030G1240	2681	2447.5	190	6.2718
PH01000030G1340	1732	1498.5	1031	55.5857
PH01000030G1420	1580	1346.5	77.6282	4.65773
PH01000030G1490	1272	1038.5	61	4.74552
PH01000030G1580	1939	1705.5	48	2.27379
PH01000030G1730	2944	2710.5	254	7.57087
PH01000030G1770	3126	2892.5	757.746	21.1647
PH01000030G1780	2152	1918.5	55	2.31613
PH01000030G1800	2793	2559.5	7	0.220955
PH01000030G1920	2389	2155.5	14	0.524737
PH01000030G1980	2441	2207.5	115	4.2088
PH01000030G2230	2086	1852.5	14	0.610564
PH01000030G2390	3357	3123.5	453	11.717
PH01000031G0150	2607	2373.5	15	0.510579
PH01000031G0250	3351	3117.5	853	22.1057
PH01000031G0260	2021	1787.5	515.279	23.2894
PH01000031G0270	3690	3456.5	749	17.5068
PH01000031G0300	2231	1997.5	61.9177	2.50432
PH01000031G0310	1330	1096.5	0	0
PH01000031G0320	2253	2019.5	65	2.60034
PH01000031G0380	2465	2231.5	111.095	4.02216
PH01000031G0390	2358	2124.5	73	2.77605
PH01000031G0410	2238	2004.5	341	13.7439
PH01000031G0480	5103	4869.5	336.806	5.588
PH01000031G0500	4531	4297.5	240	4.51187
PH01000031G0520	3168	2934.5	214.063	5.89343
PH01000031G0750	1280	1046.5	224	17.293
PH01000031G0760	1535	1301.5	26.2175	1.62745
PH01000031G0840	1735	1501.5	401	21.5765
PH01000031G0910	4595	4361.5	183.977	3.40793
PH01000031G0970	1946	1712.5	81	3.82134
PH01000031G0980	1258	1024.5	2	0.157717
PH01000031G1000	6483	6249.5	100.155	1.29475
PH01000031G1170	698	465.648	0	0
PH01000031G1210	1685	1451.5	11382.2	633.535
PH01000031G1220	3318	3084.5	104.453	2.7359
PH01000031G1260	3571	3337.5	863.497	20.9026
PH01000031G1320	3476	3242.5	127.243	3.17041
PH01000031G1370	2637	2403.5	47.116	1.58375
PH01000031G1410	1407	1173.5	12	0.82615
PH01000031G1420	4839	4605.5	102	1.78931
PH01000031G1430	1442	1208.5	0	0
PH01000031G1690	2983	2749.5	106	3.11468
PH01000031G1740	1959	1725.5	312	14.6083
PH01000031G1760	2679	2445.5	333	11.0011
PH01000031G1840	2605	2371.5	330.718	11.2667
PH01000031G1890	1941	1707.5	46	2.1765
PH01000031G1960	3373	3139.5	11	0.28307
PH01000031G1980	2530	2296.5	402	14.1423
PH01000031G2080	1818	1584.5	829	42.2691
PH01000031G2090	1086	852.503	72	6.82336
PH01000031G2110	1111	877.503	70	6.44483
PH01000031G2220	591	359.312	446	100.282
PH01000031G2300	845	611.834	303	40.0102
PH01000031G2350	3916	3682.5	2550.37	55.9527
PH01000031G2360	3008	2774.5	1169.8	34.0633
PH01000031G2370	4308	4074.5	354.443	7.02803
PH01000031G2430	4101	3867.5	264.328	5.52172
PH01000031G2510	2195	1961.5	167	6.87843
PH01000031G2530	2356	2122.5	232.467	8.84859
PH01000031G2660	1218	984.503	0	0
PH01000031G2680	1335	1101.5	21	1.54027
PH01000032G0070	1418	1184.5	2042.17	139.289
PH01000032G0100	1462	1228.5	34	2.23596
PH01000032G0330	3854	3620.5	21	0.468611
PH01000032G0410	3094	2860.5	556	15.7034
PH01000032G0530	4251	4017.5	391	7.86289
PH01000032G0550	2230	1996.5	45	1.82098
PH01000032G0680	1315	1081.5	33	2.46518
PH01000032G0710	1806	1572.5	224	11.5085
PH01000032G0720	609	377.237	120	25.6997
PH01000032G0810	2545	2311.5	543	18.9787
PH01000032G0820	1562	1328.5	489	29.7378
PH01000032G0890	1290	1056.5	326	24.9292
PH01000032G0980	2712	2478.5	383	12.4845
PH01000032G1030	2514	2280.5	120	4.25121
PH01000032G1240	3294	3060.5	150	3.95968
PH01000032G1250	1686	1452.5	2	0.111244
PH01000032G1300	1179	945.503	11	0.939922
PH01000032G1340	2300	2066.5	78.0849	3.05276
PH01000032G1420	798	565.135	24	3.431
PH01000032G1450	3182	2948.5	211	5.78153
PH01000032G1490	2165	1931.5	4327.95	181.029
PH01000032G1530	2921	2687.5	35	1.05216
PH01000032G1540	2283	2049.5	8	0.315358
PH01000032G1580	1013	779.503	10	1.03644
PH01000032G1630	2188	1954.5	1518	62.7476
PH01000032G1640	1104	870.503	107	9.9306
PH01000032G1740	1238	1004.5	3253	261.634
PH01000032G1860	4055	3821.5	61.6026	1.30235
PH01000032G1870	2950	2716.5	248.495	7.39042
PH01000032G1990	2256	2022.5	32	1.27827
PH01000032G2010	2681	2447.5	17.0125	0.561573
PH01000032G2080	3107	2873.5	27	0.759126
PH01000032G2110	1235	1001.5	3138.28	253.164
PH01000032G2150	2230	1996.5	409.302	16.5629
PH01000032G2590	2345	2111.5	114.231	4.37073
PH01000032G2610	2211	1977.5	75	3.06412
PH01000032G2670	2477	2243.5	504	18.1495
PH01000032G2690	1428	1194.5	161	10.8893
PH01000032G2710	3238	3004.5	113.509	3.05224
PH01000033G0110	1061	827.503	79	7.71293
PH01000033G0120	1793	1559.5	249	12.8996
PH01000033G0230	1605	1371.5	263	15.4925
PH01000033G0270	1878	1644.5	4299.45	211.222
PH01000033G0290	1384	1150.5	3	0.210666
PH01000033G0310	1886	1652.5	23	1.12447
PH01000033G0440	2229	1995.5	111.492	4.51392
PH01000033G0730	2719	2485.5	25	0.81262
PH01000033G0800	1010	776.503	3	0.312133
PH01000033G0840	2593	2359.5	10	0.342406
PH01000033G1420	1105	871.503	157.051	14.5591
PH01000033G1510	1387	1153.5	138	9.66545
PH01000033G1560	1574	1340.5	193	11.6319
PH01000033G1580	1829	1595.5	153	7.74739
PH01000033G1700	2543	2309.5	397	13.8878
PH01000033G1790	1432	1198.5	894.567	60.3025
PH01000033G1800	949	715.503	10501.5	1185.77
PH01000033G1890	1546	1312.5	347.376	21.3826
PH01000033G1930	3031	2797.5	56	1.61726
PH01000033G1960	1560	1326.5	45	2.74073
PH01000033G1970	1349	1115.5	940	68.0799
PH01000033G2090	2095	1861.5	346	15.0167
PH01000033G2110	2159	1925.5	320.341	13.441
PH01000033G2130	2053	1819.5	163	7.23764
PH01000033G2170	2397	2163.5	104.781	3.9128
PH01000033G2190	574	342.417	35.2684	8.32133
PH01000033G2240	2204	1970.5	140	5.74001
PH01000033G2260	4249	4015.5	248.81	5.00599
PH01000033G2290	1632	1398.5	81	4.67933
PH01000033G2300	745	512.402	148	23.3352
PH01000033G2310	2691	2457.5	7	0.230126
PH01000033G2380	2658	2424.5	7	0.233258
PH01000033G2440	4892	4658.5	1728	29.9681
PH01000033G2450	1458	1224.5	338	22.3007
PH01000034G0070	3817	3583.5	705	15.8944
PH01000034G0340	2841	2607.5	165.069	5.11448
PH01000034G0410	1336	1102.5	4	0.293118
PH01000034G0680	1270	1036.5	20	1.55891
PH01000034G0840	8206	7972.5	2270.78	23.0114
PH01000034G0990	1668	1434.5	62	3.49182
PH01000034G1010	2566	2332.5	19	0.658102
PH01000034G1030	4469	4235.5	58	1.10633
PH01000034G1040	1633	1399.5	5	0.288641
PH01000034G1060	900	666.644	39	4.72642
PH01000034G1070	1772	1538.5	148	7.77186
PH01000034G1230	3256	3022.5	76.6359	2.04846
PH01000034G1320	3287	3053.5	4	0.105834
PH01000034G1340	1593	1359.5	13	0.772547
PH01000034G1380	1826	1592.5	109	5.52978
PH01000034G1470	4027	3793.5	37	0.787994
PH01000034G1480	1871	1637.5	16	0.789405
PH01000034G1730	1884	1650.5	247	12.0905
PH01000034G2110	2373	2139.5	223.05	8.4227
PH01000034G2180	2505	2271.5	505.343	17.9736
PH01000035G0110	798	565.135	0	0
PH01000035G0280	863	629.772	1043.42	133.855
PH01000035G0290	2993	2759.5	1.02235	0.0299316
PH01000035G0350	4003	3769.5	52	1.1145
PH01000035G0370	3077	2843.5	590	16.7633
PH01000035G0390	939	705.503	7	0.801606
PH01000035G0470	2780	2546.5	172.398	5.46954
PH01000035G0490	3155	2921.5	863	23.8653
PH01000035G0560	2944	2710.5	75	2.23549
PH01000035G0620	5722	5488.5	433	6.37376
PH01000035G0630	2713	2479.5	292	9.51437
PH01000035G0640	2566	2332.5	8.11981	0.281245
PH01000035G0690	572	340.485	91	21.5926
PH01000035G0710	2066	1832.5	585.219	25.8009
PH01000035G0830	1768	1534.5	104	5.47555
PH01000035G0990	610	378.237	5	1.06799
PH01000035G1070	1515	1281.5	0	0
PH01000035G1280	5786	5552.5	256.856	3.73734
PH01000035G1400	2178	1944.5	135	5.60902
PH01000035G1510	3628	3394.5	16	0.380808
PH01000035G1520	3393	3159.5	77	1.96895
PH01000035G1530	3354	3120.5	28.08	0.727001
PH01000035G1640	1715	1481.5	217	11.8337
PH01000035G1650	4879	4645.5	95	1.65216
PH01000035G1760	818	585.135	16068	2218.54
PH01000035G1780	2865	2631.5	96	2.94733
PH01000035G1800	1534	1300.5	7	0.434859
PH01000035G1880	1915	1681.5	0	0
PH01000035G1890	2290	2056.5	241	9.46781
PH01000035G1950	1499	1265.5	83	5.29879
PH01000035G2060	2318	2084.5	8	0.310063
PH01000035G2090	1961	1727.5	3	0.140302
PH01000035G2160	2895	2661.5	5	0.151777
PH01000035G2170	2731	2497.5	329.56	10.6608
PH01000035G2280	1100	866.503	483	45.0338
PH01000035G2370	1057	823.503	75.5804	7.41491
PH01000035G2390	1480	1246.5	77.607	5.03002
PH01000035G2440	1856	1622.5	269	13.3946
PH01000036G0080	1307	1073.5	1104	83.086
PH01000036G0110	900	666.644	1548	187.603
PH01000036G0130	1490	1256.5	0	0
PH01000036G0220	2095	1861.5	356.721	15.482
PH01000036G0260	1791	1557.5	440	22.8237
PH01000036G0300	2341	2107.5	3	0.115005
PH01000036G0320	2902	2668.5	98.4646	2.98109
PH01000036G0350	901	667.644	526	63.6506
PH01000036G0470	1898	1664.5	136	6.6011
PH01000036G0540	1973	1739.5	100.821	4.68258
PH01000036G0620	2271	2037.5	52.039	2.06344
PH01000036G0630	1481	1247.5	6	0.388572
PH01000036G0640	1951	1717.5	174	8.1849
PH01000036G0650	2232	1998.5	19	0.768087
PH01000036G0680	1530	1296.5	10	0.623144
PH01000036G0710	1043	809.503	10	0.99803
PH01000036G0740	3207	2973.5	480.331	13.0507
PH01000036G0800	419	190.192	3	1.27435
PH01000036G0860	1431	1197.5	1	0.067466
PH01000036G1110	2701	2467.5	2516	82.3787
PH01000036G1140	4162	3928.5	1799.48	37.0068
PH01000036G1180	3939	3705.5	1887	41.1421
PH01000036G1230	3138	2904.5	214	5.95256
PH01000036G1260	3231	2997.5	28	0.754676
PH01000036G1460	2852	2618.5	30.7109	0.947547
PH01000036G1480	3729	3495.5	911.833	21.075
PH01000036G1560	917	683.644	549	64.879
PH01000036G1580	5093	4859.5	664.649	11.05
PH01000036G1590	5636	5402.5	152	2.27306
PH01000036G1600	3356	3122.5	13	0.336358
PH01000036G1710	4641	4407.5	1487.93	27.2742
PH01000036G1820	3151	2917.5	390.777	10.8213
PH01000036G1830	3908	3674.5	47.2045	1.03788
PH01000036G1850	1833	1599.5	855	43.186
PH01000036G1880	1219	985.503	436	35.7429
PH01000036G1890	827	594.076	31	4.21582
PH01000036G1930	1794	1560.5	946.546	49.0049
PH01000036G2010	5188	4954.5	434	7.07704
PH01000036G2040	2357	2123.5	14	0.532644
PH01000036G2060	1484	1250.5	274	17.7022
PH01000036G2070	2751	2517.5	274	8.79311
PH01000036G2080	786	553.135	79.9893	11.6832
PH01000036G2090	876	642.709	496.353	62.3933
PH01000036G2140	1524	1290.5	33	2.06594
PH01000036G2220	2770	2536.5	182	5.79693
PH01000036G2310	1773	1539.5	1655.34	86.8697
PH01000037G0050	748	515.402	70	10.9727
PH01000037G0060	1282	1048.5	0	0
PH01000037G0130	2573	2339.5	41	1.41587
PH01000037G0250	3126	2892.5	915.489	25.5706
PH01000037G0330	3435	3201.5	243	6.13217
PH01000037G0340	1010	776.503	457	47.5483
PH01000037G0430	3201	2967.5	146	3.97488
PH01000037G0480	2887	2653.5	218	6.63741
PH01000037G0560	3789	3555.5	516	11.7249
PH01000037G0650	1628	1394.5	7	0.405546
PH01000037G0690	1089	855.503	2904.89	274.328
PH01000037G0740	1286	1052.5	852	65.4001
PH01000037G0830	1160	926.503	120	10.464
PH01000037G0880	1511	1277.5	98	6.19764
PH01000037G1230	2134	1900.5	187.638	7.97652
PH01000037G1240	640	408.001	7	1.38611
PH01000037G1260	1411	1177.5	165.398	11.3483
PH01000037G1270	1574	1340.5	222	13.3797
PH01000037G1490	911	677.644	72	8.58406
PH01000037G1560	3058	2824.5	1217.78	34.8328
PH01000037G2010	1623	1389.5	125	7.26796
PH01000037G2080	858	624.772	21	2.71556
PH01000037G2100	2673	2439.5	1076.92	35.6652
PH01000038G0030	3268	3034.5	37	0.98509
PH01000038G0050	1287	1053.5	2	0.153376
PH01000038G0110	936	702.644	87.2487	10.032
[truncated: 29,988 more rows]
