# Supplementary material for: Transcriptome Analysis of Moso Bamboo (Phyllostachys edulis) Reveals Candidate Genes Involved in Response to Dehydration and Cold Stresses
Source: Front Plant Sci. 2022 Jul 19;13:960302. doi: 10.3389/fpls.2022.960302 (PMC9343960; doi:10.3389/fpls.2022.960302)
Supplement: Supplementary file 1 [file Data_Sheet_3.zip › G4_2.abundance.tsv]

target_id	length	eff_length	est_counts	tpm
PH01000000G0240	2568	2317.42	64	2.84939
PH01000000G0250	1064	813.425	0	0
PH01000000G0290	2593	2342.42	160.122	7.0528
PH01000000G0330	1009	758.425	55.1293	7.49976
PH01000000G0350	2191	1940.42	15.338	0.81555
PH01000000G0410	1184	933.425	53	5.85834
PH01000000G0480	1086	835.425	37	4.56954
PH01000000G0500	2646	2395.42	67	2.88582
PH01000000G0540	2551	2300.42	42	1.88373
PH01000000G0550	1353	1102.42	8	0.748719
PH01000000G0560	2755	2504.42	92.4155	3.80728
PH01000000G0600	4445	4194.42	258.701	6.3636
PH01000000G0670	2020	1769.42	350	20.4086
PH01000000G0700	1973	1722.42	145	8.68571
PH01000000G0710	1284	1033.42	96.2408	9.60856
PH01000000G0720	3205	2954.42	38	1.32705
PH01000000G0800	2831	2580.42	11	0.439824
PH01000000G0910	2156	1905.42	19.2693	1.0434
PH01000000G0920	1699	1448.42	30	2.13699
PH01000000G0960	1129	878.425	2316.9	272.132
PH01000000G0970	1157	906.425	164	18.6677
PH01000000G0980	1412	1161.42	5755	511.248
PH01000000G1020	6330	6079.42	83	1.40862
PH01000000G1160	1962	1711.42	396	23.8734
PH01000000G1200	483	235.368	129	56.5484
PH01000000G1220	3617	3366.42	507.892	15.5661
PH01000000G1330	1845	1594.42	192	12.4244
PH01000000G1400	1369	1118.42	64	5.90406
PH01000000G1430	2245	1994.42	30	1.55196
PH01000000G1450	1706	1455.42	546	38.7062
PH01000000G1500	1786	1535.42	3.00521	0.201941
PH01000000G1660	2510	2259.42	354	16.1653
PH01000000G1710	3563	3312.42	161	5.01484
PH01000000G1840	2971	2720.42	20	0.758527
PH01000000G1880	2208	1957.42	65	3.42615
PH01000000G1990	3636	3385.42	81	2.46859
PH01000000G2000	4056	3805.42	101	2.73839
PH01000000G2050	1540	1289.42	430	34.4073
PH01000000G2070	884	633.631	4	0.65133
PH01000000G2120	2477	2226.42	352	16.3122
PH01000000G2160	1785	1534.42	92	6.18614
PH01000000G2180	2768	2517.42	363	14.8774
PH01000000G2190	1873	1622.42	45	2.86171
PH01000000G2200	954	703.497	29	4.25318
PH01000000G2220	2073	1822.42	36.0866	2.04303
PH01000000G2240	700	450.238	6	1.37495
PH01000000G2260	3039	2788.42	56	2.07208
PH01000000G2270	8102	7851.42	246	3.23269
PH01000000G2340	2711	2460.42	7	0.293539
PH01000000G2350	2325	2074.42	101	5.02344
PH01000000G2410	2001	1750.42	0	0
PH01000000G2440	3440	3189.42	93	3.00849
PH01000000G2470	3202	2951.42	48	1.67798
PH01000000G2540	3177	2926.42	27	0.951928
PH01000000G2620	4435	4184.42	536	13.2162
PH01000000G2700	2800	2549.42	8.65966	0.350458
PH01000000G2740	3287	3036.42	33	1.12132
PH01000000G2790	2391	2140.42	4	0.192814
PH01000000G2800	634	384.529	14	3.75644
PH01000000G2820	1324	1073.42	30	2.88355
PH01000000G2870	2303	2052.42	8	0.402161
PH01000000G2890	1584	1333.42	3	0.23213
PH01000000G2960	2284	2033.42	8.09079	0.410526
PH01000000G2970	926	675.566	38	5.80354
PH01000000G3110	4636	4385.42	201.064	4.73042
PH01000000G3250	2431	2180.42	29	1.37225
PH01000000G3310	3242	2991.42	114.124	3.93619
PH01000000G3540	5218	4967.42	56	1.16315
PH01000000G3550	1833	1582.42	281	18.3215
PH01000000G3700	1956	1705.42	272	16.4556
PH01000000G3760	2541	2290.42	36.4113	1.6402
PH01000000G3800	1849	1598.42	415	26.7876
PH01000000G3810	732	482.051	14	2.99649
PH01000000G3890	3811	3560.42	51	1.4779
PH01000000G4160	2919	2668.42	84.8783	3.28185
PH01000000G4340	1283	1032.42	18	1.79884
PH01000000G4350	1814	1563.42	17	1.12189
PH01000000G4360	2739	2488.42	53.0906	2.20126
PH01000000G4400	2365	2114.42	36	1.75666
PH01000000G4410	3044	2793.42	33	1.21886
PH01000000G4500	4061	3810.42	526.379	14.2529
PH01000000G4530	3380	3129.42	262.774	8.66354
PH01000000G4660	3711	3460.42	53	1.58024
PH01000000G4700	985	734.425	26.2513	3.68791
PH01000000G4870	2576	2325.42	4011	177.962
PH01000000G4910	3565	3314.42	2624	81.6833
PH01000000G4920	1796	1545.42	1663	111.025
PH01000000G4930	2370	2119.42	14	0.681534
PH01000000G5090	933	682.566	50	7.55793
PH01000000G5110	1637	1386.42	50.6661	3.7705
PH01000000G5130	1779	1528.42	52.134	3.51928
PH01000000G5190	1223	972.425	29	3.07694
PH01000000G5200	2078	1827.42	39	2.20193
PH01000000G5370	1542	1291.42	266	21.2515
PH01000000G5430	2481	2230.42	207	9.57548
PH01000000G5490	2519	2268.42	61	2.77449
PH01000000G5570	1009	758.425	116	15.7806
PH01000000G5630	1806	1555.42	0	0
PH01000000G5690	2902	2651.42	37	1.43979
PH01000000G5700	2089	1838.42	220	12.3468
PH01000000G5710	2752	2501.42	202	8.33185
PH01000000G5760	1327	1076.42	97	9.29749
PH01000000G5850	1917	1666.42	42.3977	2.62503
PH01000000G5860	3425	3174.42	341	11.0832
PH01000000G5960	1210	959.425	1242	133.564
PH01000000G5980	3728	3477.42	184.398	5.47113
PH01000000G6020	1145	894.425	19667.3	2268.7
PH01000000G6060	961	710.497	13	1.88781
PH01000000G6090	2761	2510.42	46	1.89055
PH01000000G6290	2117	1866.42	27.2701	1.50749
PH01000000G6400	1900	1649.42	78	4.8791
PH01000000G6460	1847	1596.42	278	17.9669
PH01000000G6470	1329	1078.42	1371.44	131.209
PH01000000G6760	3097	2846.42	842	30.5204
PH01000000G6800	1526	1275.42	14.0113	1.13345
PH01000000G7010	1833	1582.42	95	6.1941
PH01000000G7040	1957	1706.42	111	6.71141
PH01000000G7050	732	482.051	2065.41	442.069
PH01000000G7120	2929	2678.42	71.9576	2.77188
PH01000000G7190	7522	7271.42	106	1.50406
PH01000000G7210	2742	2491.42	145	6.00479
PH01000000G7300	3010	2759.42	73	2.72949
PH01000000G7320	2049	1798.42	98.39	5.64464
PH01000000G7400	3383	3132.42	366.815	12.0822
PH01000000G7420	1745	1494.42	11	0.759445
PH01000000G7460	852	601.691	2179	373.647
PH01000001G0110	2527	2276.42	29	1.31438
PH01000001G0130	989	738.425	6	0.838345
PH01000001G0140	2271	2020.42	105	5.36197
PH01000001G0190	915	664.566	338	52.4754
PH01000001G0200	3430	3179.42	72.1943	2.34278
PH01000001G0390	1502	1251.42	145	11.9548
PH01000001G0500	3287	3036.42	2385.73	81.0655
PH01000001G0670	2919	2668.42	62	2.39726
PH01000001G0700	3736	3485.42	183	5.41718
PH01000001G0710	2139	1888.42	1285	70.2071
PH01000001G0720	2890	2639.42	35.9004	1.40335
PH01000001G0800	2445	2194.42	211	9.92063
PH01000001G0820	2250	1999.42	2904.44	149.877
PH01000001G0870	1503	1252.42	18	1.48285
PH01000001G0880	2113	1862.42	8	0.443189
PH01000001G0900	2046	1795.42	60	3.44796
PH01000001G0920	635	385.529	0	0
PH01000001G0950	3081	2830.42	155.013	5.65059
PH01000001G1270	1937	1686.42	172	10.523
PH01000001G1290	569	320.015	160.343	51.6961
PH01000001G1300	1570	1319.42	20	1.56395
PH01000001G1450	1529	1278.42	69	5.56867
PH01000001G1600	1387	1136.42	45	4.08554
PH01000001G1650	1652	1401.42	4	0.294488
PH01000001G1670	3460	3209.42	363	11.6696
PH01000001G1770	1690	1439.42	4	0.286714
PH01000001G1780	2050	1799.42	51	2.92425
PH01000001G1810	1763	1512.42	203	13.8484
PH01000001G1870	2878	2627.42	249	9.77792
PH01000001G1880	4006	3755.42	60.2716	1.65589
PH01000001G1960	4721	4470.42	1	0.0230796
PH01000001G2010	1884	1633.42	2235	141.174
PH01000001G2030	1015	764.425	12047.9	1626.13
PH01000001G2110	2101	1850.42	250	13.9395
PH01000001G2130	2373	2122.42	17.2458	0.838357
PH01000001G2250	2365	2114.42	3	0.146388
PH01000001G2300	2061	1810.42	193	10.999
PH01000001G2310	1641	1390.42	2	0.148409
PH01000001G2410	1340	1089.42	717	67.9047
PH01000001G2510	2181	1930.42	81	4.32922
PH01000001G2560	1445	1194.42	62	5.35563
PH01000001G2570	1149	898.425	391	44.9027
PH01000001G2580	1850	1599.42	3287	212.038
PH01000001G2590	1381	1130.42	172	15.6987
PH01000001G2600	1247	996.425	600	62.1276
PH01000001G2610	678	428.325	260	62.6292
PH01000001G2640	2101	1850.42	12	0.669094
PH01000001G2800	3264	3013.42	301	10.3058
PH01000001G2850	2240	1989.42	23	1.19283
PH01000001G2860	2606	2355.42	69.734	3.05459
PH01000001G2870	3230	2979.42	1984.61	68.726
PH01000001G2930	3130	2879.42	548.805	19.6648
PH01000001G2940	744	493.904	6.04279	1.26233
PH01000001G3120	3421	3170.42	63	2.05022
PH01000001G3180	1580	1329.42	85	6.59679
PH01000001G3190	2278	2027.42	190	9.66911
PH01000001G3200	1730	1479.42	5	0.348702
PH01000001G3260	1180	929.425	919.442	102.068
PH01000001G3290	1593	1342.42	213.15	16.3823
PH01000001G3350	1618	1367.42	7	0.528168
PH01000001G3420	2472	2221.42	81	3.76211
PH01000001G3470	1155	904.425	79.2465	9.04035
PH01000001G3500	1467	1216.42	78	6.61587
PH01000001G3600	1250	999.425	85	8.77499
PH01000001G3620	1832	1581.42	234	15.2667
PH01000001G3650	2232	1981.42	277.96	14.4738
PH01000001G3710	1040	789.425	33	4.31301
PH01000001G3740	1906	1655.42	0	0
PH01000001G4030	2768	2517.42	277	11.3527
PH01000001G4050	2130	1879.42	47	2.58018
PH01000001G4440	3128	2877.42	167	5.98811
PH01000001G4450	3733	3482.42	274	8.11795
PH01000001G4480	1585	1334.42	18	1.39173
PH01000001G4490	915	664.566	64	9.93618
PH01000001G4520	3319	3068.42	218	7.33025
PH01000001G4670	2122	1871.42	708.539	39.0633
PH01000001G4680	3541	3290.42	91	2.85343
PH01000001G4800	1455	1204.42	15	1.28496
PH01000001G4890	1584	1333.42	333.526	25.8071
PH01000001G4970	4213	3962.42	22	0.572848
PH01000001G4990	3467	3216.42	5	0.160389
PH01000001G5000	2045	1794.42	69.586	4.00105
PH01000001G5130	2809	2558.42	28	1.12918
PH01000001G5360	1285	1034.42	391	38.9992
PH01000002G0050	1051	800.425	244	31.4519
PH01000002G0130	5788	5537.42	350.719	6.53476
PH01000002G0150	2965	2714.42	98.2285	3.73368
PH01000002G0160	1128	877.425	24	2.82214
PH01000002G0230	4966	4715.42	20	0.43761
PH01000002G0240	2218	1967.42	1313	68.8564
PH01000002G0290	1390	1139.42	31.1243	2.81833
PH01000002G0310	1059	808.425	1189.96	151.869
PH01000002G0320	5345	5094.42	961.455	19.472
PH01000002G0340	1201	950.425	0	0
PH01000002G0360	3935	3684.42	26	0.728084
PH01000002G0430	1548	1297.42	39	3.10142
PH01000002G0490	5261	5010.42	191	3.93311
PH01000002G0540	1240	989.425	18	1.87701
PH01000002G0640	2131	1880.42	736	40.3831
PH01000002G0720	1990	1739.42	91	5.39776
PH01000002G0760	2327	2076.42	588.01	29.2177
PH01000002G0790	3051	2800.42	130.632	4.81285
PH01000002G0950	2977	2726.42	319.665	12.097
PH01000002G1040	4136	3885.42	67	1.77916
PH01000002G1150	5129	4878.42	136.176	2.88003
PH01000002G1250	2777	2526.42	437.605	17.8712
PH01000002G1270	1064	813.425	266	33.7398
PH01000002G1400	1871	1620.42	993	63.2263
PH01000002G1550	3968	3717.42	1	0.0277546
PH01000002G1570	1638	1387.42	655	48.709
PH01000002G1660	3490	3239.42	920.333	29.3126
PH01000002G1670	1123	872.425	165	19.5134
PH01000002G1810	1645	1394.42	3	0.221975
PH01000002G1820	2680	2429.42	26.8411	1.13992
PH01000002G1850	1033	782.425	1505	198.459
PH01000002G1960	2535	2284.42	157	7.09088
PH01000002G2090	4983	4732.42	4578.58	99.8217
PH01000002G2210	2795	2544.42	412	16.7065
PH01000002G2300	685	435.282	128	30.3401
PH01000002G2380	2331	2080.42	60.4318	2.99703
PH01000002G2470	3355	3104.42	160	5.31761
PH01000002G2500	2942	2691.42	187	7.16864
PH01000002G2510	607	357.64	205.341	59.2391
PH01000002G2620	2354	2103.42	755.898	37.0778
PH01000002G2660	2817	2566.42	70.168	2.8209
PH01000002G2670	1604	1353.42	173	13.1883
PH01000002G2710	2210	1959.42	24	1.26375
PH01000002G2720	1337	1086.42	201	19.0886
PH01000002G2740	2035	1784.42	649	37.5253
PH01000002G2770	1774	1523.42	54	3.65721
PH01000002G2790	2400	2149.42	2003	96.1471
PH01000002G2800	2233	1982.42	658	34.2458
PH01000002G2830	1818	1567.42	3132	206.164
PH01000002G2840	3963	3712.42	107	2.97375
PH01000002G2860	1510	1259.42	174	14.2546
PH01000002G2920	1861	1610.42	19	1.21728
PH01000002G2930	3233	2982.42	222	7.68
PH01000002G2980	3092	2841.42	80	2.9049
PH01000002G3050	3497	3246.42	55	1.74797
PH01000002G3060	3488	3237.42	61	1.94405
PH01000002G3110	2874	2623.42	1662.69	65.3915
PH01000002G3170	2484	2233.42	1167.23	53.9216
PH01000002G3240	1850	1599.42	486	31.3509
PH01000002G3260	3769	3518.42	348	10.2049
PH01000002G3270	1289	1038.42	12.1061	1.20283
PH01000002G3290	2957	2706.42	128	4.87968
PH01000002G3370	2697	2446.42	415.343	17.5167
PH01000002G3460	1937	1686.42	23	1.40714
PH01000002G3470	841	590.691	1472.7	257.236
PH01000002G3590	1049	798.425	332	42.9024
PH01000002G3730	1098	847.425	5	0.608761
PH01000002G3860	2496	2245.42	139	6.38696
PH01000002G3900	1483	1232.42	258	21.5992
PH01000002G3910	2946	2695.42	44.4797	1.7026
PH01000002G3920	2116	1865.42	15.0509	0.832456
PH01000002G3940	1151	900.425	5	0.572928
PH01000002G3950	879	628.631	5	0.820639
PH01000002G3990	2698	2447.42	660	27.8235
PH01000002G4080	1136	885.425	137	15.9642
PH01000002G4150	1619	1368.42	196.665	14.828
PH01000002G4180	1520	1269.42	1053	85.5853
PH01000002G4200	2026	1775.42	11	0.639246
PH01000002G4240	2882	2631.42	604	23.6823
PH01000002G4250	2300	2049.42	3048	153.448
PH01000002G4280	1505	1254.42	18	1.48049
PH01000002G4300	1515	1264.42	33	2.69277
PH01000002G4340	1923	1672.42	363	22.3943
PH01000003G0060	1198	947.425	8296.77	903.529
PH01000003G0100	3817	3566.42	53	1.53328
PH01000003G0190	2587	2336.42	130	5.74076
PH01000003G0200	840	589.691	18	3.14938
PH01000003G0270	2478	2227.42	2	0.0926413
PH01000003G0310	2638	2387.42	44	1.90152
PH01000003G0320	1993	1742.42	51	3.01991
PH01000003G0390	2280	2029.42	3262.41	165.861
PH01000003G0400	597	347.816	1224.48	363.228
PH01000003G0410	3723	3472.42	125	3.71411
PH01000003G0420	1949	1698.42	1622	98.5331
PH01000003G0430	878	627.631	2955	485.77
PH01000003G0470	3346	3095.42	103	3.43316
PH01000003G0570	1285	1034.42	35	3.49098
PH01000003G0620	2277	2026.42	309.749	15.7709
PH01000003G0680	652	402.489	2	0.512688
PH01000003G0730	3024	2773.42	302	11.2349
PH01000003G0760	1924	1673.42	105	6.47382
PH01000003G0780	3505	3254.42	157.403	4.99019
PH01000003G0790	2754	2503.42	640.552	26.3996
PH01000003G0810	3476	3225.42	17	0.543801
PH01000003G0840	1047	796.425	1339.1	173.478
PH01000003G0860	1285	1034.42	11	1.09716
PH01000003G0870	1809	1558.42	26	1.72133
PH01000003G0910	2328	2077.42	119.486	5.93432
PH01000003G0960	827	576.691	6	1.07346
PH01000003G1050	2384	2133.42	497.436	24.0568
PH01000003G1230	1573	1322.42	382	29.8037
PH01000003G1440	1940	1689.42	352	21.4972
PH01000003G1590	3240	2989.42	50	1.72568
PH01000003G1660	1604	1353.42	334	25.4619
PH01000003G1680	2237	1986.42	51	2.64896
PH01000003G1780	1905	1654.42	35.1791	2.19389
PH01000003G1880	1120	869.425	410	48.6552
PH01000003G1890	1648	1397.42	142	10.4843
PH01000003G1900	885	634.631	41	6.66562
PH01000003G1970	3732	3481.42	259	7.67574
PH01000003G2020	648	398.489	138	35.7306
PH01000003G2040	3538	3287.42	221	6.93608
PH01000003G2120	580	330.918	344.371	107.37
PH01000003G2320	877	626.631	170	27.9908
PH01000003G2350	1225	974.425	259	27.4239
PH01000003G2480	1815	1564.42	1	0.0659512
PH01000003G2490	1695	1444.42	0	0
PH01000003G2570	1057	806.425	71	9.0839
PH01000003G2600	1746	1495.42	170	11.729
PH01000003G2650	3674	3423.42	147	4.43031
PH01000003G2710	2482	2231.42	67	3.09792
PH01000003G2730	820	569.691	13	2.35441
PH01000003G2770	3471	3220.42	97	3.10768
PH01000003G3040	2027	1776.42	111	6.44694
PH01000003G3120	2624	2373.42	348	15.128
PH01000003G3170	772	521.803	11	2.17502
PH01000003G3180	3435	3184.42	688	22.2913
PH01000003G3290	729	479.051	0	0
PH01000003G3390	1275	1024.42	99	9.97086
PH01000003G3550	2186	1935.42	66.2887	3.53379
PH01000003G3560	1456	1205.42	4464.94	382.167
PH01000003G3570	3368	3117.42	316	10.4585
PH01000003G3590	1969	1718.42	232.464	13.9573
PH01000003G3600	856	605.631	84	14.3103
PH01000003G3650	2876	2625.42	3543	139.235
PH01000003G3670	782	531.803	55	10.6706
PH01000003G3690	1682	1431.42	78	5.62217
PH01000003G3730	1397	1146.42	4678	421.01
PH01000003G3770	2367	2116.42	196	9.555
PH01000003G3800	3588	3337.42	28.0758	0.867958
PH01000003G3870	1639	1388.42	3	0.222934
PH01000003G3960	3529	3278.42	115	3.61918
PH01000003G4010	1495	1244.42	1	0.0829104
PH01000003G4150	1135	884.425	142	16.5655
PH01000003G4180	1884	1633.42	0	0
PH01000003G4200	1611	1360.42	21	1.59266
PH01000003G4210	837	586.691	43	7.562
PH01000003G4220	3224	2973.42	2	0.0693986
PH01000003G4260	3690	3439.42	79	2.36984
PH01000003G4290	1884	1633.42	146	9.22213
PH01000004G0040	2189	1938.42	35.3971	1.88407
PH01000004G0130	1755	1504.42	468.68	32.1428
PH01000004G0140	1339	1088.42	109	10.3325
PH01000004G0220	1435	1184.42	5.0868	0.443113
PH01000004G0240	2966	2715.42	28.4266	1.0801
PH01000004G0260	1626	1375.42	29	2.1754
PH01000004G0290	1569	1318.42	103	8.06045
PH01000004G0400	3768	3517.42	1822	53.4442
PH01000004G0480	1528	1277.42	0	0
PH01000004G0500	3985	3734.42	90	2.48655
PH01000004G0570	2259	2008.42	2339.37	120.177
PH01000004G0650	2445	2194.42	747	35.1219
PH01000004G0740	1392	1141.42	92	8.31607
PH01000004G0870	1282	1031.42	124	12.404
PH01000004G0950	3416	3165.42	381	12.4185
PH01000004G0980	2525	2274.42	197	8.9366
PH01000004G1010	2166	1915.42	212	11.4195
PH01000004G1020	1009	758.425	16	2.17663
PH01000004G1040	1457	1206.42	1125.55	96.2589
PH01000004G1130	1357	1106.42	5	0.466257
PH01000004G1140	2056	1805.42	46.6868	2.66804
PH01000004G1210	2865	2614.42	101	3.98587
PH01000004G1260	1952	1701.42	3241	196.537
PH01000004G1350	638	388.529	0	0
PH01000004G1430	4305	4054.42	323.108	8.22236
PH01000004G1440	1176	925.425	1	0.11149
PH01000004G1550	1377	1126.42	21	1.92351
PH01000004G1570	2008	1757.42	383	22.4854
PH01000004G1580	742	491.954	2058.5	431.723
PH01000004G1630	1742	1491.42	10.4829	0.725199
PH01000004G1680	2068	1817.42	241.657	13.7189
PH01000004G1720	1635	1384.42	112	8.34692
PH01000004G1750	2903	2652.42	362	14.0813
PH01000004G1840	865	614.631	103	17.2902
PH01000004G1850	2275	2024.42	96	4.89268
PH01000004G1860	2660	2409.42	1337	57.2527
PH01000004G2090	2041	1790.42	16	0.922023
PH01000004G2190	1854	1603.42	268	17.245
PH01000004G2200	1524	1273.42	89	7.21098
PH01000004G2210	1714	1463.42	38.7099	2.72916
PH01000004G2220	3795	3544.42	191.814	5.58356
PH01000004G2230	4560	4309.42	341	8.16418
PH01000004G2550	2315	2064.42	435	21.7404
PH01000004G2710	3901	3650.42	228.698	6.46392
PH01000004G2830	3151	2900.42	200.437	7.13007
PH01000004G2870	2605	2354.42	31.5673	1.38334
PH01000004G2930	2118	1867.42	44	2.43101
PH01000004G3000	2658	2407.42	9	0.385716
PH01000004G3020	3060	2809.42	72	2.64419
PH01000004G3030	3100	2849.42	253	9.16096
PH01000004G3040	1335	1084.42	41	3.90088
PH01000004G3200	3162	2911.42	83	2.94137
PH01000004G3220	1132	881.425	27.4216	3.20985
PH01000004G3230	3246	2995.42	614	21.1489
PH01000004G3260	1604	1353.42	1	0.0762331
PH01000004G3370	2237	1986.42	334	17.3481
PH01000004G3560	1813	1562.42	271.311	17.9162
PH01000004G3640	1358	1107.42	320.414	29.8521
PH01000004G3680	2967	2716.42	2	0.0759644
PH01000004G3830	2665	2414.42	1933	82.603
PH01000004G3970	5735	5484.42	93	1.74956
PH01000004G4070	1562	1311.42	2077.77	163.468
PH01000004G4080	2192	1941.42	70	3.7201
PH01000004G4100	3704	3453.42	325.614	9.72817
PH01000004G4410	3979	3728.42	96.143	2.66054
PH01000004G4460	2270	2019.42	50	2.55458
PH01000004G4470	1904	1653.42	120	7.48815
PH01000005G0010	1388	1137.42	3	0.27213
PH01000005G0050	1832	1581.42	52	3.3926
PH01000005G0140	895	644.631	7	1.12038
PH01000005G0150	2289	2038.42	34	1.72092
PH01000005G0270	5064	4813.42	38	0.81453
PH01000005G0290	5557	5306.42	7	0.136105
PH01000005G0300	4236	3985.42	185.441	4.80073
PH01000005G0310	2697	2446.42	76.762	3.23737
PH01000005G0330	1061	810.425	82	10.4395
PH01000005G0400	5518	5267.42	57	1.11649
PH01000005G0450	2806	2555.42	148	5.97553
PH01000005G0500	2803	2552.42	410.172	16.5802
PH01000005G0510	6423	6172.42	518.605	8.66879
PH01000005G0580	2793	2542.42	12	0.48698
PH01000005G0590	621	371.604	8	2.2212
PH01000005G0680	509	260.918	0	0
PH01000005G0850	891	640.631	18	2.89896
PH01000005G0880	1234	983.425	19	1.99338
PH01000005G0920	2159	1908.42	29	1.56784
PH01000005G0960	1998	1747.42	1432.83	84.6008
PH01000005G0970	2594	2343.42	51.3873	2.26247
PH01000005G1020	6338	6087.42	191.666	3.24855
PH01000005G1030	3752	3501.42	468	13.7905
PH01000005G1170	3071	2820.42	199	7.27975
PH01000005G1180	2276	2025.42	139.094	7.08547
PH01000005G1190	1823	1572.42	465	30.5113
PH01000005G1200	1133	882.425	148	17.3046
PH01000005G1210	3975	3724.42	291	8.06142
PH01000005G1220	2859	2608.42	1282.37	50.7237
PH01000005G1230	4251	4000.42	208.299	5.37228
PH01000005G1260	2690	2439.42	4	0.16918
PH01000005G1300	1055	804.425	2487	318.983
PH01000005G1320	1597	1346.42	514	39.3875
PH01000005G1390	1252	1001.42	374	38.5328
PH01000005G1420	4174	3923.42	72	1.89341
PH01000005G1450	3147	2896.42	105	3.74028
PH01000005G1460	1106	855.425	62	7.47804
PH01000005G1500	3086	2835.42	124.621	4.53474
PH01000005G1530	1774	1523.42	45	3.04768
PH01000005G1580	5922	5671.42	10	0.181922
PH01000005G1660	2619	2368.42	3	0.130689
PH01000005G1770	1501	1250.42	21	1.73276
PH01000005G1790	2637	2386.42	38	1.64291
PH01000005G1800	1219	968.425	633	67.4397
PH01000005G1820	962	711.497	217	31.4677
PH01000005G1830	2110	1859.42	441	24.4702
PH01000005G1850	2611	2360.42	14	0.611949
PH01000005G1950	1277	1026.42	383	38.499
PH01000005G2010	1658	1407.42	343	25.1447
PH01000005G2020	1142	891.425	153	17.7086
PH01000005G2030	2523	2272.42	359	16.2998
PH01000005G2110	4275	4024.42	737.112	18.8976
PH01000005G2160	3950	3699.42	228	6.35885
PH01000005G2200	2230	1979.42	148.733	7.75256
PH01000005G2210	1314	1063.42	562	54.5264
PH01000005G2240	2553	2302.42	187.842	8.41753
PH01000005G2310	2800	2549.42	68	2.75197
PH01000005G2340	2113	1862.42	840.578	46.5669
PH01000005G2360	1980	1729.42	117.325	6.99949
PH01000005G2470	1204	953.425	167	18.0721
PH01000005G2480	1743	1492.42	77	5.32324
PH01000005G2540	694	444.238	78	18.1158
PH01000005G2550	2464	2213.42	184.969	8.62206
PH01000005G2560	4462	4211.42	1589.96	38.9525
PH01000005G2580	2017	1766.42	15	0.87614
PH01000005G2590	2216	1965.42	220	11.549
PH01000005G2820	1193	942.425	362	39.6314
PH01000005G2870	1533	1282.42	123	9.8958
PH01000005G2880	2706	2455.42	48	2.01694
PH01000005G2890	3682	3431.42	326.773	9.82539
PH01000005G2900	1417	1166.42	11	0.973002
PH01000005G2920	985	734.425	12.0089	1.68707
PH01000005G2970	3444	3193.42	58	1.87391
PH01000005G3020	3854	3603.42	255.339	7.31104
PH01000005G3030	3614	3363.42	1108.67	34.0094
PH01000005G3110	3202	2951.42	1022	35.727
PH01000005G3140	4196	3945.42	277	7.24375
PH01000005G3210	3050	2799.42	1236	45.5541
PH01000005G3220	3756	3505.42	1552	45.6803
PH01000005G3350	2989	2738.42	2	0.0753541
PH01000005G3370	1219	968.425	71	7.56432
PH01000005G3390	825	574.691	282	50.6282
PH01000005G3400	1763	1512.42	172	11.7336
PH01000005G3460	2143	1892.42	455.265	24.8212
PH01000005G3500	3420	3169.42	183.664	5.97891
PH01000005G3600	2441	2190.42	118.612	5.58701
PH01000005G3610	4172	3921.42	83	2.18379
PH01000005G3620	1297	1046.42	42	4.14113
PH01000005G3640	6766	6515.42	133.347	2.11164
PH01000005G3710	3005	2754.42	162.948	6.10373
PH01000005G3720	1794	1543.42	9	0.601637
PH01000005G3860	3517	3266.42	146	4.61167
PH01000005G4060	2472	2221.42	192	8.91758
PH01000005G4070	4239	3988.42	1075.29	27.8164
PH01000005G4150	3026	2775.42	2242.69	83.3716
PH01000006G0060	1866	1615.42	2.00351	0.127963
PH01000006G0210	1920	1669.42	2	0.123606
PH01000006G0350	2325	2074.42	57	2.83501
PH01000006G0380	1140	889.425	112	12.9923
PH01000006G0390	1394	1143.42	90	8.12106
PH01000006G0400	2179	1928.42	351	18.7794
PH01000006G0430	2146	1895.42	184	10.0159
PH01000006G0450	2278	2027.42	269.19	13.6991
PH01000006G0460	2100	1849.42	386	21.5342
PH01000006G0590	2120	1869.42	1	0.0551912
PH01000006G0610	1693	1442.42	123	8.79811
PH01000006G0660	2421	2170.42	10	0.475371
PH01000006G0760	3677	3426.42	816.144	24.5755
PH01000006G0810	2589	2338.42	128	5.6476
PH01000006G0880	1443	1192.42	17.2828	1.49542
PH01000006G0910	2904	2653.42	11	0.427724
PH01000006G0920	1064	813.425	89	11.2889
PH01000006G0940	2168	1917.42	80	4.30476
PH01000006G0960	1770	1519.42	100	6.79045
PH01000006G1010	1736	1485.42	71	4.93157
PH01000006G1030	1022	771.425	704	94.1579
PH01000006G1150	401	157.142	2.07682	1.36359
PH01000006G1230	1367	1116.42	1	0.0924162
PH01000006G1420	3147	2896.42	177.667	6.32882
PH01000006G1440	861	610.631	103	17.4035
PH01000006G1450	1074	823.425	41	5.13733
PH01000006G1570	2964	2713.42	80	3.04193
PH01000006G1670	2278	2027.42	39	1.98471
PH01000006G2010	2693	2442.42	165	6.97012
PH01000006G2190	2547	2296.42	35	1.57251
PH01000006G2220	1014	763.425	28	3.78416
PH01000006G2340	1132	881.425	1721	201.453
PH01000006G2370	804	553.803	285	53.0966
PH01000006G2390	2276	2025.42	114	5.80719
PH01000006G2400	2649	2398.42	231	9.93719
PH01000006G2410	4662	4411.42	108	2.52594
PH01000006G2500	3250	2999.42	12	0.412782
PH01000006G2600	1123	872.425	158	18.6856
PH01000006G2680	2213	1962.42	35	1.84015
PH01000006G2790	2336	2085.42	297.621	14.7247
PH01000006G2800	3181	2930.42	58.0705	2.04457
PH01000006G3040	2048	1797.42	440	25.2569
PH01000006G3200	1580	1329.42	15	1.16414
PH01000006G3240	4135	3884.42	556	14.7681
PH01000006G3330	1825	1574.42	0	0
PH01000006G3340	2391	2140.42	48	2.31376
PH01000006G3360	2683	2432.42	278	11.7919
PH01000006G3520	2017	1766.42	466	27.2188
PH01000006G3570	1936	1685.42	75	4.59124
PH01000006G3600	766	515.803	548	109.616
PH01000006G3670	3106	2855.42	45	1.626
PH01000006G3730	2001	1750.42	91.9176	5.41792
PH01000007G0730	4304	4053.42	61	1.55269
PH01000007G0830	1832	1581.42	235	15.3319
PH01000007G0890	1132	881.425	67.642	7.91787
PH01000007G1150	4744	4493.42	300.786	6.90649
PH01000007G1340	2979	2728.42	477	18.0378
PH01000007G1470	3804	3553.42	338	9.81403
PH01000007G1520	5823	5572.42	23	0.425854
PH01000007G1740	2405	2154.42	127	6.08205
PH01000007G1750	1778	1527.42	92	6.21449
PH01000007G1880	4435	4184.42	76	1.87394
PH01000007G1960	2752	2501.42	459	18.9323
PH01000007G2030	2114	1863.42	42	2.32549
PH01000007G2100	3115	2864.42	154	5.54704
PH01000007G2380	2782	2531.42	157	6.399
PH01000007G2390	2888	2637.42	538	21.0465
PH01000007G2400	4523	4272.42	151	3.64653
PH01000007G2410	2455	2204.42	88	4.11875
PH01000007G2600	1751	1500.42	1238.21	85.1445
PH01000007G2620	804	553.803	167	31.1128
PH01000007G2760	4408	4157.42	196.362	4.87316
PH01000007G2850	809	558.803	20	3.69274
PH01000007G2860	3813	3562.42	728.325	21.0939
PH01000007G2920	1549	1298.42	39	3.09903
PH01000007G2970	1651	1400.42	29	2.13656
PH01000007G3010	1124	873.425	24	2.83507
PH01000007G3080	3292	3041.42	60	2.03541
PH01000007G3130	1828	1577.42	50	3.27039
PH01000007G3150	3845	3594.42	514	14.7541
PH01000007G3190	1211	960.425	3	0.322282
PH01000007G3320	2774	2523.42	1463.16	59.8244
PH01000007G3390	4156	3905.42	738	19.4969
PH01000007G3570	1862	1611.42	32	2.04888
PH01000007G3590	845	594.691	2	0.346989
PH01000007G3600	3146	2895.42	12	0.427609
PH01000007G3610	1311	1060.42	107	10.4107
PH01000007G3680	4289	4038.42	90	2.29937
PH01000008G0200	2811	2560.42	50	2.01482
PH01000008G0420	4901	4650.42	21.2418	0.471276
PH01000008G0500	1084	833.425	572.796	70.9106
PH01000008G0920	1581	1330.42	641	49.7102
PH01000008G1020	1521	1270.42	60.9162	4.94722
PH01000008G1030	933	682.566	18	2.72085
PH01000008G1080	2813	2562.42	19	0.765033
PH01000008G1140	1429	1178.42	403.304	35.3109
PH01000008G1310	1266	1015.42	82	8.33189
PH01000008G1430	1678	1427.42	9	0.650529
PH01000008G1440	1045	794.425	2	0.25975
PH01000008G1510	2324	2073.42	123	6.12061
PH01000008G1530	1440	1189.42	14333.6	1243.36
PH01000008G1540	2288	2037.42	777.265	39.3609
PH01000008G1560	2073	1822.42	77	4.35932
PH01000008G2080	754	503.854	156	31.9446
PH01000008G2090	860	609.631	176	29.7868
PH01000008G2100	3466	3215.42	2	0.0641755
PH01000008G2130	1010	759.425	14	1.90205
PH01000008G2140	2786	2535.42	216.365	8.80467
PH01000008G2210	817	566.691	4	0.728268
PH01000008G2240	1382	1131.42	43	3.92121
PH01000008G2370	1187	936.425	2155	237.439
PH01000008G2420	2533	2282.42	732	33.0897
PH01000008G2470	5617	5366.42	526.843	10.1292
PH01000008G2620	1549	1298.42	146	11.6015
PH01000008G2640	429	183.454	1	0.562406
PH01000008G2650	1690	1439.42	3	0.215035
PH01000008G2700	5627	5376.42	573	10.9961
PH01000008G2800	1315	1064.42	80	7.75448
PH01000008G2960	4334	4083.42	1110	28.0463
PH01000008G3080	1539	1288.42	72	5.76569
PH01000008G3090	3014	2763.42	17	0.634715
PH01000008G3130	2554	2303.42	5.04277	0.225877
PH01000008G3210	1676	1425.42	150	10.8574
PH01000008G3230	4225	3974.42	4	0.10384
PH01000009G0030	7292	7041.42	112	1.6411
PH01000009G0060	3118	2867.42	47	1.69116
PH01000009G0150	2854	2603.42	52	2.0608
PH01000009G0160	2560	2309.42	63	2.81458
PH01000009G0260	2198	1947.42	1823	96.5836
PH01000009G0270	740	490.003	111	23.3723
PH01000009G0300	1389	1138.42	143	12.9601
PH01000009G0320	4314	4063.42	49	1.24417
PH01000009G0350	1370	1119.42	1139.13	104.992
PH01000009G0360	1703	1452.42	120.526	8.56182
PH01000009G0410	5848	5597.42	258.539	4.76558
PH01000009G0420	958	707.497	630	91.8742
PH01000009G0430	1944	1693.42	15	0.913909
PH01000009G0510	1434	1183.42	345	30.0785
PH01000009G0530	1386	1135.42	388	35.2575
PH01000009G0540	761	510.854	31	6.26098
PH01000009G0590	3147	2896.42	549	19.5563
PH01000009G0600	2152	1901.42	98.7257	5.35709
PH01000009G0810	2567	2316.42	481	21.4242
PH01000009G0830	2706	2455.42	1406	59.0794
PH01000009G0840	2551	2300.42	9	0.403657
PH01000009G0850	2671	2420.42	16	0.682034
PH01000009G0870	1084	833.425	3240.58	401.175
PH01000009G0890	1569	1318.42	208	16.2774
PH01000009G0970	7299	7048.42	850	12.4424
PH01000009G1080	1642	1391.42	49.2737	3.65371
PH01000009G1200	1160	909.425	24.5521	2.78547
PH01000009G1230	1152	901.425	4	0.457834
PH01000009G1240	2359	2108.42	814	39.8331
PH01000009G1290	2414	2163.42	53	2.52762
PH01000009G1300	1207	956.425	21	2.26541
PH01000009G1330	2373	2122.42	459.301	22.3277
PH01000009G1370	1989	1738.42	32	1.8992
PH01000009G1380	2331	2080.42	28	1.38862
PH01000009G1390	2099	1848.42	178	9.93564
PH01000009G1450	1756	1505.42	207	14.1869
PH01000009G1510	1656	1405.42	11	0.807538
PH01000009G1600	504	255.997	0	0
PH01000009G1660	1333	1082.42	108.016	10.296
PH01000009G1670	1121	870.425	38	4.50433
PH01000009G1680	4408	4157.42	249	6.17949
PH01000009G1800	1312	1061.42	299	29.0643
PH01000009G1870	4434	4183.42	12	0.295956
PH01000009G1900	1705	1454.42	854.61	60.6253
PH01000009G1940	1046	795.425	9	1.1674
PH01000009G1960	1548	1297.42	6	0.477141
PH01000009G2100	1362	1111.42	109	10.1187
PH01000009G2130	2303	2052.42	345.973	17.3921
PH01000009G2140	1622	1371.42	199	14.9713
PH01000009G2190	4497	4246.42	144	3.49878
PH01000009G2290	2972	2721.42	868	32.908
PH01000009G2360	1584	1333.42	374	28.9388
PH01000009G2390	494	246.175	3864.79	1619.8
PH01000009G2460	1480	1229.42	361.447	30.3334
PH01000009G2490	2646	2395.42	68	2.9289
PH01000009G2500	2374	2123.42	50	2.42947
PH01000009G2540	2910	2659.42	70.7984	2.74671
PH01000009G2590	587	337.851	33	10.0778
PH01000009G2680	2164	1913.42	1460.6	78.7585
PH01000009G2750	2146	1895.42	17	0.92538
PH01000009G2810	761	510.854	22	4.44327
PH01000009G2840	1778	1527.42	29	1.95892
PH01000009G2920	2014	1763.42	40	2.34035
PH01000009G2950	2033	1782.42	14	0.810391
PH01000009G2960	3827	3576.42	20	0.576977
PH01000009G3360	2213	1962.42	974.735	51.2473
PH01000009G3370	1504	1253.42	1024	84.2906
PH01000010G0100	2421	2170.42	628.767	29.8898
PH01000010G0110	1117	866.425	4	0.476329
PH01000010G0140	3058	2807.42	46	1.69055
PH01000010G0220	6657	6406.42	1293.58	20.8332
PH01000010G0280	3028	2777.42	121	4.49491
PH01000010G0320	3017	2766.42	261	9.73418
PH01000010G0350	2504	2253.42	65	2.9761
PH01000010G0360	1435	1184.42	55	4.79107
PH01000010G0450	1186	935.425	564.817	62.2984
PH01000010G0460	1404	1153.42	94	8.40846
PH01000010G0610	2265	2014.42	385.619	19.7508
PH01000010G0620	4612	4361.42	110	2.60221
PH01000010G0640	1525	1274.42	587	47.5227
PH01000010G0700	1794	1543.42	3	0.200546
PH01000010G0730	1078	827.425	1167.71	145.608
PH01000010G0740	4830	4579.42	142	3.1993
PH01000010G0760	1409	1158.42	36.2206	3.226
PH01000010G0770	1890	1639.42	48	3.02084
PH01000010G0780	1022	771.425	31	4.14616
PH01000010G0850	2103	1852.42	499	27.7931
PH01000010G0990	3156	2905.42	118	4.19035
PH01000010G1020	1236	985.425	1357.71	142.155
PH01000010G1070	3632	3381.42	4	0.12205
PH01000010G1080	3945	3694.42	24	0.670258
PH01000010G1090	838	587.691	2	0.351122
PH01000010G1120	1463	1212.42	1523.23	129.625
PH01000010G1130	2951	2700.42	1703.53	65.0872
PH01000010G1220	3948	3697.42	92.3051	2.57575
PH01000010G1380	1898	1647.42	0	0
PH01000010G1410	7233	6982.42	384.395	5.68
PH01000010G1470	3629	3378.42	80	2.44317
PH01000010G1530	3202	2951.42	55	1.92269
PH01000010G1560	2122	1871.42	102	5.62348
PH01000010G1590	2698	2447.42	331	13.9539
PH01000010G1610	4855	4604.42	605	13.5568
PH01000010G1820	1995	1744.42	9	0.532314
PH01000010G1850	4540	4289.42	269.039	6.47134
PH01000010G1950	2143	1892.42	0	0
PH01000010G1960	2560	2309.42	141.526	6.3228
PH01000010G2010	1730	1479.42	32	2.23169
PH01000010G2050	1770	1519.42	1277	86.714
PH01000010G2350	2196	1945.42	1163.47	61.7049
PH01000010G2470	3880	3629.42	328.18	9.32935
PH01000010G2480	1622	1371.42	42	3.15977
PH01000010G2510	1104	853.425	66	7.97915
PH01000010G2530	1205	954.425	488	52.754
PH01000010G2550	4344	4093.42	218	5.49474
PH01000010G2650	2244	1993.42	122.466	6.3386
PH01000010G2680	2506	2255.42	83	3.79688
PH01000010G2720	1469	1218.42	0	0
PH01000010G2770	1400	1149.42	142	12.7463
PH01000010G2810	2535	2284.42	8	0.361319
PH01000010G2820	1924	1673.42	135	8.32349
PH01000010G2990	2358	2107.42	5	0.244791
PH01000010G3030	7480	7229.42	305.999	4.3671
PH01000010G3060	2252	2001.42	0	0
PH01000010G3080	3143	2892.42	91	3.24606
PH01000010G3100	3382	3131.42	1474	48.5661
PH01000010G3140	2682	2431.42	780.212	33.1077
PH01000010G3150	2314	2063.42	196	9.80043
PH01000010G3180	1466	1215.42	581	49.3203
PH01000011G0130	2547	2296.42	326	14.6468
PH01000011G0270	2403	2152.42	102	4.88934
PH01000011G0320	1962	1711.42	2.01545	0.121504
PH01000011G0540	4261	4010.42	23.732	0.61055
PH01000011G0550	2932	2681.42	23	0.884993
PH01000011G0660	3429	3178.42	118	3.83043
PH01000011G1090	1183	932.425	11	1.21718
PH01000011G1110	2309	2058.42	5026	251.921
PH01000011G1210	1629	1378.42	368.702	27.5975
PH01000011G1240	4721	4470.42	228	5.26216
PH01000011G1270	1003	752.425	114	15.6322
PH01000011G1330	3109	2858.42	91	3.28467
PH01000011G1350	1009	758.425	64	8.70653
PH01000011G1390	5045	4794.42	87	1.87223
PH01000011G1470	4001	3750.42	244.405	6.72369
PH01000011G1530	2254	2003.42	130	6.69496
PH01000011G1610	1202	951.425	5587.82	605.962
PH01000011G1700	2597	2346.42	83	3.64963
PH01000011G1710	831	580.691	4	0.71071
PH01000011G1730	1859	1608.42	181	11.6106
PH01000011G1850	735	485.051	36	7.6576
PH01000011G1880	2858	2607.42	149	5.89593
PH01000011G1890	2629	2378.42	248	10.7582
PH01000011G1900	2404	2153.42	1345	64.4422
PH01000011G1960	1891	1640.42	320.39	20.1511
PH01000011G1970	1688	1437.42	43	3.08646
PH01000011G2050	2193	1942.42	612.007	32.508
PH01000011G2080	1549	1298.42	158	12.555
PH01000011G2100	2773	2522.42	32	1.30891
PH01000011G2110	1629	1378.42	25	1.87126
PH01000011G2120	1363	1112.42	47	4.35918
PH01000011G2220	1480	1229.42	147	12.3365
PH01000011G2340	1261	1010.42	171	17.461
PH01000011G2580	2839	2588.42	16.0026	0.637869
PH01000011G2670	2997	2746.42	160.46	6.02805
PH01000011G2710	2063	1812.42	63	3.5864
PH01000011G2810	2307	2056.42	169	8.47913
PH01000011G2980	3915	3664.42	372	10.4741
PH01000011G2990	2073	1822.42	727.423	41.1827
PH01000011G3000	1468	1217.42	49	4.15271
PH01000011G3020	2234	1983.42	614	31.9397
PH01000011G3030	2687	2436.42	26	1.10103
PH01000011G3060	1969	1718.42	85.7093	5.14607
PH01000011G3210	3965	3714.42	215	5.97206
PH01000012G0010	902	651.566	10	1.5835
PH01000012G0070	1478	1227.42	182	15.2987
PH01000012G0140	4989	4738.42	277	6.03147
PH01000012G0150	1848	1597.42	41	2.64814
PH01000012G0160	1851	1600.42	52	3.35232
PH01000012G0190	2208	1957.42	395.148	20.8282
PH01000012G0240	2189	1938.42	12	0.638719
PH01000012G0330	714	464.192	463	102.911
PH01000012G0350	3915	3664.42	51	1.43596
PH01000012G0400	2671	2420.42	4308.99	183.68
PH01000012G0420	4163	3912.42	86.8533	2.29043
PH01000012G0490	2072	1821.42	3065	173.619
PH01000012G0560	2108	1857.42	1000	55.5477
PH01000012G0660	3046	2795.42	44	1.62399
PH01000012G0700	1475	1224.42	104	8.76353
PH01000012G0750	2516	2265.42	962	43.813
PH01000012G0830	2993	2742.42	873	32.8441
PH01000012G0930	1643	1392.42	148	10.9665
PH01000012G0950	888	637.631	19	3.07441
PH01000012G0960	920	669.566	34	5.23918
PH01000012G1010	4431	4180.42	279	6.88591
PH01000012G1020	455	208.332	1520.99	753.266
PH01000012G1040	3327	3076.42	606	20.3238
PH01000012G1060	2494	2243.42	38	1.74763
PH01000012G1090	8101	7850.42	122	1.60341
PH01000012G1110	4420	4169.42	34	0.841357
PH01000012G1160	1945	1694.42	120	7.30696
PH01000012G1170	1058	807.425	80.6396	10.3044
PH01000012G1230	861	610.631	3	0.506898
PH01000012G1250	1324	1073.42	13	1.24954
PH01000012G1300	1248	997.425	25.0908	2.59544
PH01000012G1310	2185	1934.42	78	4.16026
PH01000012G1330	2743	2492.42	114.48	4.73897
PH01000012G1530	1746	1495.42	256	17.6625
PH01000012G1560	1394	1143.42	1236	111.529
PH01000012G1620	4491	4240.42	70	1.7032
PH01000012G1630	1653	1402.42	3338.36	245.601
PH01000012G1640	1308	1057.42	74	7.22038
PH01000012G1750	1268	1017.42	3	0.304226
PH01000012G1880	971	720.497	44	6.30084
PH01000012G1890	2360	2109.42	47	2.29885
PH01000012G1900	3616	3365.42	254.257	7.7949
PH01000012G1930	1622	1371.42	146	10.9839
PH01000012G2000	1881	1630.42	97.1333	6.14675
PH01000012G2150	3085	2834.42	1197	43.5719
PH01000012G2160	1987	1736.42	400	23.7674
PH01000012G2230	6068	5817.42	720	12.7697
PH01000012G2270	2047	1796.42	236.826	13.6019
PH01000012G2360	1837	1586.42	70	4.55257
PH01000012G2370	1629	1378.42	536	40.1199
PH01000012G2420	2299	2048.42	179.689	9.05062
PH01000012G2490	2158	1907.42	161	8.70876
PH01000012G2610	1940	1689.42	1755	107.181
PH01000012G2620	1845	1594.42	412	26.6607
PH01000012G2650	2002	1751.42	1012	59.6165
PH01000012G2690	1670	1419.42	224	16.2822
PH01000012G2900	2691	2440.42	79.3909	3.35647
PH01000012G2960	4358	4107.42	253.21	6.36047
PH01000013G0080	3827	3576.42	485.364	14.0022
PH01000013G0090	1285	1034.42	51	5.08685
PH01000013G0130	1805	1554.42	153	10.1555
PH01000013G0260	4345	4094.42	347	8.74408
PH01000013G0270	864	613.631	10	1.6814
PH01000013G0290	2555	2304.42	28.0554	1.25612
PH01000013G0420	1719	1468.42	24427	1716.31
PH01000013G0550	2599	2348.42	1040	45.6914
PH01000013G0830	5675	5424.42	535.454	10.1846
PH01000013G0860	1623	1372.42	268	20.1476
PH01000013G1010	4002	3751.42	248	6.82076
PH01000013G1020	2897	2646.42	897.589	34.9942
PH01000013G1030	2555	2304.42	114.446	5.1241
PH01000013G1080	3641	3390.42	179	5.44724
PH01000013G1110	1924	1673.42	21	1.29476
PH01000013G1120	1704	1453.42	400	28.3952
PH01000013G1210	2583	2332.42	65	2.8753
PH01000013G1310	969	718.497	23	3.30279
PH01000013G1330	1726	1475.42	17	1.1888
PH01000013G1480	1176	925.425	750	83.6176
PH01000013G1500	2228	1977.42	558	29.1147
PH01000013G1620	1988	1737.42	321	19.0624
PH01000013G1690	346	107.692	74	70.8965
PH01000013G1830	724	474.051	100	21.7647
PH01000013G1920	3206	2955.42	195.7	6.83201
PH01000013G1960	1580	1329.42	1129.96	87.6954
PH01000013G2090	3273	3022.42	0	0
PH01000013G2230	4985	4734.42	721	15.7125
PH01000013G2240	5422	5171.42	330	6.58387
PH01000013G2450	2570	2319.42	330	14.6795
PH01000013G2460	4086	3835.42	27	0.72632
PH01000013G2480	2329	2078.42	97.7329	4.85159
PH01000013G2540	3885	3634.42	294	8.34621
PH01000013G2600	1670	1419.42	41	2.98023
PH01000013G2610	1722	1471.42	305.175	21.3987
PH01000013G2620	858	607.631	151.203	25.6742
PH01000013G2730	2358	2107.42	66	3.23124
PH01000013G2740	2457	2206.42	126	5.89195
PH01000013G2820	2056	1805.42	25	1.42869
PH01000014G0030	725	475.051	256.969	55.8108
PH01000014G0040	4470	4219.42	370	9.04745
PH01000014G0070	2159	1908.42	74.9234	4.05061
PH01000014G0090	2876	2625.42	47	1.84704
PH01000014G0130	778	527.803	36	7.03733
PH01000014G0180	2428	2177.42	342	16.2054
PH01000014G0210	3781	3530.42	90.4395	2.64307
PH01000014G0220	495	247.175	149	62.1957
PH01000014G0340	2100	1849.42	269.589	15.0398
PH01000014G0360	1352	1101.42	22147	2074.62
PH01000014G0390	2773	2522.42	2441.42	99.8622
PH01000014G0400	1020	769.425	2	0.268189
PH01000014G0460	2903	2652.42	137.121	5.33383
PH01000014G0470	1865	1614.42	21	1.34208
PH01000014G0510	4112	3861.42	66	1.76349
PH01000014G0540	2441	2190.42	182.009	8.57319
PH01000014G0560	537	288.445	36	12.8771
PH01000014G0610	1862	1611.42	256	16.3911
PH01000014G0960	622	372.604	89	24.6445
PH01000014G0980	5200	4949.42	44	0.917224
PH01000014G0990	6629	6378.42	82	1.32641
PH01000014G1010	2277	2026.42	3128	159.263
PH01000014G1060	2306	2055.42	124	6.2244
PH01000014G1100	2098	1847.42	60	3.35091
PH01000014G1120	1577	1326.42	7	0.544494
PH01000014G1170	2491	2240.42	172	7.92092
PH01000014G1190	1555	1304.42	18	1.42374
PH01000014G1200	2234	1983.42	19	0.988361
PH01000014G1270	2782	2531.42	21	0.855917
PH01000014G1320	1731	1480.42	155	10.8025
PH01000014G1340	2103	1852.42	86	4.79
PH01000014G1410	2236	1985.42	40	2.07866
PH01000014G1430	4604	4353.42	591	14.0066
PH01000014G1630	1582	1331.42	163	12.6313
PH01000014G1830	4615	4364.42	6	0.141841
PH01000014G1850	951	700.497	2	0.294579
PH01000014G1860	2070	1819.42	0	0
PH01000014G2000	3335	3084.42	1	0.0334506
PH01000014G2020	1759	1508.42	9	0.615597
PH01000014G2100	860	609.631	120	20.3092
PH01000014G2120	1970	1719.42	226	13.5613
PH01000014G2170	1262	1011.42	25	2.55026
PH01000014G2300	2206	1955.42	57	3.00754
PH01000014G2320	2674	2423.42	177	7.53566
PH01000014G2340	826	575.691	42	7.52727
PH01000014G2450	3102	2851.42	90.6584	3.28038
PH01000014G2460	1267	1016.42	25	2.53771
PH01000014G2470	2923	2672.42	63	2.43228
PH01000014G2480	1625	1374.42	8	0.600547
PH01000014G2500	2651	2400.42	89.7473	3.85755
PH01000014G2580	4440	4189.42	1159	28.5435
PH01000014G2660	899	648.566	64.6989	10.2925
PH01000014G2680	2608	2357.42	161	7.04637
PH01000015G0010	1239	988.425	61	6.36743
PH01000015G0080	1992	1741.42	925	54.8043
PH01000015G0090	1795	1544.42	220	14.6972
PH01000015G0160	2127	1876.42	1246.98	68.5656
PH01000015G0190	1065	814.425	137	17.3559
PH01000015G0220	847	596.691	126	21.7871
PH01000015G0230	2571	2320.42	20	0.889283
PH01000015G0260	1720	1469.42	13	0.912796
PH01000015G0350	2788	2537.42	8	0.325293
PH01000015G0390	2294	2043.42	7	0.353441
PH01000015G0410	1588	1337.42	0	0
PH01000015G0510	2570	2319.42	56	2.49107
PH01000015G0530	2080	1829.42	18	1.01516
PH01000015G0540	4102	3851.42	75	2.00917
PH01000015G0560	1527	1276.42	1148	92.7949
PH01000015G0610	1234	983.425	41.303	4.3333
PH01000015G0640	1921	1670.42	175	10.8091
PH01000015G0650	3741	3490.42	1776.56	52.5145
PH01000015G0810	2167	1916.42	853.439	45.9471
PH01000015G1290	2849	2598.42	484.644	19.2438
PH01000015G1320	2188	1937.42	1257.27	66.9547
PH01000015G1390	2242	1991.42	38	1.96878
PH01000015G1440	2554	2303.42	214.399	9.60344
PH01000015G1480	3729	3478.42	109.297	3.24194
PH01000015G1490	2687	2436.42	70.0471	2.9663
PH01000015G1560	2277	2026.42	235	11.9651
PH01000015G1630	2889	2638.42	179.909	7.03534
PH01000015G1760	1044	793.425	6	0.780231
PH01000015G1770	3599	3348.42	67	2.06449
PH01000015G1970	3998	3747.42	33	0.90857
PH01000015G2020	1547	1296.42	110.984	8.83262
PH01000015G2030	463	216.011	96	45.8536
PH01000015G2060	1741	1490.42	389	26.9288
PH01000015G2120	1769	1518.42	15	1.01924
PH01000015G2130	4425	4174.42	148.572	3.67212
PH01000015G2140	8217	7966.42	82.4506	1.06784
PH01000015G2160	1550	1299.42	25	1.98503
PH01000015G2210	3227	2976.42	392	13.5884
PH01000015G2340	1464	1213.42	2	0.170057
PH01000015G2360	1358	1107.42	59	5.49687
PH01000015G2370	1499	1248.42	166	13.719
PH01000015G2420	2485	2234.42	373.33	17.2387
PH01000015G2440	3925	3674.42	373.54	10.4888
PH01000015G2450	1275	1024.42	0	0
PH01000015G2470	947	696.497	110	16.2949
PH01000015G2480	3912	3661.42	2347	66.1364
PH01000015G2590	6270	6019.42	1008.29	17.2826
PH01000015G2600	1067	816.425	416	52.572
PH01000015G2630	3323	3072.42	55	1.84697
PH01000015G2650	2824	2573.42	1032.06	41.3783
PH01000015G2730	2009	1758.42	310	18.1893
PH01000015G2760	3481	3230.42	238.476	7.61661
PH01000015G2850	2595	2344.42	27	1.18824
PH01000016G0110	1396	1145.42	408	36.7512
PH01000016G0120	1975	1724.42	0	0
PH01000016G0280	3060	2809.42	1188	43.6291
PH01000016G0320	1917	1666.42	106	6.56293
PH01000016G0340	2165	1914.42	38	2.04797
PH01000016G0440	2316	2065.42	9	0.449584
PH01000016G0530	3497	3246.42	539	17.1301
PH01000016G0540	3347	3096.42	49.8222	1.66012
PH01000016G0550	1034	783.425	28.7288	3.78353
PH01000016G0560	3344	3093.42	66	2.20131
PH01000016G0570	1833	1582.42	34	2.21684
PH01000016G0600	1633	1382.42	101	7.53802
PH01000016G0630	3893	3642.42	11	0.311587
PH01000016G0660	1083	832.425	104.231	12.919
PH01000016G0700	4633	4382.42	1993	46.9213
PH01000016G0730	833	582.691	112	19.8316
PH01000016G0830	3660	3409.42	1	0.0302619
PH01000016G0860	3022	2771.42	23.1902	0.863333
PH01000016G1030	4595	4344.42	921.515	21.8851
PH01000016G1040	2417	2166.42	356.851	16.995
PH01000016G1050	1652	1401.42	11	0.809842
PH01000016G1090	4111	3860.42	39	1.04233
PH01000016G1150	3946	3695.42	2930	81.8052
PH01000016G1190	1209	958.425	121	13.0258
PH01000016G1360	2046	1795.42	25.6013	1.4712
PH01000016G1570	1646	1395.42	661	48.8734
PH01000016G1580	3025	2774.42	478.698	17.8019
PH01000016G1650	962	711.497	970.825	140.781
PH01000016G1870	2016	1765.42	2469	144.294
PH01000016G2050	893	642.631	87.5669	14.0591
PH01000017G0030	2798	2547.42	137	5.54877
PH01000017G0070	5405	5154.42	1258.12	25.1837
PH01000017G0080	2046	1795.42	1226	70.4532
PH01000017G0150	1468	1217.42	1240	105.089
PH01000017G0270	1491	1240.42	20.6797	1.72009
PH01000017G0370	4662	4411.42	514.314	12.0289
PH01000017G0390	1889	1638.42	104	6.54914
PH01000017G0420	1908	1657.42	298	18.5507
PH01000017G0440	2043	1792.42	180	10.3612
PH01000017G0450	2302	2051.42	280.465	14.1059
PH01000017G0480	3194	2943.42	108.79	3.81342
PH01000017G0530	3404	3153.42	57	1.86496
PH01000017G0660	2687	2436.42	107.098	4.53529
PH01000017G0720	1008	757.425	106	14.4392
PH01000017G0730	1968	1717.42	117	7.02887
PH01000017G0740	2571	2320.42	158	7.02534
PH01000017G0870	2920	2669.42	94.1086	3.63739
PH01000017G0880	1592	1341.42	106	8.153
PH01000017G0910	2022	1771.42	19.3874	1.12921
PH01000017G0920	4173	3922.42	49	1.2889
PH01000017G0950	1387	1136.42	15.0287	1.36445
PH01000017G1100	3701	3450.42	212	6.33929
PH01000017G1110	3760	3509.42	112	3.29276
PH01000017G1130	3164	2913.42	879	31.1288
PH01000017G1140	2013	1762.42	247	14.4599
PH01000017G1200	1461	1210.42	39	3.32433
PH01000017G1210	2032	1781.42	91.4838	5.29852
PH01000017G1220	1078	827.425	11	1.37165
PH01000017G1420	2887	2636.42	35	1.36972
PH01000017G1500	2732	2481.42	178	7.4011
PH01000017G1540	1647	1396.42	37	2.73377
PH01000017G1550	2822	2571.42	115	4.61426
PH01000017G1560	2355	2104.42	387.1	18.9788
PH01000017G1610	1902	1651.42	0	0
PH01000017G1630	4583	4332.42	320	7.62073
PH01000017G1650	2245	1994.42	29	1.50023
PH01000017G1770	3291	3040.42	568.394	19.2883
PH01000017G1840	1351	1100.42	114	10.6886
PH01000017G1880	8934	8683.42	521	6.19048
PH01000017G1940	5719	5468.42	456.758	8.6179
PH01000017G1950	4536	4285.42	19	0.457443
PH01000017G1970	2082	1831.42	520	29.2949
PH01000017G1990	615	365.604	2750	776.068
PH01000017G2160	1569	1318.42	48	3.75633
PH01000017G2230	4098	3847.42	782	20.9708
PH01000017G2260	1793	1542.42	44	2.94324
PH01000017G2270	2837	2586.42	13	0.518586
PH01000017G2310	2888	2637.42	782.455	30.6095
PH01000017G2400	1094	843.425	2	0.244659
PH01000017G2410	1463	1212.42	19	1.61688
PH01000017G2520	6483	6232.42	613.161	10.1507
PH01000017G2560	2846	2595.42	24	0.95407
PH01000018G0120	1128	877.425	41	4.82116
PH01000018G0140	4190	3939.42	597	15.6358
PH01000018G0160	5988	5737.42	2031.15	36.5261
PH01000018G0310	2773	2522.42	92.5413	3.78525
PH01000018G0360	2279	2028.42	16.0102	0.814359
PH01000018G0370	1399	1148.42	97	8.71459
PH01000018G0380	4417	4166.42	461.776	11.4352
PH01000018G0430	2511	2260.42	25	1.14111
PH01000018G0580	2571	2320.42	1591.14	70.7488
PH01000018G0590	1570	1319.42	271	21.1915
PH01000018G0620	886	635.631	309	50.157
PH01000018G0630	1229	978.425	24	2.53082
PH01000018G0640	1665	1414.42	40	2.91782
PH01000018G0660	1817	1566.42	62	4.08376
PH01000018G0710	1703	1452.42	13.5719	0.964108
PH01000018G0750	720	470.051	341	74.8491
PH01000018G0760	1339	1088.42	42	3.98133
PH01000018G0790	2447	2196.42	2159	101.418
PH01000018G0810	1009	758.425	38	5.1695
PH01000018G0830	1686	1435.42	43	3.09076
PH01000018G0850	1484	1233.42	246	20.5779
PH01000018G0890	2679	2428.42	699	29.6982
PH01000018G0940	4178	3927.42	16	0.420329
PH01000018G0970	1396	1145.42	1637	147.455
PH01000018G1050	1582	1331.42	36	2.78974
PH01000018G1060	1787	1536.42	224.726	15.0911
PH01000018G1200	4535	4284.42	3	0.0722448
PH01000018G1270	2522	2271.42	115	5.22369
PH01000018G1460	2376	2125.42	799	38.7863
PH01000018G1570	1744	1493.42	82	5.66511
PH01000018G1600	1707	1456.42	15	1.06263
PH01000018G1610	4539	4288.42	8	0.192473
PH01000018G1630	2102	1851.42	134	7.46752
PH01000018G1640	1608	1357.42	7	0.532059
PH01000018G1710	3295	3044.42	1711.02	57.9866
PH01000018G1810	2478	2227.42	930	43.0782
PH01000018G1850	807	556.803	130	24.089
PH01000018G1890	1282	1031.42	38	3.80123
PH01000018G1920	1276	1025.42	45	4.52779
PH01000018G1930	2280	2029.42	109.337	5.55869
PH01000018G2000	3241	2990.42	94	3.24319
PH01000018G2140	1134	883.425	91.7027	10.71
PH01000018G2250	3133	2882.42	299.538	10.7219
PH01000018G2280	1207	956.425	233.219	25.1588
PH01000018G2290	2556	2305.42	71.1933	3.18615
PH01000018G2330	1290	1039.42	103.166	10.2405
PH01000018G2350	3532	3281.42	165.62	5.20748
PH01000018G2430	2817	2566.42	316	12.7039
PH01000018G2450	2160	1909.42	55	2.97192
PH01000018G2470	2682	2431.42	9.03432	0.383365
PH01000018G2540	2517	2266.42	215	9.78757
PH01000018G2550	1939	1688.42	817.37	49.9476
PH01000018G2640	3365	3114.42	44	1.45765
PH01000018G2720	2027	1776.42	227.628	13.2208
PH01000019G0020	2988	2737.42	1352	50.958
PH01000019G0030	1499	1248.42	22	1.81818
PH01000019G0110	2106	1855.42	20	1.11215
PH01000019G0130	1384	1133.42	163	14.8379
PH01000019G0150	3584	3333.42	8	0.247615
PH01000019G0160	1714	1463.42	6	0.423018
PH01000019G0200	729	479.051	1768.85	380.967
PH01000019G0220	603	353.675	272	79.3491
PH01000019G0260	3826	3575.42	476	13.7359
PH01000019G0310	4483	4232.42	40.8406	0.995589
PH01000019G0360	1418	1167.42	184	16.2617
PH01000019G0430	3520	3269.42	96.106	3.03289
PH01000019G0440	2305	2054.42	292	14.6646
PH01000019G0450	1822	1571.42	130.877	8.59303
PH01000019G0470	4259	4008.42	3304.39	85.0542
PH01000019G0480	1565	1314.42	125.019	9.81335
PH01000019G0530	3163	2912.42	305.975	10.8395
PH01000019G0570	1644	1393.42	453.495	33.5789
PH01000019G0580	3937	3686.42	21	0.587749
PH01000019G0630	2292	2041.42	648	32.7506
PH01000019G0750	2205	1954.42	1182.98	62.4503
PH01000019G0770	3626	3375.42	134	4.09594
PH01000019G0810	6583	6332.42	422.225	6.87941
PH01000019G0830	2928	2677.42	222.549	8.57601
PH01000019G0870	1720	1469.42	338.241	23.7496
PH01000019G0910	584	334.884	30	9.24281
PH01000019G0920	1988	1737.42	90.6892	5.38551
PH01000019G0990	1450	1199.42	573.311	49.3168
PH01000019G1000	3650	3399.42	44	1.33544
PH01000019G1090	3528	3277.42	46	1.44811
PH01000019G1100	1784	1533.42	245.426	16.5134
PH01000019G1110	3914	3663.42	116	3.26699
PH01000019G1140	10919	10668.4	1883.27	18.2134
PH01000019G1260	2153	1902.42	56	3.03709
PH01000019G1310	6608	6357.42	364.65	5.91796
PH01000019G1370	1359	1108.42	10	0.930832
PH01000019G1400	2914	2663.42	516.975	20.0266
PH01000019G1410	2928	2677.42	98	3.77647
PH01000019G1420	3220	2969.42	271	9.41618
PH01000019G1430	2277	2026.42	29.5719	1.50566
PH01000019G1450	9968	9717.42	34.0721	0.361764
PH01000019G1480	1797	1546.42	103	6.87205
PH01000019G1490	2077	1826.42	1411.49	79.7356
PH01000019G1600	1272	1021.42	981	99.0924
PH01000019G1620	6519	6268.42	2039.81	33.5745
PH01000019G1660	1563	1312.42	23	1.80814
PH01000019G1700	1499	1248.42	226.137	18.6891
PH01000019G1710	1517	1266.42	196	15.9681
PH01000019G1720	1831	1580.42	1643	107.261
PH01000019G1730	1538	1287.42	368.527	29.5342
PH01000019G1740	2399	2148.42	206	9.89292
PH01000019G1770	2096	1845.42	10	0.559089
PH01000019G1790	1597	1346.42	29	2.22225
PH01000019G1840	5798	5547.42	2823	52.5046
PH01000019G1850	4858	4607.42	1197.36	26.8129
PH01000019G1890	1744	1493.42	81	5.59602
PH01000019G1900	2183	1932.42	15	0.800878
PH01000019G1930	1967	1716.42	47	2.82521
PH01000019G1940	3435	3184.42	634.258	20.55
PH01000019G2080	3272	3021.42	524.88	17.9236
PH01000019G2100	2410	2159.42	453	21.644
PH01000019G2110	3913	3662.42	20.4648	0.576522
PH01000019G2150	3911	3660.42	42	1.18385
PH01000019G2160	1126	875.425	71	8.36791
PH01000019G2170	1531	1280.42	5	0.402897
PH01000019G2180	1801	1550.42	63.5605	4.22974
PH01000019G2190	1821	1570.42	27	1.77388
PH01000019G2200	2813	2562.42	49	1.97298
PH01000019G2230	2037	1786.42	245.76	14.194
PH01000019G2250	2618	2367.42	33	1.43819
PH01000019G2270	2931	2680.42	341	13.1259
PH01000019G2280	1762	1511.42	262	17.8851
PH01000019G2290	1525	1274.42	1530	123.867
PH01000019G2330	1845	1594.42	6	0.388262
PH01000019G2340	2026	1775.42	22	1.27849
PH01000019G2350	1597	1346.42	65	4.98091
PH01000019G2380	3401	3150.42	68	2.22699
PH01000019G2390	1273	1022.42	46	4.64199
PH01000019G2400	2200	1949.42	169	8.94454
PH01000019G2460	1919	1668.42	69	4.26698
PH01000019G2500	2408	2157.42	20	0.956471
PH01000019G2510	1027	776.425	106	14.0859
PH01000020G0010	1961	1710.42	581.934	35.1033
PH01000020G0020	3941	3690.42	127	3.55063
PH01000020G0070	2871	2620.42	29	1.14184
PH01000020G0110	3961	3710.42	20	0.55614
PH01000020G0120	2365	2114.42	86	4.19647
PH01000020G0260	2360	2109.42	7	0.342383
PH01000020G0270	2184	1933.42	130	6.93735
PH01000020G0320	2270	2019.42	154.395	7.8883
PH01000020G0340	1933	1682.42	33.3976	2.04813
PH01000020G0360	2898	2647.42	201	7.8334
PH01000020G0420	3285	3034.42	118	4.01221
PH01000020G0430	2909	2658.42	131.597	5.10738
PH01000020G0500	2017	1766.42	787	45.9682
PH01000020G0530	3413	3162.42	111.489	3.6374
PH01000020G0640	2063	1812.42	78	4.4403
PH01000020G0790	987	736.425	120	16.8124
PH01000020G0870	2125	1874.42	14	0.770615
PH01000020G0900	1829	1578.42	92	6.0137
PH01000020G0920	7322	7071.42	33	0.481487
PH01000020G0960	2264	2013.42	1.04517	0.0535588
PH01000020G0980	1024	773.425	5	0.667006
PH01000020G1010	1864	1613.42	1179	75.395
PH01000020G1080	3943	3692.42	65	1.81627
PH01000020G1090	2241	1990.42	65	3.36934
PH01000020G1160	2553	2302.42	348.395	15.6122
PH01000020G1170	2434	2183.42	80	3.78033
PH01000020G1250	3473	3222.42	32.1757	1.0302
PH01000020G1300	1610	1359.42	235	17.8357
PH01000020G1330	2076	1825.42	240	13.5652
PH01000020G1340	1823	1572.42	813	53.3456
PH01000020G1370	950	699.497	240	35.4
PH01000020G1380	2446	2195.42	200	9.39916
PH01000020G1390	4943	4692.42	153.567	3.37658
PH01000020G1430	2795	2544.42	29	1.17594
PH01000020G1440	2851	2600.42	450	17.8544
PH01000020G1490	2701	2450.42	96	4.0421
PH01000020G1500	1113	862.425	63	7.53697
PH01000020G1560	4070	3819.42	24	0.648322
PH01000020G1570	703	453.238	118.418	26.9569
PH01000020G1620	1828	1577.42	60	3.92446
PH01000020G1640	2993	2742.42	292	10.9856
PH01000020G1650	1262	1011.42	22	2.24423
PH01000020G1700	2883	2632.42	508	19.9106
PH01000020G1730	3507	3256.42	47	1.48914
PH01000020G1780	460	213.076	1	0.48422
PH01000020G1790	4394	4143.42	23	0.572725
PH01000020G1830	3819	3568.42	3.40221	0.0983698
PH01000020G1840	2862	2611.42	443	17.5027
PH01000020G1860	1515	1264.42	47	3.83515
PH01000020G1910	1076	825.425	13	1.62496
PH01000020G2000	1376	1125.42	1.60116	0.14679
PH01000020G2160	2128	1877.42	65	3.57214
PH01000020G2190	3860	3609.42	130	3.71606
PH01000020G2200	2043	1792.42	21	1.2088
PH01000020G2220	2087	1836.42	178	10.0006
PH01000020G2230	1840	1589.42	33	2.14216
PH01000020G2250	1891	1640.42	4	0.251583
PH01000020G2300	2787	2536.42	77.1398	3.13786
PH01000020G2310	1466	1215.42	13	1.10355
PH01000020G2590	4507	4256.42	79.0457	1.91607
PH01000020G2630	5168	4917.42	163	3.42001
PH01000020G2640	1742	1491.42	342.677	23.7062
PH01000020G2710	3762	3511.42	46.4435	1.36464
PH01000021G0020	1073	822.425	63	7.90355
PH01000021G0040	494	246.175	7	2.93381
PH01000021G0050	1044	793.425	104	13.524
PH01000021G0060	2598	2347.42	55.5963	2.44361
PH01000021G0190	1515	1264.42	913.773	74.563
PH01000021G0220	2381	2130.42	68	3.29322
PH01000021G0280	3998	3747.42	52	1.43169
PH01000021G0290	1625	1374.42	364	27.3249
PH01000021G0300	1481	1230.42	7	0.586976
PH01000021G0320	1717	1466.42	15	1.05538
PH01000021G0420	717	467.192	10	2.20842
PH01000021G0460	1840	1589.42	20	1.29828
PH01000021G0470	673	423.325	7	1.70609
PH01000021G0480	1948	1697.42	280.941	17.0767
PH01000021G0560	933	682.566	9920.34	1499.54
PH01000021G0630	1863	1612.42	2	0.127976
PH01000021G0680	674	424.325	617.337	150.107
PH01000021G0700	1606	1355.42	23	1.75077
PH01000021G0720	3514	3263.42	677.213	21.4106
PH01000021G0780	2496	2245.42	637.729	29.3032
PH01000021G0790	2973	2722.42	332.753	12.6108
PH01000021G0800	2451	2200.42	177.522	8.32383
PH01000021G0830	2834	2583.42	402	16.0549
PH01000021G0990	3272	3021.42	286	9.76634
PH01000021G1020	2291	2040.42	2	0.101132
PH01000021G1070	733	483.051	44	9.39804
PH01000021G1090	1905	1654.42	186	11.5996
PH01000021G1110	1241	990.425	7	0.729213
PH01000021G1190	2894	2643.42	33	1.28803
PH01000021G1200	2925	2674.42	30	1.15736
PH01000021G1210	2383	2132.42	0	0
PH01000021G1240	2431	2180.42	324.54	15.357
PH01000021G1280	1267	1016.42	91	9.23727
PH01000021G1290	4096	3845.42	3	0.0804923
PH01000021G1320	3856	3605.42	343	9.81556
PH01000021G1350	1958	1707.42	740	44.7165
PH01000021G1380	1161	910.425	17	1.92656
PH01000021G1440	1449	1198.42	51	4.39073
PH01000021G1460	2566	2315.42	1452	64.7014
PH01000021G1500	1868	1617.42	18	1.14822
PH01000021G2170	4261	4010.42	1155	29.7146
PH01000021G2210	1564	1313.42	23	1.80676
PH01000021G2350	1847	1596.42	3	0.193888
PH01000021G2370	1894	1643.42	5	0.313905
PH01000021G2400	1522	1271.42	21	1.70414
PH01000021G2410	2428	2177.42	278	13.1728
PH01000021G2480	7685	7434.42	1159.21	16.0877
PH01000021G2500	3009	2758.42	61	2.28164
PH01000022G0050	2083	1832.42	6	0.337834
PH01000022G0140	2043	1792.42	138	7.94357
PH01000022G0190	1855	1604.42	11	0.707377
PH01000022G0600	1601	1350.42	136	10.3907
PH01000022G0640	2517	2266.42	32	1.45675
PH01000022G0660	2082	1831.42	278	15.6615
PH01000022G0780	3006	2755.42	48.338	1.81
PH01000022G0840	1059	808.425	193	24.6318
PH01000022G0900	1698	1447.42	0	0
PH01000022G0990	3515	3264.42	451	14.2544
PH01000022G1000	2475	2224.42	63	2.92214
PH01000022G1030	1302	1051.42	136	13.3456
PH01000022G1070	1208	957.425	1695.57	182.722
PH01000022G1180	2406	2155.42	14	0.670151
PH01000022G1190	2119	1868.42	28.3314	1.56448
PH01000022G1220	4185	3934.42	292.99	7.68333
PH01000022G1700	1306	1055.42	291	28.4475
PH01000022G1820	1992	1741.42	401	23.7584
PH01000022G1870	6794	6543.42	364	5.7395
PH01000022G1910	734	484.051	146.649	31.2582
PH01000022G1920	7688	7437.42	828	11.4864
PH01000022G2020	4390	4139.42	89	2.21834
PH01000022G2070	4215	3964.42	628.159	16.3481
PH01000022G2140	2530	2279.42	356	16.114
PH01000022G2160	4155	3904.42	2181	57.6337
PH01000022G2350	1768	1517.42	59	4.01164
PH01000022G2450	677	427.325	11	2.6559
PH01000022G2580	453	206.394	5	2.49948
PH01000023G0150	1761	1510.42	89	6.07951
PH01000023G0250	1331	1080.42	16.1164	1.53904
PH01000023G0350	2627	2376.42	1	0.0434164
PH01000023G0380	1462	1211.42	113	9.62409
PH01000023G0480	3125	2874.42	390.517	14.0174
PH01000023G0490	771	520.803	66	13.0752
PH01000023G0550	2040	1789.42	44	2.53698
PH01000023G0560	1969	1718.42	175	10.5072
PH01000023G0610	1037	786.425	6	0.787176
PH01000023G0640	3165	2914.42	240	8.49642
PH01000023G0830	2954	2703.42	367	14.0065
PH01000023G1030	1196	945.425	140	15.2784
PH01000023G1110	1286	1035.42	177	17.6373
PH01000023G1200	3303	3052.42	19.0034	0.642338
PH01000023G1230	6314	6063.42	153.36	2.60958
PH01000023G1280	1529	1278.42	175	14.1234
PH01000023G1300	2602	2351.42	407	17.8583
PH01000023G1400	1513	1262.42	1106.68	90.447
PH01000023G1410	1531	1280.42	15	1.20869
PH01000023G1420	2943	2692.42	200	7.66415
PH01000023G1450	2783	2532.42	30	1.22226
PH01000023G1520	2444	2193.42	827	38.901
PH01000023G1610	1310	1059.42	921	89.6948
PH01000023G1620	953	702.497	992	145.695
PH01000023G1630	1459	1208.42	3	0.256141
PH01000023G1650	1839	1588.42	850	55.2115
PH01000023G1710	3308	3057.42	58	1.95727
PH01000023G1730	4346	4095.42	58.9124	1.48418
PH01000023G1810	1881	1630.42	9	0.569534
PH01000023G1870	1854	1603.42	2	0.128694
PH01000023G1920	2028	1777.42	167	9.694
PH01000023G1950	659	409.368	15	3.78055
PH01000023G2040	3591	3340.42	163	5.03458
PH01000023G2080	1200	949.425	10.0294	1.08992
PH01000023G2110	3645	3394.42	31	0.942265
PH01000023G2160	3743	3492.42	149	4.40187
PH01000023G2170	1310	1059.42	713	69.438
PH01000023G2280	7236	6985.42	45	0.664657
PH01000023G2330	2071	1820.42	0	0
PH01000023G2660	3794	3543.42	114	3.3194
PH01000023G2670	2512	2261.42	23	1.04936
PH01000024G0010	3268	3017.42	71	2.42773
PH01000024G0090	1830	1579.42	1.0117	0.0660893
PH01000024G0160	3188	2937.42	431.307	15.1495
PH01000024G0240	3145	2894.42	14	0.499049
PH01000024G0250	2213	1962.42	179	9.41104
PH01000024G0390	3248	2997.42	36	1.23917
PH01000024G0400	2650	2399.42	149	6.40703
PH01000024G0410	3809	3558.42	304	8.81441
PH01000024G0440	5670	5419.42	380	7.23449
PH01000024G0700	1711	1460.42	17	1.20101
PH01000024G0850	2922	2671.42	551	21.2807
PH01000024G0900	1837	1586.42	204	13.2675
PH01000024G0940	2286	2035.42	305.725	15.4972
PH01000024G0980	2561	2310.42	411.638	18.3824
PH01000024G0990	1494	1243.42	46	3.81695
PH01000024G1000	2306	2055.42	160	8.03149
PH01000024G1020	2417	2166.42	12	0.571499
PH01000024G1030	8042	7791.42	129	1.70825
PH01000024G1060	578	328.951	93	29.1695
PH01000024G1180	1201	950.425	27	2.93105
PH01000024G1190	1695	1444.42	33	2.3572
PH01000024G1210	2243	1992.42	11	0.569624
PH01000024G1270	4067	3816.42	66	1.78429
PH01000024G1280	2295	2044.42	3	0.151401
PH01000024G1340	1866	1615.42	78	4.98179
PH01000024G1360	2354	2103.42	890	43.6557
PH01000024G1380	1384	1133.42	32.3083	2.94103
PH01000024G1490	2311	2060.42	820.557	41.0894
PH01000024G1530	1498	1247.42	502	41.5209
PH01000024G1560	1747	1496.42	1	0.0689482
PH01000024G1630	2892	2641.42	79.4404	3.10299
PH01000024G1690	2452	2201.42	21	0.984222
PH01000024G1770	4012	3761.42	96.0706	2.63521
PH01000024G1910	1778	1527.42	177	11.9561
PH01000024G1960	3014	2763.42	191	7.13121
PH01000024G2010	3929	3678.42	265	7.43296
PH01000024G2110	3594	3343.42	126	3.88827
PH01000024G2200	1388	1137.42	54	4.89834
PH01000024G2210	528	279.701	646	238.295
PH01000024G2290	1711	1460.42	1019	71.9901
PH01000024G2370	2002	1751.42	64.0931	3.7757
PH01000024G2430	3018	2767.42	629.822	23.4812
PH01000024G2550	2128	1877.42	1190.57	65.429
PH01000024G2570	1884	1633.42	63	3.97941
PH01000025G0040	4394	4143.42	358.8	8.9345
PH01000025G0100	1548	1297.42	18	1.43142
PH01000025G0210	950	699.497	490	72.275
PH01000025G0260	1665	1414.42	3	0.218836
PH01000025G0290	4725	4474.42	155.816	3.59297
PH01000025G0370	5680	5429.42	44	0.836135
PH01000025G0410	2026	1775.42	6	0.34868
PH01000025G0470	3791	3540.42	21.0157	0.612444
PH01000025G0480	1941	1690.42	33	2.01417
PH01000025G0550	2906	2655.42	14	0.543966
PH01000025G0600	544	295.386	4592	1603.94
PH01000025G0610	12176	11925.4	629.616	5.44728
PH01000025G0790	5168	4917.42	162	3.39903
PH01000025G0810	2404	2153.42	25	1.19781
PH01000025G0840	6633	6382.42	106	1.71355
PH01000025G0860	3775	3524.42	104	3.04455
PH01000025G0890	1430	1179.42	115	10.0602
PH01000025G0920	603	353.675	50	14.5862
PH01000025G0930	1696	1445.42	48	3.42628
PH01000025G0960	5554	5303.42	30.0375	0.584365
PH01000025G1070	3503	3252.42	67	2.12542
PH01000025G1080	4577	4326.42	202	4.81726
PH01000025G1090	1858	1607.42	63	4.04378
PH01000025G1120	3275	3024.42	244.507	8.34117
PH01000025G1140	5020	4769.42	495.463	10.7182
PH01000025G1170	1546	1295.42	38	3.02656
PH01000025G1180	1715	1464.42	818	57.632
PH01000025G1210	1686	1435.42	476	34.214
PH01000025G1260	2634	2383.42	638	27.6183
PH01000025G1330	2396	2145.42	244	11.7342
PH01000025G1380	2504	2253.42	80	3.6629
PH01000025G1400	1522	1271.42	275	22.3162
PH01000025G1450	1395	1144.42	1134	102.236
PH01000025G1600	1260	1009.42	620	63.3717
PH01000025G1630	852	601.691	132.839	22.7787
PH01000025G1710	1569	1318.42	14	1.0956
PH01000025G1810	892	641.631	346	55.6376
PH01000025G1910	6180	5929.42	29.5282	0.51381
PH01000025G1920	1691	1440.42	135	9.66987
PH01000025G1940	4395	4144.42	60	1.4937
PH01000025G1970	2066	1815.42	3.01185	0.171172
PH01000025G1980	2667	2416.42	14	0.597768
PH01000025G1990	3646	3395.42	271.231	8.2418
PH01000025G2020	5633	5382.42	140	2.68366
PH01000025G2030	1643	1392.42	19	1.40786
PH01000025G2120	1756	1505.42	247.76	16.9805
PH01000025G2130	2244	1993.42	438	22.67
PH01000025G2160	1408	1157.42	24	2.13942
PH01000025G2180	2711	2460.42	21	0.880617
PH01000025G2190	3302	3051.42	2364	79.9323
PH01000025G2230	2216	1965.42	269	14.1213
PH01000025G2240	1429	1178.42	4.25007	0.37211
PH01000025G2250	2421	2170.42	23.4751	1.11594
PH01000025G2260	1005	754.425	175	23.9331
PH01000026G0020	2976	2725.42	18048	683.239
PH01000026G0030	1407	1156.42	19	1.69517
PH01000026G0040	3059	2808.42	92.3955	3.39442
PH01000026G0110	1369	1118.42	101	9.31735
PH01000026G0120	2455	2204.42	15.8637	0.742483
PH01000026G0130	1440	1189.42	137	11.884
PH01000026G0180	1235	984.425	129	13.5203
PH01000026G0210	2829	2578.42	727	29.0909
PH01000026G0220	4099	3848.42	4099.54	109.908
PH01000026G0230	1396	1145.42	47	4.23359
PH01000026G0280	3588	3337.42	429	13.2624
PH01000026G0340	1188	937.425	182	20.0315
PH01000026G0350	1690	1439.42	149.307	10.7021
PH01000026G0390	5725	5474.42	331	6.23831
PH01000026G0400	1784	1533.42	96	6.45931
PH01000026G0420	2725	2474.42	24	1.00072
PH01000026G0430	1143	892.425	36	4.16206
PH01000026G0450	1922	1671.42	76	4.69142
PH01000026G0460	706	456.238	1	0.226145
PH01000026G0490	2938	2687.42	1616.57	62.0635
PH01000026G0510	3908	3657.42	131	3.6955
PH01000026G0570	2184	1933.42	43.9109	2.34327
PH01000026G0580	1774	1523.42	3	0.203179
PH01000026G0620	1465	1214.42	172	14.6129
PH01000026G0640	2779	2528.42	9.03793	0.368805
PH01000026G0660	5730	5479.42	383	7.21176
PH01000026G0680	1372	1121.42	88	8.09637
PH01000026G0720	6544	6293.42	532.386	8.72804
PH01000026G0730	1800	1549.42	394.844	26.2926
PH01000026G0870	2045	1794.42	139	7.99222
PH01000026G0880	984	733.425	450	63.3045
PH01000026G0890	3608	3357.42	4640.87	142.617
PH01000026G0900	3591	3340.42	449.617	13.8873
PH01000026G0980	4218	3967.42	192	4.9931
PH01000026G1030	1832	1581.42	211.615	13.8062
PH01000026G1060	1731	1480.42	76	5.29669
PH01000026G1120	3726	3475.42	71	2.10779
PH01000026G1190	2793	2542.42	1455	59.0463
PH01000026G1260	656	406.408	470	119.32
PH01000026G1270	645	395.489	559	145.833
PH01000026G1290	3375	3124.42	591	19.5162
PH01000026G1350	1331	1080.42	0	0
PH01000026G1400	2822	2571.42	256.33	10.285
PH01000026G1450	1897	1646.42	32	2.00533
PH01000026G1490	2857	2606.42	77	3.04806
PH01000026G1530	2711	2460.42	75	3.14506
PH01000026G1560	2359	2108.42	81	3.96373
PH01000026G1630	2198	1947.42	857	45.4044
PH01000026G1700	3875	3624.42	51.3155	1.46079
PH01000026G1720	3090	2839.42	167.442	6.0843
PH01000026G1780	2710	2459.42	36	1.51024
PH01000026G1810	2854	2603.42	19.3782	0.767974
PH01000026G1860	2376	2125.42	292	14.1747
PH01000026G1880	1044	793.425	56.0766	7.29212
PH01000026G1950	1803	1552.42	20	1.32922
PH01000026G1980	2386	2135.42	148	7.15081
PH01000026G2010	2533	2282.42	873	39.4635
PH01000026G2100	4776	4525.42	603	13.7479
PH01000026G2110	1585	1334.42	454	35.1026
PH01000026G2120	1380	1129.42	32	2.92328
PH01000026G2140	1000	749.425	89	12.2529
PH01000026G2150	1086	835.425	7	0.864507
PH01000026G2170	4824	4573.42	1545.57	34.8677
PH01000026G2310	3004	2753.42	96	3.59729
PH01000026G2370	2645	2394.42	0	0
PH01000026G2380	5057	4806.42	470	10.0891
PH01000027G0250	679	429.325	5	1.2016
PH01000027G0270	3148	2897.42	241	8.58188
PH01000027G0350	3612	3361.42	26	0.798045
PH01000027G0360	2662	2411.42	6	0.256717
PH01000027G0400	1939	1688.42	13	0.7944
PH01000027G0630	4964	4713.42	41	0.89748
PH01000027G0750	3027	2776.42	299	11.1112
PH01000027G0760	1034	783.425	83	10.931
PH01000027G0800	613	363.604	2042	579.435
PH01000027G0820	6172	5921.42	153	2.66589
PH01000027G0830	664	414.368	1	0.248996
PH01000027G0920	3534	3283.42	331	10.4011
PH01000027G1370	5980	5729.42	175.729	3.16453
PH01000027G1390	3955	3704.42	796.951	22.1967
PH01000027G1530	1974	1723.42	156	9.3392
PH01000027G1540	2254	2003.42	94.7126	4.87767
PH01000027G1560	2240	1989.42	26	1.34841
PH01000027G1630	2057	1806.42	37	2.11329
PH01000027G1830	1153	902.425	93	10.6328
PH01000027G1860	1440	1189.42	17	1.47465
PH01000027G1900	1849	1598.42	568.256	36.68
PH01000027G1910	1001	750.425	27	3.71223
PH01000027G2010	912	661.566	7	1.0917
PH01000027G2140	2551	2300.42	152	6.81731
PH01000027G2150	1290	1039.42	23	2.28303
PH01000027G2330	2362	2111.42	21	1.02617
PH01000027G2350	1924	1673.42	52	3.20608
PH01000028G0070	2188	1937.42	27	1.43786
PH01000028G0160	1238	987.425	46	4.80653
PH01000028G0240	1594	1343.42	7	0.537604
PH01000028G0260	690	440.282	32	7.49889
PH01000028G0330	1436	1185.42	78	6.78888
PH01000028G0380	1226	975.425	327	34.5885
PH01000028G0530	2391	2140.42	8	0.385627
PH01000028G0540	2684	2433.42	27	1.14478
PH01000028G0610	4186	3935.42	105	2.7528
PH01000028G0690	1834	1583.42	59.4974	3.87684
PH01000028G0810	2467	2216.42	1490.08	69.3641
PH01000028G0890	1652	1401.42	237	17.4484
PH01000028G0900	2455	2204.42	202.497	9.47765
PH01000028G0940	1222	971.425	34	3.61117
PH01000028G1040	4542	4291.42	0	0
PH01000028G1110	1854	1603.42	140	9.0086
PH01000028G1160	2729	2478.42	3193	132.923
PH01000028G1170	4067	3816.42	1621	43.8232
PH01000028G1180	1321	1070.42	104	10.0243
PH01000028G1190	1541	1290.42	0	0
PH01000028G1230	3018	2767.42	45	1.6777
PH01000028G1280	2641	2390.42	226	9.75463
PH01000028G1290	852	601.691	167	28.6365
PH01000028G1310	1998	1747.42	4023	237.536
PH01000028G1320	1576	1325.42	106.246	8.27058
PH01000028G1330	1517	1266.42	233	18.9825
PH01000028G1350	1486	1235.42	83	6.93169
PH01000028G1380	710	460.192	59	13.2279
PH01000028G1400	1776	1525.42	38	2.57022
PH01000028G1450	2307	2056.42	27	1.35465
PH01000028G1470	2440	2189.42	32	1.50799
PH01000028G1480	1569	1318.42	357	27.9377
PH01000028G1600	4111	3860.42	293.103	7.83363
PH01000028G1610	860	609.631	53	8.96988
PH01000028G1770	1661	1410.42	34	2.48718
PH01000028G1790	2917	2666.42	1109.61	42.9359
PH01000028G1910	3448	3197.42	905.195	29.2092
PH01000028G1930	611	361.604	98.9572	28.2353
PH01000028G2090	1815	1564.42	106	6.99083
PH01000028G2140	2722	2471.42	232	9.68541
PH01000028G2150	763	512.803	32	6.43838
PH01000028G2160	1807	1556.42	9	0.596612
PH01000028G2320	3043	2792.42	10	0.369484
PH01000028G2330	1257	1006.42	1255.56	128.716
PH01000028G2350	1111	860.425	1679.85	201.435
PH01000028G2440	1853	1602.42	60	3.86324
PH01000028G2500	1593	1342.42	37	2.84374
PH01000028G2550	2841	2590.42	693.753	27.632
PH01000028G2600	2098	1847.42	103	5.75239
PH01000028G2610	2931	2680.42	701.04	26.9847
PH01000028G2640	4140	3889.42	307	8.14387
PH01000029G0070	871	620.631	113	18.7855
PH01000029G0210	1363	1112.42	14	1.29848
PH01000029G0270	1603	1352.42	917	69.9574
PH01000029G0280	1932	1681.42	26	1.59541
PH01000029G0340	958	707.497	135	19.6873
PH01000029G0360	2371	2120.42	161	7.83395
PH01000029G0470	3846	3595.42	1013.61	29.0869
PH01000029G0500	1529	1278.42	459	37.0438
PH01000029G0520	1783	1532.42	205.298	13.8224
PH01000029G0550	5315	5064.42	531.276	10.8235
PH01000029G0650	1331	1080.42	254	24.2559
PH01000029G0660	2988	2737.42	383.831	14.4669
PH01000029G0710	2955	2704.42	1436.34	54.7974
PH01000029G0960	2202	1951.42	49	2.59073
PH01000029G0970	1771	1520.42	24	1.62864
PH01000029G1150	3321	3070.42	30	1.00809
PH01000029G1170	1824	1573.42	8	0.524592
PH01000029G1280	2824	2573.42	48	1.92445
PH01000029G1290	3448	3197.42	566	18.2639
PH01000029G1330	1278	1027.42	49	4.92066
PH01000029G1340	668	418.368	251	61.9004
PH01000029G1610	2917	2666.42	61.8431	2.39298
PH01000029G1680	2261	2010.42	35	1.79621
PH01000029G1710	2146	1895.42	8.08027	0.439842
PH01000029G1730	3260	3009.42	61	2.09134
PH01000029G1740	2566	2315.42	42	1.87153
PH01000029G1950	2463	2212.42	32	1.49231
PH01000029G1970	4652	4401.42	41	0.961099
PH01000029G1980	9242	8991.42	14.1079	0.161886
PH01000029G1990	1795	1544.42	14	0.935274
PH01000029G2010	767	516.803	0	0
PH01000029G2070	2438	2187.42	30	1.41503
PH01000029G2160	1490	1239.42	980.432	81.6159
PH01000029G2170	2212	1961.42	146.474	7.70487
PH01000029G2180	441	194.861	9	4.76534
PH01000029G2250	4157	3906.42	343	9.05925
PH01000029G2270	2094	1843.42	25	1.39924
PH01000029G2300	886	635.631	20	3.24641
PH01000029G2370	2983	2732.42	8	0.302078
PH01000029G2380	2132	1881.42	19	1.04194
PH01000029G2390	1551	1300.42	521	41.3362
PH01000029G2400	1050	799.425	603	77.8247
PH01000029G2440	2201	1950.42	38.2743	2.02468
PH01000029G2510	1106	855.425	137	16.524
PH01000029G2540	4511	4260.42	130	3.14824
PH01000030G0050	1463	1212.42	0	0
PH01000030G0070	3037	2786.42	26	0.962728
PH01000030G0190	1309	1058.42	0	0
PH01000030G0210	5044	4793.42	75	1.61433
PH01000030G0260	2392	2141.42	1752.2	84.4226
PH01000030G0270	4245	3994.42	19	0.490769
PH01000030G0390	5127	4876.42	17	0.359687
PH01000030G0430	2185	1934.42	39	2.08013
PH01000030G0460	3280	3029.42	811	27.6209
PH01000030G0550	2867	2616.42	236	9.30639
PH01000030G0570	2533	2282.42	29	1.31093
PH01000030G0670	815	564.691	8	1.46169
PH01000030G0890	2876	2625.42	756	29.7098
PH01000030G1000	4126	3875.42	10	0.266231
PH01000030G1020	3594	3343.42	294	9.07263
PH01000030G1060	1478	1227.42	51	4.28699
PH01000030G1080	5601	5350.42	357	6.88426
PH01000030G1170	5828	5577.42	17.5441	0.324545
PH01000030G1240	2681	2430.42	209	8.87241
PH01000030G1340	1732	1481.42	492	34.266
PH01000030G1420	1580	1329.42	116.155	9.01474
PH01000030G1490	1272	1021.42	34	3.43439
PH01000030G1580	1939	1688.42	21	1.28326
PH01000030G1730	2944	2693.42	262.485	10.0549
PH01000030G1770	3126	2875.42	451	16.1827
PH01000030G1780	2152	1901.42	34	1.84492
PH01000030G1800	2793	2542.42	5	0.202908
PH01000030G1920	2389	2138.42	10	0.482485
PH01000030G1980	2441	2190.42	121	5.69947
PH01000030G2230	2086	1835.42	10	0.562136
PH01000030G2390	3357	3106.42	267	8.86805
PH01000031G0150	2607	2356.42	17	0.744343
PH01000031G0250	3351	3100.42	778	25.8902
PH01000031G0260	2021	1770.42	461.424	26.8906
PH01000031G0270	3690	3439.42	484.288	14.5276
PH01000031G0300	2231	1980.42	105.676	5.5055
PH01000031G0310	1330	1079.42	1	0.095584
PH01000031G0320	2253	2002.42	23	1.18508
PH01000031G0380	2465	2214.42	55.1376	2.569
PH01000031G0390	2358	2107.42	45	2.20312
PH01000031G0410	2238	1987.42	186	9.65606
PH01000031G0480	5103	4852.42	480	10.2061
PH01000031G0500	4531	4280.42	188	4.53157
PH01000031G0520	3168	2917.42	172	6.08284
PH01000031G0750	1280	1029.42	183	18.3415
PH01000031G0760	1535	1284.42	38.1935	3.06802
PH01000031G0840	1735	1484.42	375	26.0646
PH01000031G0910	4595	4344.42	171.286	4.06787
PH01000031G0970	1946	1695.42	33	2.00823
PH01000031G0980	1258	1007.42	2	0.204831
PH01000031G1000	6483	6232.42	76.2242	1.26187
PH01000031G1170	698	448.238	0	0
PH01000031G1210	1685	1434.42	9067.18	652.187
PH01000031G1220	3318	3067.42	84	2.82542
PH01000031G1260	3571	3320.42	506.49	15.7382
PH01000031G1320	3476	3225.42	34.7722	1.1123
PH01000031G1370	2637	2386.42	32.0814	1.38702
PH01000031G1410	1407	1156.42	12	1.07064
PH01000031G1420	4839	4588.42	68	1.52905
PH01000031G1430	1442	1191.42	0	0
PH01000031G1690	2983	2732.42	66	2.49215
PH01000031G1740	1959	1708.42	340	20.5334
PH01000031G1760	2679	2428.42	211	8.96469
PH01000031G1840	2605	2354.42	200.401	8.78199
PH01000031G1890	1941	1690.42	38	2.31935
PH01000031G1960	3373	3122.42	3	0.0991304
PH01000031G1980	2530	2279.42	417	18.8751
PH01000031G2080	1818	1567.42	611	40.2191
PH01000031G2090	1086	835.425	45	5.55754
PH01000031G2110	1111	860.425	31	3.71729
PH01000031G2220	591	341.851	159	47.9886
PH01000031G2300	845	594.691	142	24.6362
PH01000031G2350	3916	3665.42	2162.7	60.8764
PH01000031G2360	3008	2757.42	620	23.1988
PH01000031G2370	4308	4057.42	487.8	12.4042
PH01000031G2430	4101	3850.42	192	5.14482
PH01000031G2510	2195	1944.42	87	4.61642
PH01000031G2530	2356	2105.42	96	4.70445
PH01000031G2660	1218	967.425	0	0
PH01000031G2680	1335	1084.42	12	1.14172
PH01000032G0070	1418	1167.42	2031.64	179.554
PH01000032G0100	1462	1211.42	18	1.53304
PH01000032G0330	3854	3603.42	18	0.515388
PH01000032G0410	3094	2843.42	293	10.6317
PH01000032G0530	4251	4000.42	399.469	10.3028
PH01000032G0550	2230	1979.42	46	2.39771
PH01000032G0680	1315	1064.42	8	0.775448
PH01000032G0710	1806	1555.42	397	26.3341
PH01000032G0720	609	359.604	62	17.7887
PH01000032G0810	2545	2294.42	144	6.4754
PH01000032G0820	1562	1311.42	187	14.7121
PH01000032G0890	1290	1039.42	391	38.8116
PH01000032G0980	2712	2461.42	318	13.3296
PH01000032G1030	2514	2263.42	78	3.55554
PH01000032G1240	3294	3043.42	67	2.27138
PH01000032G1250	1686	1435.42	2	0.143756
PH01000032G1300	1179	928.425	7	0.777909
PH01000032G1340	2300	2049.42	55.4634	2.79223
PH01000032G1420	798	547.803	10	1.88345
PH01000032G1450	3182	2931.42	160	5.63143
PH01000032G1490	2165	1914.42	3802.99	204.958
PH01000032G1530	2921	2670.42	82	3.16819
PH01000032G1540	2283	2032.42	5	0.253824
PH01000032G1580	1013	762.425	5	0.676629
PH01000032G1630	2188	1937.42	1773	94.4195
PH01000032G1640	1104	853.425	95	11.4851
PH01000032G1740	1238	987.425	2256	235.729
PH01000032G1860	4055	3804.42	43.6036	1.18253
PH01000032G1870	2950	2699.42	135.385	5.17461
PH01000032G1990	2256	2005.42	22	1.13186
PH01000032G2010	2681	2430.42	10.0093	0.424913
PH01000032G2080	3107	2856.42	6	0.216724
PH01000032G2110	1235	984.425	1447.65	151.725
PH01000032G2150	2230	1979.42	194.628	10.1448
PH01000032G2590	2345	2094.42	65.3113	3.21737
PH01000032G2610	2211	1960.42	52	2.73672
PH01000032G2670	2477	2226.42	729	33.7829
PH01000032G2690	1428	1177.42	49	4.29379
PH01000032G2710	3238	2987.42	99.503	3.4365
PH01000033G0110	1061	810.425	39	4.96512
PH01000033G0120	1793	1542.42	139	9.29798
PH01000033G0230	1605	1354.42	197	15.0068
PH01000033G0270	1878	1627.42	3890.87	246.674
PH01000033G0290	1384	1133.42	5	0.45515
PH01000033G0310	1886	1635.42	24.1048	1.52073
PH01000033G0440	2229	1978.42	78.282	4.08244
PH01000033G0730	2719	2468.42	23	0.961359
PH01000033G0800	1010	759.425	4	0.543442
PH01000033G0840	2593	2342.42	6	0.264279
PH01000033G1420	1105	854.425	58	7.00377
PH01000033G1510	1387	1136.42	77	6.99081
PH01000033G1560	1574	1323.42	302	23.5443
PH01000033G1580	1829	1578.42	161	10.524
PH01000033G1700	2543	2292.42	245.474	11.0481
PH01000033G1790	1432	1181.42	1024.24	89.4488
PH01000033G1800	949	698.497	9536.66	1408.67
PH01000033G1890	1546	1295.42	576.799	45.9399
PH01000033G1930	3031	2780.42	44	1.63275
PH01000033G1960	1560	1309.42	29	2.28505
PH01000033G1970	1349	1098.42	673	63.2153
PH01000033G2090	2095	1844.42	298	16.6699
PH01000033G2110	2159	1908.42	318.563	17.2226
PH01000033G2130	2053	1802.42	142	8.12847
PH01000033G2170	2397	2146.42	97.4461	4.6841
PH01000033G2190	574	324.951	40.0639	12.7207
PH01000033G2240	2204	1953.42	102.056	5.39039
PH01000033G2260	4249	3998.42	168.417	4.34585
PH01000033G2290	1632	1381.42	71	5.30284
PH01000033G2300	745	494.904	98.6256	20.5611
PH01000033G2310	2691	2440.42	3	0.126833
PH01000033G2380	2658	2407.42	13	0.557145
PH01000033G2440	4892	4641.42	1202	26.7196
PH01000033G2450	1458	1207.42	218	18.6283
PH01000034G0070	3817	3566.42	287	8.30284
PH01000034G0340	2841	2590.42	181.611	7.23351
PH01000034G0410	1336	1085.42	4	0.380223
PH01000034G0680	1270	1019.42	11	1.11331
PH01000034G0840	8206	7955.42	1109	14.3829
PH01000034G0990	1668	1417.42	69	5.02258
PH01000034G1010	2566	2315.42	15	0.668403
PH01000034G1030	4469	4218.42	49	1.19846
PH01000034G1040	1633	1382.42	5	0.37317
PH01000034G1060	900	649.566	31	4.92398
PH01000034G1070	1772	1521.42	75	5.08614
PH01000034G1230	3256	3005.42	47.1558	1.61885
PH01000034G1320	3287	3036.42	5.00659	0.170121
PH01000034G1340	1593	1342.42	10	0.768578
PH01000034G1380	1826	1575.42	100	6.54908
PH01000034G1470	4027	3776.42	30	0.81963
PH01000034G1480	1871	1620.42	5	0.31836
PH01000034G1730	1884	1633.42	298.819	18.875
PH01000034G2110	2373	2122.42	241.553	11.7424
PH01000034G2180	2505	2254.42	467.945	21.4159
PH01000035G0110	798	547.803	0	0
PH01000035G0280	863	612.631	819.438	138.005
PH01000035G0290	2993	2742.42	1.01715	0.0382673
PH01000035G0350	4003	3752.42	28	0.769881
PH01000035G0370	3077	2826.42	550	20.0772
PH01000035G0390	939	688.566	3.48837	0.522702
PH01000035G0470	2780	2529.42	115	4.69087
PH01000035G0490	3155	2904.42	397	14.1029
PH01000035G0560	2944	2693.42	33	1.26412
PH01000035G0620	5722	5471.42	311	5.86459
PH01000035G0630	2713	2462.42	313	13.1147
PH01000035G0640	2566	2315.42	0	0
PH01000035G0690	572	322.951	180	57.5061
PH01000035G0710	2066	1815.42	524	29.7804
PH01000035G0830	1768	1517.42	37	2.51578
PH01000035G0990	610	360.604	1	0.28612
PH01000035G1070	1515	1264.42	3	0.244797
PH01000035G1280	5786	5535.42	184.177	3.4329
PH01000035G1400	2178	1927.42	61.164	3.27413
PH01000035G1510	3628	3377.42	6	0.183292
PH01000035G1520	3393	3142.42	28	0.919329
PH01000035G1530	3354	3103.42	17.0906	0.568191
PH01000035G1640	1715	1464.42	165	11.625
PH01000035G1650	4879	4628.42	71	1.58272
PH01000035G1760	818	567.691	4588	833.852
PH01000035G1780	2865	2614.42	78	3.07819
PH01000035G1800	1534	1283.42	5	0.401955
PH01000035G1880	1915	1664.42	3	0.185967
PH01000035G1890	2290	2039.42	137	6.93091
PH01000035G1950	1499	1248.42	55	4.54546
PH01000035G2060	2318	2067.42	17	0.848393
PH01000035G2090	1961	1710.42	0	0
PH01000035G2160	2895	2644.42	10	0.390163
PH01000035G2170	2731	2480.42	369.65	15.3759
PH01000035G2280	1100	849.425	563	68.385
PH01000035G2370	1057	806.425	38.2241	4.89048
PH01000035G2390	1480	1229.42	33.7591	2.83313
PH01000035G2440	1856	1605.42	248	15.9382
PH01000036G0080	1307	1056.42	909	88.7775
PH01000036G0110	900	649.566	1506	239.21
PH01000036G0130	1490	1239.42	6	0.499469
PH01000036G0220	2095	1844.42	142.669	7.98077
PH01000036G0260	1791	1540.42	311.67	20.8753
PH01000036G0300	2341	2090.42	9	0.444207
PH01000036G0320	2902	2651.42	81	3.15198
PH01000036G0350	901	650.566	367	58.2039
PH01000036G0470	1898	1647.42	119.304	7.47185
PH01000036G0540	1973	1722.42	51.3357	3.07508
PH01000036G0620	2271	2020.42	56.0683	2.86321
PH01000036G0630	1481	1230.42	2	0.167708
PH01000036G0640	1951	1700.42	155	9.40485
PH01000036G0650	2232	1981.42	5	0.260357
PH01000036G0680	1530	1279.42	16	1.29028
PH01000036G0710	1043	792.425	1	0.130203
PH01000036G0740	3207	2956.42	247	8.62001
PH01000036G0800	419	174.015	0	0
PH01000036G0860	1431	1180.42	0	0
PH01000036G1110	2701	2450.42	1171	49.3052
PH01000036G1140	4162	3911.42	1011.43	26.6796
PH01000036G1180	3939	3688.42	1320	36.9242
PH01000036G1230	3138	2887.42	185	6.61057
PH01000036G1260	3231	2980.42	29	1.00392
PH01000036G1460	2852	2601.42	22.078	0.87564
PH01000036G1480	3729	3478.42	653	19.369
PH01000036G1560	917	666.566	343	53.0919
PH01000036G1580	5093	4842.42	467.296	9.95651
PH01000036G1590	5636	5385.42	182.355	3.49361
PH01000036G1600	3356	3105.42	8	0.265795
PH01000036G1710	4641	4390.42	1004	23.5942
PH01000036G1820	3151	2900.42	291.912	10.3841
PH01000036G1830	3908	3657.42	35	0.987348
PH01000036G1850	1833	1582.42	707	46.0971
PH01000036G1880	1219	968.425	305	32.4946
PH01000036G1890	827	576.691	24	4.29384
PH01000036G1930	1794	1543.42	564	37.7026
PH01000036G2010	5188	4937.42	321	6.70783
PH01000036G2040	2357	2106.42	14	0.68574
PH01000036G2060	1484	1233.42	174.691	14.6129
PH01000036G2070	2751	2500.42	169	6.9735
PH01000036G2080	786	535.803	70.988	13.6696
PH01000036G2090	876	625.631	275.288	45.399
PH01000036G2140	1524	1273.42	14	1.13431
PH01000036G2220	2770	2519.42	126	5.15997
PH01000036G2310	1773	1522.42	440	29.8191
PH01000037G0050	748	497.904	52	10.7754
PH01000037G0060	1282	1031.42	1.00422	0.100454
PH01000037G0130	2573	2322.42	34.3153	1.52449
PH01000037G0250	3126	2875.42	616	22.1033
PH01000037G0330	3435	3184.42	171	5.54042
PH01000037G0340	1010	759.425	323	43.8829
PH01000037G0430	3201	2950.42	128	4.47613
PH01000037G0480	2887	2636.42	112	4.38309
PH01000037G0560	3789	3538.42	291	8.48517
PH01000037G0650	1628	1377.42	9	0.674143
PH01000037G0690	1089	838.425	2585.8	318.206
PH01000037G0740	1286	1035.42	863	85.9943
PH01000037G0830	1160	909.425	99	11.2317
PH01000037G0880	1511	1260.42	56	4.58404
PH01000037G1230	2134	1883.42	114.59	6.27735
PH01000037G1240	640	390.529	1	0.264195
PH01000037G1260	1411	1160.42	105.917	9.41733
PH01000037G1270	1574	1323.42	113	8.80961
PH01000037G1490	911	660.566	67	10.4649
PH01000037G1560	3058	2807.42	787.256	28.9325
PH01000037G2010	1623	1372.42	154	11.5774
PH01000037G2080	858	607.631	11	1.8678
PH01000037G2100	2673	2422.42	902.35	38.4328
PH01000038G0030	3268	3017.42	34	1.16257
PH01000038G0050	1287	1036.42	9	0.895947
PH01000038G0110	936	685.566	38.4281	5.78331
[truncated: 29,988 more rows]
