# Supplementary material for: Transcriptome Analysis of Moso Bamboo (Phyllostachys edulis) Reveals Candidate Genes Involved in Response to Dehydration and Cold Stresses
Source: Front Plant Sci. 2022 Jul 19;13:960302. doi: 10.3389/fpls.2022.960302 (PMC9343960; doi:10.3389/fpls.2022.960302)
Supplement: Supplementary file 1 [file Data_Sheet_3.zip › G8_1.abundance.tsv]

target_id	length	eff_length	est_counts	tpm
PH01000000G0240	2568	2316.72	57	2.36976
PH01000000G0250	1064	812.723	0	0
PH01000000G0290	2593	2341.72	147.798	6.07904
PH01000000G0330	1009	757.723	82.374	10.4709
PH01000000G0350	2191	1939.72	14	0.69517
PH01000000G0410	1184	932.723	47	4.85342
PH01000000G0480	1086	834.723	69	7.96177
PH01000000G0500	2646	2394.72	108	4.34382
PH01000000G0540	2551	2299.72	55	2.30351
PH01000000G0550	1353	1101.72	10	0.87424
PH01000000G0560	2755	2503.72	54	2.07735
PH01000000G0600	4445	4193.72	96.2116	2.20969
PH01000000G0670	2020	1768.72	249	13.5595
PH01000000G0700	1973	1721.72	64	3.5803
PH01000000G0710	1284	1032.72	108	10.0726
PH01000000G0720	3205	2953.72	55	1.79348
PH01000000G0800	2831	2579.72	18	0.672051
PH01000000G0910	2156	1904.72	83.6328	4.2291
PH01000000G0920	1699	1447.72	42	2.79426
PH01000000G0960	1129	877.723	1030.18	113.047
PH01000000G0970	1157	905.723	65	6.91227
PH01000000G0980	1412	1160.72	3500	290.431
PH01000000G1020	6330	6078.72	32	0.507038
PH01000000G1160	1962	1710.72	230	12.9494
PH01000000G1200	483	236.048	68	27.7467
PH01000000G1220	3617	3365.72	82	2.3466
PH01000000G1330	1845	1593.72	116	7.01049
PH01000000G1400	1369	1117.72	67	5.77356
PH01000000G1430	2245	1993.72	34	1.64254
PH01000000G1450	1706	1454.72	156	10.3287
PH01000000G1500	1786	1534.72	4.01585	0.252029
PH01000000G1660	2510	2258.72	636.43	27.1388
PH01000000G1710	3563	3311.72	168	4.88605
PH01000000G1840	2971	2719.72	30	1.06243
PH01000000G1880	2208	1956.72	270	13.2904
PH01000000G1990	3636	3384.72	72	2.04886
PH01000000G2000	4056	3804.72	85	2.15178
PH01000000G2050	1540	1288.72	394.349	29.473
PH01000000G2070	884	632.864	4	0.608769
PH01000000G2120	2477	2225.72	638	27.6091
PH01000000G2160	1785	1533.72	137	8.60353
PH01000000G2180	2768	2516.72	95	3.63573
PH01000000G2190	1873	1621.72	20	1.18784
PH01000000G2200	954	702.796	160	21.9277
PH01000000G2220	2073	1821.72	29.6205	1.56608
PH01000000G2240	700	450.362	14	2.99412
PH01000000G2260	3039	2787.72	66	2.28033
PH01000000G2270	8102	7850.72	130	1.59491
PH01000000G2340	2711	2459.72	22	0.861469
PH01000000G2350	2325	2073.72	203	9.42862
PH01000000G2410	2001	1749.72	0	0
PH01000000G2440	3440	3188.72	68	2.05397
PH01000000G2470	3202	2950.72	34	1.10982
PH01000000G2540	3177	2925.72	34	1.11931
PH01000000G2620	4435	4183.72	235	5.41013
PH01000000G2700	2800	2548.72	25	0.944757
PH01000000G2740	3287	3035.72	21	0.666285
PH01000000G2790	2391	2139.72	7	0.315096
PH01000000G2800	634	384.818	11	2.75322
PH01000000G2820	1324	1072.72	26	2.33447
PH01000000G2870	2303	2051.72	8.55802	0.401751
PH01000000G2890	1584	1332.72	0	0
PH01000000G2960	2284	2032.72	5	0.236916
PH01000000G2970	926	674.864	9	1.28448
PH01000000G3110	4636	4384.72	199.132	4.37422
PH01000000G3250	2431	2179.72	15.2528	0.673987
PH01000000G3310	3242	2990.72	113	3.63919
PH01000000G3540	5218	4966.72	44.3443	0.859946
PH01000000G3550	1833	1581.72	149	9.07316
PH01000000G3700	1956	1704.72	242	13.673
PH01000000G3760	2541	2289.72	39.2633	1.65161
PH01000000G3800	1849	1597.72	346	20.8582
PH01000000G3810	732	481.573	18	3.60009
PH01000000G3890	3811	3559.72	92	2.48928
PH01000000G4160	2919	2667.72	157.101	5.67205
PH01000000G4340	1283	1031.72	19	1.77375
PH01000000G4350	1814	1562.72	16	0.986145
PH01000000G4360	2739	2487.72	24	0.929206
PH01000000G4400	2365	2113.72	22	1.00248
PH01000000G4410	3044	2792.72	39	1.34505
PH01000000G4500	4061	3809.72	326	8.2419
PH01000000G4530	3380	3128.72	465	14.3149
PH01000000G4660	3711	3459.72	41	1.14142
PH01000000G4700	985	733.723	24	3.15052
PH01000000G4870	2576	2324.72	3759	155.741
PH01000000G4910	3565	3313.72	4222.99	122.746
PH01000000G4920	1796	1544.72	1211	75.5088
PH01000000G4930	2370	2118.72	22	1.00012
PH01000000G5090	933	681.864	122	17.2332
PH01000000G5110	1637	1385.72	129.485	9.00007
PH01000000G5130	1779	1527.72	18.0253	1.13643
PH01000000G5190	1223	971.723	29	2.87447
PH01000000G5200	2078	1826.72	51.0562	2.69202
PH01000000G5370	1542	1290.72	299	22.3121
PH01000000G5430	2481	2229.72	151.234	6.53282
PH01000000G5490	2519	2267.72	34	1.44408
PH01000000G5570	1009	757.723	82	10.4233
PH01000000G5630	1806	1554.72	1	0.0619512
PH01000000G5690	2902	2650.72	20	0.726722
PH01000000G5700	2089	1837.72	321	16.8239
PH01000000G5710	2752	2500.72	151	5.81586
PH01000000G5760	1327	1075.72	47	4.20824
PH01000000G5850	1917	1665.72	34.3331	1.98524
PH01000000G5860	3425	3173.72	138	4.18806
PH01000000G5960	1210	958.723	509	51.1361
PH01000000G5980	3728	3476.72	120.445	3.33674
PH01000000G6020	1145	893.723	8918.29	961.129
PH01000000G6060	961	709.796	1	0.135697
PH01000000G6090	2761	2509.72	16	0.614041
PH01000000G6290	2117	1865.72	22.6429	1.16893
PH01000000G6400	1900	1648.72	30	1.75257
PH01000000G6460	1847	1595.72	244	14.7277
PH01000000G6470	1329	1077.72	1731.95	154.786
PH01000000G6760	3097	2845.72	1272	43.0524
PH01000000G6800	1526	1274.72	41	3.09793
PH01000000G7010	1833	1581.72	53	3.22737
PH01000000G7040	1957	1705.72	70	3.95269
PH01000000G7050	732	481.573	2249.66	449.942
PH01000000G7120	2929	2677.72	81.261	2.92294
PH01000000G7190	7522	7270.72	108.506	1.43741
PH01000000G7210	2742	2490.72	64	2.4749
PH01000000G7300	3010	2758.72	41	1.43146
PH01000000G7320	2049	1797.72	38	2.03593
PH01000000G7400	3383	3131.72	164.583	5.0618
PH01000000G7420	1745	1493.72	68	4.38472
PH01000000G7460	852	600.987	747.917	119.865
PH01000001G0110	2527	2275.72	58	2.45477
PH01000001G0130	989	737.723	3	0.39168
PH01000001G0140	2271	2019.72	100	4.76882
PH01000001G0190	915	663.864	476	69.0606
PH01000001G0200	3430	3178.72	61.0964	1.85125
PH01000001G0390	1502	1250.72	83.1169	6.40076
PH01000001G0500	3287	3035.72	3282.56	104.149
PH01000001G0670	2919	2667.72	14	0.505464
PH01000001G0700	3736	3484.72	131	3.62081
PH01000001G0710	2139	1887.72	844	43.0633
PH01000001G0720	2890	2638.72	31.5683	1.15229
PH01000001G0800	2445	2193.72	282	12.3814
PH01000001G0820	2250	1998.72	2692.73	129.761
PH01000001G0870	1503	1251.72	25	1.92369
PH01000001G0880	2113	1861.72	10	0.517354
PH01000001G0900	2046	1794.72	50	2.68334
PH01000001G0920	635	385.818	1	0.249644
PH01000001G0950	3081	2829.72	72.1941	2.45732
PH01000001G1270	1937	1685.72	166	9.48473
PH01000001G1290	569	320.453	127	38.1717
PH01000001G1300	1570	1318.72	13	0.949495
PH01000001G1450	1529	1277.72	124	9.34734
PH01000001G1600	1387	1135.72	31	2.62901
PH01000001G1650	1652	1400.72	6	0.412574
PH01000001G1670	3460	3208.72	1092	32.7788
PH01000001G1770	1690	1438.72	32	2.14228
PH01000001G1780	2050	1798.72	85	4.55153
PH01000001G1810	1763	1511.72	141	8.98359
PH01000001G1870	2878	2626.72	638	23.3943
PH01000001G1880	4006	3754.72	120	3.07827
PH01000001G1960	4721	4469.72	7	0.150841
PH01000001G2010	1884	1632.72	2083	122.88
PH01000001G2030	1015	763.723	20469.6	2581.53
PH01000001G2110	2101	1849.72	251.432	13.0923
PH01000001G2130	2373	2121.72	21.3833	0.970708
PH01000001G2250	2365	2113.72	28	1.27589
PH01000001G2300	2061	1809.72	284	15.115
PH01000001G2310	1641	1389.72	12.1653	0.843137
PH01000001G2410	1340	1088.72	477	42.1992
PH01000001G2510	2181	1929.72	108	5.39053
PH01000001G2560	1445	1193.72	77	6.21284
PH01000001G2570	1149	897.723	395.497	42.4331
PH01000001G2580	1850	1598.72	2309.68	139.149
PH01000001G2590	1381	1129.72	136	11.595
PH01000001G2600	1247	995.723	1007.68	97.4737
PH01000001G2610	678	428.452	352	79.1305
PH01000001G2640	2101	1849.72	13	0.676924
PH01000001G2800	3264	3012.72	367.382	11.7452
PH01000001G2850	2240	1988.72	29	1.40452
PH01000001G2860	2606	2354.72	33	1.34982
PH01000001G2870	3230	2978.72	4634.02	149.841
PH01000001G2930	3130	2878.72	751.843	25.1554
PH01000001G2940	744	493.525	5.03367	0.982379
PH01000001G3120	3421	3169.72	132	4.01103
PH01000001G3180	1580	1328.72	76	5.50912
PH01000001G3190	2278	2026.72	207	9.83737
PH01000001G3200	1730	1478.72	3	0.195406
PH01000001G3260	1180	928.723	480	49.7804
PH01000001G3290	1593	1341.72	145.089	10.4154
PH01000001G3350	1618	1366.72	7	0.493311
PH01000001G3420	2472	2220.72	39	1.6915
PH01000001G3470	1155	903.723	61.175	6.51991
PH01000001G3500	1467	1215.72	76.4941	6.06033
PH01000001G3600	1250	998.723	355	34.2363
PH01000001G3620	1832	1580.72	114.697	6.98873
PH01000001G3650	2232	1980.72	256.749	12.485
PH01000001G3710	1040	788.723	20	2.44235
PH01000001G3740	1906	1654.72	1	0.0582073
PH01000001G4030	2768	2516.72	333	12.7442
PH01000001G4050	2130	1878.72	47	2.40956
PH01000001G4440	3128	2876.72	141	4.72089
PH01000001G4450	3733	3481.72	232	6.41796
PH01000001G4480	1585	1333.72	14	1.01103
PH01000001G4490	915	663.864	18	2.61154
PH01000001G4520	3319	3067.72	171	5.36887
PH01000001G4670	2122	1870.72	438.351	22.5692
PH01000001G4680	3541	3289.72	175	5.12368
PH01000001G4800	1455	1203.72	27	2.16043
PH01000001G4890	1584	1332.72	1817.76	131.371
PH01000001G4970	4213	3961.72	71	1.72614
PH01000001G4990	3467	3215.72	4	0.119808
PH01000001G5000	2045	1793.72	38.1423	2.04811
PH01000001G5130	2809	2557.72	31.473	1.18519
PH01000001G5360	1285	1033.72	160	14.908
PH01000002G0050	1051	799.723	358	43.1168
PH01000002G0130	5788	5536.72	431.811	7.5118
PH01000002G0150	2965	2713.72	34	1.20675
PH01000002G0160	1128	876.723	10	1.0986
PH01000002G0230	4966	4714.72	8	0.163432
PH01000002G0240	2218	1966.72	698	34.1834
PH01000002G0290	1390	1138.72	18	1.5225
PH01000002G0310	1059	807.723	1199.86	143.077
PH01000002G0320	5345	5093.72	986.038	18.6449
PH01000002G0340	1201	949.723	1	0.101416
PH01000002G0360	3935	3683.72	22	0.575226
PH01000002G0430	1548	1296.72	24	1.78265
PH01000002G0490	5261	5009.72	1352	25.9936
PH01000002G0540	1240	988.723	114	11.1054
PH01000002G0640	2131	1879.72	917	46.9871
PH01000002G0720	1990	1738.72	292	16.1754
PH01000002G0760	2327	2075.72	1656.17	76.8489
PH01000002G0790	3051	2799.72	336.801	11.5868
PH01000002G0950	2977	2725.72	399	14.0992
PH01000002G1040	4136	3884.72	231	5.72736
PH01000002G1150	5129	4877.72	118	2.33006
PH01000002G1250	2777	2525.72	556.656	21.2278
PH01000002G1270	1064	812.723	177	20.9765
PH01000002G1400	1871	1619.72	1492	88.7219
PH01000002G1550	3968	3716.72	5	0.129572
PH01000002G1570	1638	1386.72	227	15.7666
PH01000002G1660	3490	3238.72	1089	32.386
PH01000002G1670	1123	871.723	255	28.175
PH01000002G1810	1645	1393.72	1	0.0691077
PH01000002G1820	2680	2428.72	46	1.82424
PH01000002G1850	1033	781.723	2363	291.148
PH01000002G1960	2535	2283.72	157	6.62154
PH01000002G2090	4983	4731.72	5097.77	103.768
PH01000002G2210	2795	2543.72	443	16.774
PH01000002G2300	685	435.452	51	11.2806
PH01000002G2380	2331	2079.72	86	3.98287
PH01000002G2470	3355	3103.72	241	7.47889
PH01000002G2500	2942	2690.72	138.089	4.94303
PH01000002G2510	607	358.077	134	36.0438
PH01000002G2620	2354	2102.72	679.194	31.1111
PH01000002G2660	2817	2565.72	27.419	1.02931
PH01000002G2670	1604	1352.72	140	9.96832
PH01000002G2710	2210	1958.72	55	2.70454
PH01000002G2720	1337	1085.72	344	30.517
PH01000002G2740	2035	1783.72	882	47.626
PH01000002G2770	1774	1522.72	27	1.70783
PH01000002G2790	2400	2148.72	2456	110.091
PH01000002G2800	2233	1981.72	377	18.3232
PH01000002G2830	1818	1566.72	2053	126.212
PH01000002G2840	3963	3711.72	50	1.29747
PH01000002G2860	1510	1258.72	182	13.9266
PH01000002G2920	1861	1609.72	20	1.19669
PH01000002G2930	3233	2981.72	313.656	10.1319
PH01000002G2980	3092	2840.72	181	6.13695
PH01000002G3050	3497	3245.72	41	1.21668
PH01000002G3060	3488	3236.72	37	1.10103
PH01000002G3110	2874	2622.72	2574.26	94.5372
PH01000002G3170	2484	2232.72	2289.72	98.776
PH01000002G3240	1850	1598.72	314.537	18.9497
PH01000002G3260	3769	3517.72	334	9.14509
PH01000002G3270	1289	1037.72	10	0.928157
PH01000002G3290	2957	2705.72	210	7.47548
PH01000002G3370	2697	2445.72	398.284	15.6852
PH01000002G3460	1937	1685.72	34	1.94265
PH01000002G3470	841	589.987	2051	334.831
PH01000002G3590	1049	797.723	584	70.5121
PH01000002G3730	1098	846.723	46.5414	5.29421
PH01000002G3860	2496	2244.72	126	5.40643
PH01000002G3900	1483	1231.72	154	12.0423
PH01000002G3910	2946	2694.72	86.6911	3.09859
PH01000002G3920	2116	1864.72	43.0651	2.22441
PH01000002G3940	1151	899.723	10	1.07052
PH01000002G3950	879	627.864	1	0.153404
PH01000002G3990	2698	2446.72	753	29.6424
PH01000002G4080	1136	884.723	275	29.9384
PH01000002G4150	1619	1367.72	93	6.54919
PH01000002G4180	1520	1268.72	594	45.0944
PH01000002G4200	2026	1774.72	13	0.70553
PH01000002G4240	2882	2630.72	614	22.48
PH01000002G4250	2300	2048.72	5253	246.96
PH01000002G4280	1505	1253.72	12	0.921897
PH01000002G4300	1515	1263.72	19	1.44812
PH01000002G4340	1923	1671.72	725	41.7712
PH01000003G0060	1198	946.723	6551.5	666.531
PH01000003G0100	3817	3565.72	45	1.21554
PH01000003G0190	2587	2335.72	87	3.58757
PH01000003G0200	840	588.987	16	2.61648
PH01000003G0270	2478	2226.72	4	0.17302
PH01000003G0310	2638	2386.72	11	0.443909
PH01000003G0320	1993	1741.72	23	1.2719
PH01000003G0390	2280	2028.72	1983.37	94.164
PH01000003G0400	597	348.148	609	168.483
PH01000003G0410	3723	3471.72	88.9259	2.4671
PH01000003G0420	1949	1697.72	1496	84.8726
PH01000003G0430	878	626.864	2470.99	379.665
PH01000003G0470	3346	3094.72	74	2.3031
PH01000003G0570	1285	1033.72	20	1.8635
PH01000003G0620	2277	2025.72	299.938	14.2611
PH01000003G0680	652	402.62	0	0
PH01000003G0730	3024	2772.72	174	6.0443
PH01000003G0760	1924	1672.72	105	6.046
PH01000003G0780	3505	3253.72	159.291	4.71534
PH01000003G0790	2754	2502.72	948	36.4837
PH01000003G0810	3476	3224.72	16	0.477893
PH01000003G0840	1047	795.723	488.026	59.0723
PH01000003G0860	1285	1033.72	8	0.745399
PH01000003G0870	1809	1557.72	17	1.05114
PH01000003G0910	2328	2076.72	67	3.10741
PH01000003G0960	827	576.046	16	2.67526
PH01000003G1050	2384	2132.72	432.455	19.5303
PH01000003G1230	1573	1321.72	202	14.7202
PH01000003G1440	1940	1688.72	131	7.47164
PH01000003G1590	3240	2988.72	188	6.05864
PH01000003G1660	1604	1352.72	157	11.1788
PH01000003G1680	2237	1985.72	49	2.37673
PH01000003G1780	1905	1653.72	46.0294	2.68087
PH01000003G1880	1120	868.723	208	23.0614
PH01000003G1890	1648	1396.72	150	10.3439
PH01000003G1900	885	633.864	51	7.74955
PH01000003G1970	3732	3480.72	368	10.1831
PH01000003G2020	648	398.66	146	35.2738
PH01000003G2040	3538	3286.72	334	9.78783
PH01000003G2120	580	331.387	233.551	67.8811
PH01000003G2320	877	625.864	130	20.0063
PH01000003G2350	1225	973.723	878	86.8485
PH01000003G2480	1815	1563.72	1	0.0615947
PH01000003G2490	1695	1443.72	0	0
PH01000003G2570	1057	805.723	56	6.6943
PH01000003G2600	1746	1494.72	55	3.54409
PH01000003G2650	3674	3422.72	169	4.75574
PH01000003G2710	2482	2230.72	69.3833	2.99579
PH01000003G2730	820	569.046	60	10.1556
PH01000003G2770	3471	3219.72	38	1.13676
PH01000003G3040	2027	1775.72	74.5005	4.04098
PH01000003G3120	2624	2372.72	269.254	10.9299
PH01000003G3170	772	521.322	7	1.29329
PH01000003G3180	3435	3183.72	924	27.9537
PH01000003G3290	729	478.573	1	0.201259
PH01000003G3390	1275	1023.72	148	13.9246
PH01000003G3550	2186	1934.72	68	3.38527
PH01000003G3560	1456	1204.72	9226.94	737.69
PH01000003G3570	3368	3116.72	303.089	9.36645
PH01000003G3590	1969	1717.72	225.139	12.6241
PH01000003G3600	856	604.987	54	8.59707
PH01000003G3650	2876	2624.72	1749.91	64.2148
PH01000003G3670	782	531.27	41	7.43313
PH01000003G3690	1682	1430.72	58	3.90459
PH01000003G3730	1397	1145.72	10887	915.233
PH01000003G3770	2367	2115.72	167	7.60257
PH01000003G3800	3588	3336.72	26.6285	0.768651
PH01000003G3870	1639	1387.72	1	0.0694065
PH01000003G3960	3529	3277.72	75	2.2039
PH01000003G4010	1495	1243.72	2	0.154885
PH01000003G4150	1135	883.723	42	4.57758
PH01000003G4180	1884	1632.72	10	0.589916
PH01000003G4200	1611	1359.72	25	1.77089
PH01000003G4210	837	585.987	85	13.9712
PH01000003G4220	3224	2972.72	6	0.194402
PH01000003G4260	3690	3438.72	393.022	11.0084
PH01000003G4290	1884	1632.72	186	10.9724
PH01000004G0040	2189	1937.72	61.7551	3.06962
PH01000004G0130	1755	1503.72	559.017	35.8064
PH01000004G0140	1339	1087.72	94	8.32363
PH01000004G0220	1435	1183.72	7	0.569575
PH01000004G0240	2966	2714.72	8.151	0.289193
PH01000004G0260	1626	1374.72	30	2.10189
PH01000004G0290	1569	1317.72	83	6.06676
PH01000004G0400	3768	3516.72	391	10.7088
PH01000004G0480	1528	1276.72	0	0
PH01000004G0500	3985	3733.72	40	1.03186
PH01000004G0570	2259	2007.72	1592.62	76.4029
PH01000004G0650	2445	2193.72	685	30.0754
PH01000004G0740	1392	1140.72	85	7.17698
PH01000004G0870	1282	1030.72	182	17.0072
PH01000004G0950	3416	3164.72	347	10.5608
PH01000004G0980	2525	2273.72	138	5.84581
PH01000004G1010	2166	1914.72	413.857	20.8184
PH01000004G1020	1009	757.723	34	4.32187
PH01000004G1040	1457	1205.72	536.337	42.8443
PH01000004G1130	1357	1105.72	5	0.435539
PH01000004G1140	2056	1804.72	76	4.05608
PH01000004G1210	2865	2613.72	122.055	4.4978
PH01000004G1260	1952	1700.72	3078	174.316
PH01000004G1350	638	388.779	1	0.247742
PH01000004G1430	4305	4053.72	86	2.04337
PH01000004G1440	1176	924.723	1	0.104158
PH01000004G1550	1377	1125.72	3	0.25668
PH01000004G1570	2008	1756.72	640	35.0897
PH01000004G1580	742	491.525	3573.22	700.193
PH01000004G1630	1742	1490.72	12.4129	0.802012
PH01000004G1680	2068	1816.72	206.07	10.9252
PH01000004G1720	1635	1383.72	126.257	8.78841
PH01000004G1750	2903	2651.72	399	14.4926
PH01000004G1840	865	613.987	74	11.6085
PH01000004G1850	2275	2023.72	73	3.47436
PH01000004G1860	2660	2408.72	4952	198.014
PH01000004G2090	2041	1789.72	13	0.699617
PH01000004G2190	1854	1602.72	229	13.762
PH01000004G2200	1524	1272.72	80	6.05423
PH01000004G2210	1714	1462.72	88.9142	5.8548
PH01000004G2220	3795	3543.72	408.48	11.1023
PH01000004G2230	4560	4308.72	598.57	13.3804
PH01000004G2550	2315	2063.72	489	22.8224
PH01000004G2710	3901	3649.72	197	5.19887
PH01000004G2830	3151	2899.72	463.328	15.3899
PH01000004G2870	2605	2353.72	6	0.245527
PH01000004G2930	2118	1866.72	111	5.72725
PH01000004G3000	2658	2406.72	14	0.56028
PH01000004G3020	3060	2808.72	65	2.22899
PH01000004G3030	3100	2848.72	356	12.0366
PH01000004G3040	1335	1083.72	75	6.6657
PH01000004G3200	3162	2910.72	50.131	1.65885
PH01000004G3220	1132	880.723	17.0304	1.86247
PH01000004G3230	3246	2994.72	810.589	26.0703
PH01000004G3260	1604	1352.72	1	0.0712023
PH01000004G3370	2237	1985.72	271.253	13.1571
PH01000004G3560	1813	1561.72	525	32.3786
PH01000004G3640	1358	1106.72	182.522	15.8847
PH01000004G3680	2967	2715.72	3	0.106399
PH01000004G3830	2665	2413.72	1647	65.7218
PH01000004G3970	5735	5483.72	150	2.63462
PH01000004G4070	1562	1310.72	2783.25	204.524
PH01000004G4080	2192	1940.72	115	5.70739
PH01000004G4100	3704	3452.72	834.364	23.2754
PH01000004G4410	3979	3727.72	160.143	4.13777
PH01000004G4460	2270	2018.72	33	1.57449
PH01000004G4470	1904	1652.72	50	2.91389
PH01000005G0010	1388	1136.72	3	0.254197
PH01000005G0050	1832	1580.72	58	3.53407
PH01000005G0140	895	643.864	3	0.448776
PH01000005G0150	2289	2037.72	9	0.425403
PH01000005G0270	5064	4812.72	21.4802	0.429883
PH01000005G0290	5557	5305.72	9	0.163381
PH01000005G0300	4236	3984.72	144.455	3.49171
PH01000005G0310	2697	2445.72	73	2.87487
PH01000005G0330	1061	809.723	81	9.635
PH01000005G0400	5518	5266.72	52	0.950968
PH01000005G0450	2806	2554.72	111	4.18487
PH01000005G0500	2803	2551.72	374.217	14.1251
PH01000005G0510	6423	6171.72	305	4.75988
PH01000005G0580	2793	2541.72	72	2.72839
PH01000005G0590	621	371.931	1	0.258964
PH01000005G0680	509	261.443	0	0
PH01000005G0850	891	639.864	12	1.80633
PH01000005G0880	1234	982.723	24	2.35225
PH01000005G0920	2159	1907.72	23	1.16122
PH01000005G0960	1998	1746.72	2383.86	131.45
PH01000005G0970	2594	2342.72	25	1.02783
PH01000005G1020	6338	6086.72	183.115	2.89764
PH01000005G1030	3752	3500.72	678	18.6541
PH01000005G1170	3071	2819.72	244	8.33463
PH01000005G1180	2276	2024.72	148.89	7.08276
PH01000005G1190	1823	1571.72	312	19.1197
PH01000005G1200	1133	881.723	210	22.9398
PH01000005G1210	3975	3723.72	188	4.86277
PH01000005G1220	2859	2607.72	1487.87	54.9549
PH01000005G1230	4251	3999.72	98	2.35993
PH01000005G1260	2690	2438.72	12	0.473938
PH01000005G1300	1055	803.723	1091	130.744
PH01000005G1320	1597	1345.72	340	24.3347
PH01000005G1390	1252	1000.72	477	45.91
PH01000005G1420	4174	3922.72	94	2.30804
PH01000005G1450	3147	2895.72	81	2.69421
PH01000005G1460	1106	854.723	56	6.31053
PH01000005G1500	3086	2834.72	73	2.48036
PH01000005G1530	1774	1522.72	37	2.34037
PH01000005G1580	5922	5670.72	6	0.10191
PH01000005G1660	2619	2367.72	5	0.203396
PH01000005G1770	1501	1249.72	40	3.08283
PH01000005G1790	2637	2385.72	63	2.54345
PH01000005G1800	1219	967.723	439	43.6935
PH01000005G1820	962	710.796	442	59.8936
PH01000005G1830	2110	1858.72	484	25.0804
PH01000005G1850	2611	2359.72	19.1924	0.783377
PH01000005G1950	1277	1025.72	125	11.7377
PH01000005G2010	1658	1406.72	552.675	37.8411
PH01000005G2020	1142	890.723	137	14.8143
PH01000005G2030	2523	2271.72	186	7.88607
PH01000005G2110	4275	4023.72	964.949	23.0982
PH01000005G2160	3950	3698.72	340	8.85381
PH01000005G2200	2230	1978.72	116	5.64646
PH01000005G2210	1314	1062.72	669	60.633
PH01000005G2240	2553	2301.72	212.652	8.89854
PH01000005G2310	2800	2548.72	129	4.87495
PH01000005G2340	2113	1861.72	858	44.389
PH01000005G2360	1980	1728.72	170.908	9.52228
PH01000005G2470	1204	952.723	76	7.68334
PH01000005G2480	1743	1491.72	33	2.13073
PH01000005G2540	694	444.452	112	24.2715
PH01000005G2550	2464	2212.72	248.757	10.8281
PH01000005G2560	4462	4210.72	2102.85	48.101
PH01000005G2580	2017	1765.72	22	1.20006
PH01000005G2590	2216	1964.72	236	11.5695
PH01000005G2820	1193	941.723	368	37.6381
PH01000005G2870	1533	1281.72	86	6.4626
PH01000005G2880	2706	2454.72	57	2.23653
PH01000005G2890	3682	3430.72	673	18.8944
PH01000005G2900	1417	1165.72	26	2.14823
PH01000005G2920	985	733.723	22	2.88798
PH01000005G2970	3444	3192.72	32	0.965365
PH01000005G3020	3854	3602.72	273.571	7.3138
PH01000005G3030	3614	3362.72	1555.08	44.5414
PH01000005G3110	3202	2950.72	1665.09	54.3514
PH01000005G3140	4196	3944.72	302.125	7.3769
PH01000005G3210	3050	2798.72	1310.89	45.1137
PH01000005G3220	3756	3504.72	1258	34.5724
PH01000005G3350	2989	2737.72	0	0
PH01000005G3370	1219	967.723	24	2.38871
PH01000005G3390	825	574.046	142	23.8256
PH01000005G3400	1763	1511.72	69	4.39622
PH01000005G3460	2143	1891.72	169	8.60463
PH01000005G3500	3420	3168.72	129.099	3.92412
PH01000005G3600	2441	2189.72	224.547	9.8769
PH01000005G3610	4172	3920.72	79	1.94072
PH01000005G3620	1297	1045.72	76	7.00003
PH01000005G3640	6766	6514.72	530	7.83579
PH01000005G3710	3005	2753.72	192.914	6.74757
PH01000005G3720	1794	1542.72	14.4171	0.900106
PH01000005G3860	3517	3265.72	111	3.27376
PH01000005G4060	2472	2220.72	167	7.24311
PH01000005G4070	4239	3987.72	1665.48	40.227
PH01000005G4150	3026	2774.72	2469.61	85.726
PH01000006G0060	1866	1614.72	1.00187	0.0597605
PH01000006G0210	1920	1668.72	3	0.173157
PH01000006G0350	2325	2073.72	56	2.601
PH01000006G0380	1140	888.723	78	8.4534
PH01000006G0390	1394	1142.72	85	7.16442
PH01000006G0400	2179	1927.72	354	17.6873
PH01000006G0430	2146	1894.72	70	3.5584
PH01000006G0450	2278	2026.72	417	19.8173
PH01000006G0460	2100	1848.72	1072	55.8504
PH01000006G0590	2120	1868.72	0	0
PH01000006G0610	1693	1441.72	159	10.6223
PH01000006G0660	2421	2169.72	13	0.577088
PH01000006G0760	3677	3425.72	771.035	21.6783
PH01000006G0810	2589	2337.72	256	10.5475
PH01000006G0880	1443	1191.72	7	0.565751
PH01000006G0910	2904	2652.72	15	0.544631
PH01000006G0920	1064	812.723	66	7.82176
PH01000006G0940	2168	1916.72	97	4.87433
PH01000006G0960	1770	1518.72	60.4771	3.83544
PH01000006G1010	1736	1484.72	73	4.73566
PH01000006G1030	1022	770.723	500	62.4848
PH01000006G1150	401	157.461	1.08701	0.664912
PH01000006G1230	1367	1115.72	3	0.258981
PH01000006G1420	3147	2895.72	131.669	4.37955
PH01000006G1440	861	609.987	49	7.7371
PH01000006G1450	1074	822.723	46	5.38527
PH01000006G1570	2964	2712.72	42.0403	1.49267
PH01000006G1670	2278	2026.72	51	2.4237
PH01000006G2010	2693	2441.72	344	13.5695
PH01000006G2190	2547	2295.72	13	0.545415
PH01000006G2220	1014	762.723	17	2.14677
PH01000006G2340	1132	880.723	1859	203.303
PH01000006G2370	804	553.215	308	53.624
PH01000006G2390	2276	2024.72	106	5.04247
PH01000006G2400	2649	2397.72	191	7.67251
PH01000006G2410	4662	4410.72	149	3.25371
PH01000006G2500	3250	2998.72	12	0.385432
PH01000006G2600	1123	871.723	173	19.1148
PH01000006G2680	2213	1961.72	19	0.932865
PH01000006G2790	2336	2084.72	204	9.42507
PH01000006G2800	3181	2929.72	44.8819	1.47553
PH01000006G3040	2048	1796.72	451	24.1768
PH01000006G3200	1580	1328.72	16	1.15981
PH01000006G3240	4135	3883.72	687	17.0377
PH01000006G3330	1825	1573.72	4	0.244813
PH01000006G3340	2391	2139.72	63	2.83587
PH01000006G3360	2683	2431.72	494	19.5666
PH01000006G3520	2017	1765.72	224	12.2188
PH01000006G3570	1936	1684.72	56	3.20157
PH01000006G3600	766	515.322	109	20.3728
PH01000006G3670	3106	2854.72	46	1.55202
PH01000006G3730	2001	1749.72	125.503	6.90856
PH01000007G0730	4304	4052.72	51.3357	1.22004
PH01000007G0830	1832	1580.72	980	59.7136
PH01000007G0890	1132	880.723	89.3206	9.76822
PH01000007G1150	4744	4492.72	1060.75	22.7408
PH01000007G1340	2979	2727.72	518	18.2908
PH01000007G1470	3804	3552.72	644	17.4593
PH01000007G1520	5823	5571.72	47	0.812477
PH01000007G1740	2405	2153.72	104	4.651
PH01000007G1750	1778	1526.72	35	2.20806
PH01000007G1880	4435	4183.72	145.382	3.34695
PH01000007G1960	2752	2500.72	896	34.51
PH01000007G2030	2114	1862.72	5	0.258538
PH01000007G2100	3115	2863.72	204.654	6.88322
PH01000007G2380	2782	2530.72	431	16.4035
PH01000007G2390	2888	2636.72	601	21.954
PH01000007G2400	4523	4271.72	102	2.29985
PH01000007G2410	2455	2203.72	136	5.94408
PH01000007G2600	1751	1499.72	985	63.2598
PH01000007G2620	804	553.215	203	35.3431
PH01000007G2760	4408	4156.72	405.382	9.39326
PH01000007G2850	809	558.215	27	4.6587
PH01000007G2860	3813	3561.72	1638.74	44.3151
PH01000007G2920	1549	1297.72	51	3.78522
PH01000007G2970	1651	1399.72	25	1.72029
PH01000007G3010	1124	872.723	24	2.64873
PH01000007G3080	3292	3040.72	22	0.696865
PH01000007G3130	1828	1576.72	9	0.549781
PH01000007G3150	3845	3593.72	577.551	15.4792
PH01000007G3190	1211	959.723	7	0.702514
PH01000007G3320	2774	2522.72	1483.25	56.6302
PH01000007G3390	4156	3904.72	446.437	11.0122
PH01000007G3570	1862	1610.72	40	2.39189
PH01000007G3590	845	593.987	4	0.648613
PH01000007G3600	3146	2894.72	15	0.4991
PH01000007G3610	1311	1059.72	88	7.99822
PH01000007G3680	4289	4037.72	254	6.05899
PH01000008G0200	2811	2559.72	37	1.39223
PH01000008G0420	4901	4649.72	27.2109	0.563662
PH01000008G0500	1084	832.723	263.597	30.489
PH01000008G0920	1581	1329.72	462	33.4645
PH01000008G1020	1521	1269.72	18.1575	1.37737
PH01000008G1030	933	681.864	6	0.847532
PH01000008G1080	2813	2561.72	17	0.639175
PH01000008G1140	1429	1177.72	1608.11	131.515
PH01000008G1310	1266	1014.72	118	11.2005
PH01000008G1430	1678	1426.72	7	0.472565
PH01000008G1440	1045	793.723	0	0
PH01000008G1510	2324	2072.72	223	10.3625
PH01000008G1530	1440	1188.72	11248.4	911.408
PH01000008G1540	2288	2036.72	925.174	43.7517
PH01000008G1560	2073	1821.72	31	1.63901
PH01000008G2080	754	503.424	109	20.8543
PH01000008G2090	860	608.987	63	9.96403
PH01000008G2100	3466	3214.72	4	0.119845
PH01000008G2130	1010	758.723	15	1.90419
PH01000008G2140	2786	2534.72	320	12.1597
PH01000008G2210	817	566.046	1	0.170158
PH01000008G2240	1382	1130.72	26	2.21473
PH01000008G2370	1187	935.723	1708	175.81
PH01000008G2420	2533	2281.72	781	32.9679
PH01000008G2470	5617	5365.72	677.393	12.1595
PH01000008G2620	1549	1297.72	63.9566	4.74686
PH01000008G2640	429	183.706	0	0
PH01000008G2650	1690	1438.72	3	0.200839
PH01000008G2700	5627	5375.72	620	11.1086
PH01000008G2800	1315	1063.72	48	4.34626
PH01000008G2960	4334	4082.72	1727	40.7423
PH01000008G3080	1539	1287.72	136	10.1723
PH01000008G3090	3014	2762.72	35	1.22021
PH01000008G3130	2554	2302.72	10.0515	0.420428
PH01000008G3210	1676	1424.72	126.346	8.5415
PH01000008G3230	4225	3973.72	10	0.242385
PH01000009G0030	7292	7040.72	120.408	1.64717
PH01000009G0060	3118	2866.72	90	3.02385
PH01000009G0150	2854	2602.72	49.8742	1.84566
PH01000009G0160	2560	2308.72	55.5801	2.31873
PH01000009G0260	2198	1946.72	591	29.2406
PH01000009G0270	740	489.525	45	8.85403
PH01000009G0300	1389	1137.72	86	7.28056
PH01000009G0320	4314	4062.72	31	0.734932
PH01000009G0350	1370	1118.72	1373.73	118.272
PH01000009G0360	1703	1451.72	98.344	6.5248
PH01000009G0410	5848	5596.72	275.57	4.74243
PH01000009G0420	958	706.796	114	15.5351
PH01000009G0430	1944	1692.72	2	0.113801
PH01000009G0510	1434	1182.72	520	42.3471
PH01000009G0530	1386	1134.72	451	38.2816
PH01000009G0540	761	510.373	11	2.07591
PH01000009G0590	3147	2895.72	422	14.0365
PH01000009G0600	2152	1900.72	244.872	12.4086
PH01000009G0810	2567	2315.72	596	24.7892
PH01000009G0830	2706	2454.72	1111.24	43.602
PH01000009G0840	2551	2299.72	5	0.20941
PH01000009G0850	2671	2419.72	16	0.63688
PH01000009G0870	1084	832.723	2278.19	263.507
PH01000009G0890	1569	1317.72	228	16.6653
PH01000009G0970	7299	7047.72	758.779	10.3698
PH01000009G1080	1642	1390.72	92	6.37162
PH01000009G1200	1160	908.723	18.9723	2.0109
PH01000009G1230	1152	900.723	5	0.534665
PH01000009G1240	2359	2107.72	986	45.0574
PH01000009G1290	2414	2162.72	54	2.40489
PH01000009G1300	1207	955.723	10	1.00779
PH01000009G1330	2373	2121.72	947.454	43.0103
PH01000009G1370	1989	1737.72	8	0.443417
PH01000009G1380	2331	2079.72	17	0.787311
PH01000009G1390	2099	1847.72	108	5.62976
PH01000009G1450	1756	1504.72	167	10.6896
PH01000009G1510	1656	1404.72	42	2.87979
PH01000009G1600	504	256.599	1	0.375359
PH01000009G1660	1333	1081.72	155.89	13.8805
PH01000009G1670	1121	869.723	16	1.77191
PH01000009G1680	4408	4156.72	121.302	2.81074
PH01000009G1800	1312	1060.72	200	18.1606
PH01000009G1870	4434	4182.72	6	0.138164
PH01000009G1900	1705	1453.72	1487.65	98.5649
PH01000009G1940	1046	794.723	27	3.27228
PH01000009G1960	1548	1296.72	12	0.891327
PH01000009G2100	1362	1110.72	133.612	11.5863
PH01000009G2130	2303	2051.72	310.573	14.5797
PH01000009G2140	1622	1370.72	175	12.2968
PH01000009G2190	4497	4245.72	68	1.54262
PH01000009G2290	2972	2720.72	1617	57.2438
PH01000009G2360	1584	1332.72	866	62.5865
PH01000009G2390	494	246.853	1958.94	764.336
PH01000009G2460	1480	1228.72	177.96	13.9499
PH01000009G2490	2646	2394.72	72	2.89588
PH01000009G2500	2374	2122.72	40	1.81497
PH01000009G2540	2910	2658.72	21	0.760763
PH01000009G2590	587	338.32	24	6.83262
PH01000009G2680	2164	1912.72	1009	50.8092
PH01000009G2750	2146	1894.72	32	1.6267
PH01000009G2810	761	510.373	22	4.15181
PH01000009G2840	1778	1526.72	22	1.38792
PH01000009G2920	2014	1762.72	32.6589	1.78452
PH01000009G2950	2033	1781.72	14	0.756817
PH01000009G2960	3827	3575.72	30	0.808091
PH01000009G3360	2213	1961.72	1272.43	62.4738
PH01000009G3370	1504	1252.72	278	21.3743
PH01000010G0100	2421	2169.72	618.897	27.4737
PH01000010G0110	1117	865.723	3	0.333768
PH01000010G0140	3058	2806.72	67	2.29921
PH01000010G0220	6657	6405.72	2536.73	38.1424
PH01000010G0280	3028	2776.72	158.655	5.5033
PH01000010G0320	3017	2765.72	473	16.4723
PH01000010G0350	2504	2252.72	55	2.35157
PH01000010G0360	1435	1183.72	68	5.53301
PH01000010G0450	1186	934.723	403.809	41.6098
PH01000010G0460	1404	1152.72	103	8.60628
PH01000010G0610	2265	2013.72	247	11.8141
PH01000010G0620	4612	4360.72	137	3.02597
PH01000010G0640	1525	1273.72	1475.96	111.61
PH01000010G0700	1794	1542.72	1	0.0624331
PH01000010G0730	1078	826.723	807	94.0192
PH01000010G0740	4830	4578.72	154	3.23951
PH01000010G0760	1409	1157.72	114.416	9.51887
PH01000010G0770	1890	1638.72	133	7.81716
PH01000010G0780	1022	770.723	22	2.74933
PH01000010G0850	2103	1851.72	97	5.04544
PH01000010G0990	3156	2904.72	108.833	3.60876
PH01000010G1020	1236	984.723	980.391	95.8933
PH01000010G1070	3632	3380.72	15	0.427351
PH01000010G1080	3945	3693.72	12	0.31291
PH01000010G1090	838	586.987	16	2.62539
PH01000010G1120	1463	1211.72	892.369	70.9323
PH01000010G1130	2951	2699.72	3864.57	137.875
PH01000010G1220	3948	3696.72	357.896	9.32487
PH01000010G1380	1898	1646.72	0	0
PH01000010G1410	7233	6981.72	246	3.39372
PH01000010G1470	3629	3377.72	70	1.99608
PH01000010G1530	3202	2950.72	36	1.17511
PH01000010G1560	2122	1870.72	133	6.84771
PH01000010G1590	2698	2446.72	367.542	14.4686
PH01000010G1610	4855	4603.72	498	10.4189
PH01000010G1820	1995	1743.72	1	0.0552364
PH01000010G1850	4540	4288.72	220.555	4.95327
PH01000010G1950	2143	1891.72	1	0.050915
PH01000010G1960	2560	2308.72	101	4.21359
PH01000010G2010	1730	1478.72	23	1.49811
PH01000010G2050	1770	1518.72	983	62.3416
PH01000010G2350	2196	1944.72	2780.44	137.708
PH01000010G2470	3880	3628.72	388.703	10.3173
PH01000010G2480	1622	1370.72	48	3.37283
PH01000010G2510	1104	852.723	62	7.00304
PH01000010G2530	1205	953.723	574	57.9686
PH01000010G2550	4344	4092.72	197	4.63614
PH01000010G2650	2244	1992.72	245.114	11.8474
PH01000010G2680	2506	2254.72	95	4.0582
PH01000010G2720	1469	1217.72	2	0.158192
PH01000010G2770	1400	1148.72	99	8.30086
PH01000010G2810	2535	2283.72	16	0.674807
PH01000010G2820	1924	1672.72	144	8.29166
PH01000010G2990	2358	2106.72	5	0.228594
PH01000010G3030	7480	7228.72	257.189	3.42684
PH01000010G3060	2252	2000.72	0	0
PH01000010G3080	3143	2891.72	47	1.56547
PH01000010G3100	3382	3130.72	2398.76	73.7979
PH01000010G3140	2682	2430.72	961.368	38.0941
PH01000010G3150	2314	2062.72	454.745	21.2339
PH01000010G3180	1466	1214.72	946.795	75.0727
PH01000011G0130	2547	2295.72	698	29.2846
PH01000011G0270	2403	2151.72	51	2.2829
PH01000011G0320	1962	1710.72	3.26039	0.183566
PH01000011G0540	4261	4009.72	13.1499	0.315872
PH01000011G0550	2932	2680.72	8	0.287436
PH01000011G0660	3429	3177.72	85	2.57636
PH01000011G1090	1183	931.723	27	2.79113
PH01000011G1110	2309	2057.72	4053	189.711
PH01000011G1210	1629	1377.72	664.721	46.4708
PH01000011G1240	4721	4469.72	148	3.18922
PH01000011G1270	1003	751.723	62	7.94396
PH01000011G1330	3109	2857.72	63	2.12336
PH01000011G1350	1009	757.723	77	9.78776
PH01000011G1390	5045	4793.72	62	1.24572
PH01000011G1470	4001	3749.72	236.78	6.08203
PH01000011G1530	2254	2002.72	100	4.8093
PH01000011G1610	1202	950.723	6137.76	621.812
PH01000011G1700	2597	2345.72	60	2.46364
PH01000011G1710	831	580.046	4	0.664203
PH01000011G1730	1859	1607.72	132.522	7.93926
PH01000011G1850	735	484.573	26	5.16793
PH01000011G1880	2858	2606.72	144	5.32072
PH01000011G1890	2629	2377.72	215	8.70924
PH01000011G1900	2404	2152.72	833	37.27
PH01000011G1960	1891	1639.72	289.644	17.0136
PH01000011G1970	1688	1436.72	60	4.02236
PH01000011G2050	2193	1941.72	306.1	15.1838
PH01000011G2080	1549	1297.72	231	17.1448
PH01000011G2100	2773	2521.72	26.1634	0.99931
PH01000011G2110	1629	1377.72	26	1.81767
PH01000011G2120	1363	1111.72	66.3385	5.74741
PH01000011G2220	1480	1228.72	207	16.2263
PH01000011G2340	1261	1009.72	98	9.34817
PH01000011G2580	2839	2587.72	15.7046	0.584539
PH01000011G2670	2997	2745.72	334.467	11.7327
PH01000011G2710	2063	1811.72	37	1.96704
PH01000011G2810	2307	2055.72	141	6.60629
PH01000011G2980	3915	3663.72	410.206	10.7841
PH01000011G2990	2073	1821.72	887.537	46.9253
PH01000011G3000	1468	1216.72	68	5.38295
PH01000011G3020	2234	1982.72	803	39.0082
PH01000011G3030	2687	2435.72	19	0.751326
PH01000011G3060	1969	1717.72	79.4773	4.45649
PH01000011G3210	3965	3713.72	163.461	4.23944
PH01000012G0010	902	650.864	1	0.147983
PH01000012G0070	1478	1226.72	156	12.2484
PH01000012G0140	4989	4737.72	309.105	6.28405
PH01000012G0150	1848	1596.72	93	5.60992
PH01000012G0160	1851	1599.72	45	2.70938
PH01000012G0190	2208	1956.72	251.152	12.3626
PH01000012G0240	2189	1937.72	10.4196	0.51792
PH01000012G0330	714	463.95	344	71.4151
PH01000012G0350	3915	3663.72	45	1.18302
PH01000012G0400	2671	2419.72	5944	236.601
PH01000012G0420	4163	3911.72	72.1093	1.77552
PH01000012G0490	2072	1820.72	2306.85	122.033
PH01000012G0560	2108	1856.72	1064	55.1947
PH01000012G0660	3046	2794.72	56	1.92998
PH01000012G0700	1475	1223.72	73	5.7457
PH01000012G0750	2516	2264.72	1057	44.9534
PH01000012G0830	2993	2741.72	1199	42.121
PH01000012G0930	1643	1391.72	89	6.15943
PH01000012G0950	888	636.864	4	0.604945
PH01000012G0960	920	668.864	86	12.3841
PH01000012G1010	4431	4179.72	164	3.77919
PH01000012G1020	455	208.667	1137.94	525.254
PH01000012G1040	3327	3075.72	2030	63.5699
PH01000012G1060	2494	2242.72	46	1.97554
PH01000012G1090	8101	7849.72	89	1.09204
PH01000012G1110	4420	4168.72	34	0.785559
PH01000012G1160	1945	1693.72	164	9.32619
PH01000012G1170	1058	806.723	68.9994	8.23804
PH01000012G1230	861	609.987	0	0
PH01000012G1250	1324	1072.72	23	2.06511
PH01000012G1300	1248	996.723	1	0.0966337
PH01000012G1310	2185	1933.72	16	0.796946
PH01000012G1330	2743	2491.72	123	4.75454
PH01000012G1530	1746	1494.72	201.832	13.0057
PH01000012G1560	1394	1142.72	759	63.974
PH01000012G1620	4491	4239.72	68	1.54481
PH01000012G1630	1653	1401.72	2040.31	140.197
PH01000012G1640	1308	1056.72	36	3.28129
PH01000012G1750	1268	1016.72	2	0.189466
PH01000012G1880	971	719.796	54	7.22582
PH01000012G1890	2360	2108.72	72	3.28864
PH01000012G1900	3616	3364.72	219	6.26899
PH01000012G1930	1622	1370.72	314	22.0639
PH01000012G2000	1881	1629.72	189.561	11.2031
PH01000012G2150	3085	2833.72	1532	52.072
PH01000012G2160	1987	1735.72	531	29.4657
PH01000012G2230	6068	5816.72	966	15.9956
PH01000012G2270	2047	1795.72	269.578	14.4593
PH01000012G2360	1837	1585.72	46	2.79405
PH01000012G2370	1629	1377.72	417	29.1526
PH01000012G2420	2299	2047.72	367.447	17.2833
PH01000012G2490	2158	1906.72	191	9.64825
PH01000012G2610	1940	1688.72	894	50.9897
PH01000012G2620	1845	1593.72	365	22.0589
PH01000012G2650	2002	1750.72	1221	67.174
PH01000012G2690	1670	1418.72	437	29.6679
PH01000012G2900	2691	2439.72	95.2954	3.76213
PH01000012G2960	4358	4106.72	335.674	7.87274
PH01000013G0080	3827	3575.72	820.069	22.0897
PH01000013G0090	1285	1033.72	65	6.05637
PH01000013G0130	1805	1553.72	200	12.3982
PH01000013G0260	4345	4093.72	470	11.0581
PH01000013G0270	864	612.987	22	3.4568
PH01000013G0290	2555	2303.72	43.9929	1.83931
PH01000013G0420	1719	1467.72	48711.3	3196.6
PH01000013G0550	2599	2347.72	1185.81	48.6486
PH01000013G0830	5675	5423.72	566	10.0513
PH01000013G0860	1623	1371.72	327	22.9607
PH01000013G1010	4002	3750.72	98	2.5166
PH01000013G1020	2897	2645.72	1556.09	56.6493
PH01000013G1030	2555	2303.72	52	2.17408
PH01000013G1080	3641	3389.72	289	8.21177
PH01000013G1110	1924	1672.72	41	2.36082
PH01000013G1120	1704	1452.72	648	42.9631
PH01000013G1210	2583	2331.72	74.4633	3.07587
PH01000013G1310	969	717.796	17.4214	2.33768
PH01000013G1330	1726	1474.72	18	1.17561
PH01000013G1480	1176	924.723	473.933	49.3638
PH01000013G1500	2228	1976.72	830	40.4422
PH01000013G1620	1988	1736.72	108	5.98958
PH01000013G1690	346	108.468	105	93.2374
PH01000013G1830	724	473.621	82	16.6758
PH01000013G1920	3206	2954.72	118.739	3.8706
PH01000013G1960	1580	1328.72	1259	91.2629
PH01000013G2090	3273	3021.72	1	0.0318749
PH01000013G2230	4985	4733.72	763	15.5248
PH01000013G2240	5422	5170.72	371	6.91076
PH01000013G2450	2570	2318.72	696	28.911
PH01000013G2460	4086	3834.72	37	0.929332
PH01000013G2480	2329	2077.72	136.994	6.35064
PH01000013G2540	3885	3633.72	445	11.7954
PH01000013G2600	1670	1418.72	49.3323	3.34917
PH01000013G2610	1722	1470.72	371	24.2966
PH01000013G2620	858	606.987	233.517	37.0545
PH01000013G2730	2358	2106.72	36	1.64588
PH01000013G2740	2457	2205.72	128	5.58936
PH01000013G2820	2056	1804.72	10	0.533694
PH01000014G0030	725	474.621	128	25.9756
PH01000014G0040	4470	4218.72	507	11.5752
PH01000014G0070	2159	1907.72	79	3.98855
PH01000014G0090	2876	2624.72	66	2.42194
PH01000014G0130	778	527.27	65	11.8736
PH01000014G0180	2428	2176.72	753.538	33.343
PH01000014G0210	3781	3529.72	152.464	4.16035
PH01000014G0220	495	247.828	123	47.8033
PH01000014G0340	2100	1848.72	361	18.8078
PH01000014G0360	1352	1100.72	34954	3058.59
PH01000014G0390	2773	2521.72	1486.06	56.7599
PH01000014G0400	1020	768.723	2	0.25059
PH01000014G0460	2903	2651.72	240.807	8.74668
PH01000014G0470	1865	1613.72	66	3.93929
PH01000014G0510	4112	3860.72	66.0081	1.64677
PH01000014G0540	2441	2189.72	94.2939	4.1476
PH01000014G0560	537	288.913	42	14.0018
PH01000014G0610	1862	1610.72	108	6.45812
PH01000014G0960	622	372.894	104	26.8628
PH01000014G0980	5200	4948.72	13	0.253019
PH01000014G0990	6629	6377.72	63	0.951432
PH01000014G1010	2277	2025.72	2925	139.075
PH01000014G1060	2306	2054.72	128	6.00012
PH01000014G1100	2098	1846.72	96	5.00694
PH01000014G1120	1577	1325.72	7	0.508567
PH01000014G1170	2491	2239.72	109.167	4.69463
PH01000014G1190	1555	1303.72	3	0.221635
PH01000014G1200	2234	1982.72	2	0.0971563
PH01000014G1270	2782	2530.72	39	1.4843
PH01000014G1320	1731	1479.72	221	14.3852
PH01000014G1340	2103	1851.72	87	4.52529
PH01000014G1410	2236	1984.72	51	2.47499
PH01000014G1430	4604	4352.72	224	4.95667
PH01000014G1630	1582	1330.72	192.473	13.9311
PH01000014G1830	4615	4363.72	4	0.0882888
PH01000014G1850	951	699.796	1.00063	0.137722
PH01000014G1860	2070	1818.72	3	0.158876
PH01000014G2000	3335	3083.72	0	0
PH01000014G2020	1759	1507.72	3	0.191647
PH01000014G2100	860	608.987	138	21.826
PH01000014G2120	1970	1718.72	319	17.8767
PH01000014G2170	1262	1010.72	20	1.9059
PH01000014G2300	2206	1954.72	27	1.3304
PH01000014G2320	2674	2422.72	58	2.30583
PH01000014G2340	826	575.046	35	5.86231
PH01000014G2450	3102	2850.72	83	2.80431
PH01000014G2460	1267	1015.72	7	0.663782
PH01000014G2470	2923	2671.72	68	2.45144
PH01000014G2480	1625	1373.72	2	0.140228
PH01000014G2500	2651	2399.72	40	1.60547
PH01000014G2580	4440	4188.72	1669	38.3776
PH01000014G2660	899	647.864	180.623	26.853
PH01000014G2680	2608	2356.72	61	2.49301
PH01000015G0010	1239	987.723	22	2.14531
PH01000015G0080	1992	1740.72	1663.51	92.0448
PH01000015G0090	1795	1543.72	1174	73.249
PH01000015G0160	2127	1875.72	1297.05	66.6027
PH01000015G0190	1065	813.723	111	13.1386
PH01000015G0220	847	595.987	132	21.3324
PH01000015G0230	2571	2319.72	16	0.664334
PH01000015G0260	1720	1468.72	50	3.27894
PH01000015G0350	2788	2536.72	13	0.493598
PH01000015G0390	2294	2042.72	15	0.707269
PH01000015G0410	1588	1336.72	0	0
PH01000015G0510	2570	2318.72	6	0.249233
PH01000015G0530	2080	1828.72	37	1.94875
PH01000015G0540	4102	3850.72	82	2.05104
PH01000015G0560	1527	1275.72	453	34.2015
PH01000015G0610	1234	982.723	24	2.35225
PH01000015G0640	1921	1669.72	69	3.98023
PH01000015G0650	3741	3489.72	2842.26	78.4469
PH01000015G0810	2167	1915.72	185	9.30126
PH01000015G1290	2849	2597.72	435	16.1287
PH01000015G1320	2188	1936.72	1402	69.7242
PH01000015G1390	2242	1990.72	36	1.74179
PH01000015G1440	2554	2302.72	138	5.77219
PH01000015G1480	3729	3477.72	47	1.30168
PH01000015G1490	2687	2435.72	23.086	0.912903
PH01000015G1560	2277	2025.72	383.096	18.2151
PH01000015G1630	2889	2637.72	128.552	4.6941
PH01000015G1760	1044	792.723	2	0.243003
PH01000015G1770	3599	3347.72	28	0.805585
PH01000015G1970	3998	3746.72	50.1262	1.28859
PH01000015G2020	1547	1295.72	95	7.06178
PH01000015G2030	463	216.411	59	26.2589
PH01000015G2060	1741	1489.72	491	31.7453
PH01000015G2120	1769	1517.72	3	0.190385
PH01000015G2130	4425	4173.72	134.872	3.11244
PH01000015G2140	8217	7965.72	40	0.483657
PH01000015G2160	1550	1298.72	28	2.07656
PH01000015G2210	3227	2975.72	471	15.2451
PH01000015G2340	1464	1212.72	6	0.476533
PH01000015G2360	1358	1106.72	38	3.3071
PH01000015G2370	1499	1247.72	54	4.16849
PH01000015G2420	2485	2233.72	109	4.70002
PH01000015G2440	3925	3673.72	128.033	3.35674
PH01000015G2450	1275	1023.72	7	0.658595
PH01000015G2470	947	695.796	75	10.382
PH01000015G2480	3912	3660.72	3072	80.8272
PH01000015G2590	6270	6018.72	1621.17	25.9434
PH01000015G2600	1067	815.723	1251	147.713
PH01000015G2630	3323	3071.72	81	2.53984
PH01000015G2650	2824	2572.72	1723.21	64.5131
PH01000015G2730	2009	1757.72	490.615	26.8839
PH01000015G2760	3481	3229.72	327.711	9.77302
PH01000015G2850	2595	2343.72	162	6.65751
PH01000016G0110	1396	1144.72	411	34.5815
PH01000016G0120	1975	1723.72	3	0.167632
PH01000016G0280	3060	2808.72	871	29.8684
PH01000016G0320	1917	1665.72	87	5.0306
PH01000016G0340	2165	1913.72	3	0.150989
PH01000016G0440	2316	2064.72	0	0
PH01000016G0530	3497	3245.72	602	17.8644
PH01000016G0540	3347	3095.72	55.9416	1.74051
PH01000016G0550	1034	782.723	30.3864	3.73916
PH01000016G0560	3344	3092.72	88	2.74059
PH01000016G0570	1833	1581.72	44	2.67932
PH01000016G0600	1633	1381.72	82	5.71605
PH01000016G0630	3893	3641.72	5.01317	0.132589
PH01000016G0660	1083	831.723	87.7584	10.1628
PH01000016G0700	4633	4381.72	1015	22.3113
PH01000016G0730	833	582.046	62	10.2598
PH01000016G0830	3660	3408.72	4	0.113024
PH01000016G0860	3022	2770.72	8.40413	0.292148
PH01000016G1030	4595	4343.72	958.624	21.2564
PH01000016G1040	2417	2165.72	611.312	27.1871
PH01000016G1050	1652	1400.72	20	1.37525
PH01000016G1090	4111	3859.72	37	0.923312
PH01000016G1150	3946	3694.72	1413	36.8352
PH01000016G1190	1209	957.723	53	5.33014
PH01000016G1360	2046	1794.72	59.8811	3.21363
PH01000016G1570	1646	1394.72	592	40.8824
PH01000016G1580	3025	2773.72	510.295	17.7199
PH01000016G1650	962	710.796	631.494	85.5712
PH01000016G1870	2016	1764.72	1930	105.338
PH01000016G2050	893	641.864	65.5422	9.83514
PH01000017G0030	2798	2546.72	144	5.44608
PH01000017G0070	5405	5153.72	2262.8	42.2891
PH01000017G0080	2046	1794.72	603	32.3611
PH01000017G0150	1468	1216.72	1344.58	106.438
PH01000017G0270	1491	1239.72	45.8611	3.56306
PH01000017G0370	4662	4410.72	745	16.2686
PH01000017G0390	1889	1637.72	279	16.4084
PH01000017G0420	1908	1656.72	365	21.22
PH01000017G0440	2043	1791.72	153	8.22477
PH01000017G0450	2302	2050.72	192.591	9.04547
PH01000017G0480	3194	2942.72	57.8696	1.8941
PH01000017G0530	3404	3152.72	46.7141	1.42713
PH01000017G0660	2687	2435.72	45.3461	1.79314
PH01000017G0720	1008	756.723	153	19.4741
PH01000017G0730	1968	1716.72	161	9.03293
PH01000017G0740	2571	2319.72	140	5.81293
PH01000017G0870	2920	2668.72	182	6.56857
PH01000017G0880	1592	1340.72	45	3.23278
PH01000017G0910	2022	1770.72	30.2161	1.64358
PH01000017G0920	4173	3921.72	118	2.89806
PH01000017G0950	1387	1135.72	27.0159	2.29114
PH01000017G1100	3701	3449.72	82.0752	2.29156
PH01000017G1110	3760	3508.72	76	2.08626
PH01000017G1130	3164	2912.72	1483	49.0394
PH01000017G1140	2013	1761.72	405.627	22.1765
PH01000017G1200	1461	1209.72	65	5.17524
PH01000017G1210	2032	1780.72	146	7.89695
PH01000017G1220	1078	826.723	19	2.21359
PH01000017G1420	2887	2635.72	25	0.913573
PH01000017G1500	2732	2480.72	396	15.3752
PH01000017G1540	1647	1395.72	28	1.93224
PH01000017G1550	2822	2570.72	262	9.81633
PH01000017G1560	2355	2103.72	246.455	11.2837
PH01000017G1610	1902	1650.72	2	0.116697
PH01000017G1630	4583	4331.72	196	4.35811
PH01000017G1650	2245	1993.72	33	1.59423
PH01000017G1770	3291	3039.72	212.043	6.71882
PH01000017G1840	1351	1099.72	70	6.13081
PH01000017G1880	8934	8682.72	670.953	7.44285
PH01000017G1940	5719	5467.72	454.584	8.00775
PH01000017G1950	4536	4284.72	18	0.404625
PH01000017G1970	2082	1830.72	454	23.8856
PH01000017G1990	615	365.968	8691	2287.33
PH01000017G2160	1569	1317.72	61	4.4587
PH01000017G2230	4098	3846.72	1076	26.9417
PH01000017G2260	1793	1541.72	22	1.37442
PH01000017G2270	2837	2585.72	13	0.484244
PH01000017G2310	2888	2636.72	1320	48.2184
PH01000017G2400	1094	842.723	1.04528	0.119468
PH01000017G2410	1463	1211.72	28	2.22565
PH01000017G2520	6483	6231.72	495.054	7.65151
PH01000017G2560	2846	2594.72	20.223	0.750684
PH01000018G0120	1128	876.723	48	5.27329
PH01000018G0140	4190	3938.72	809	19.7832
PH01000018G0160	5988	5736.72	1919.81	32.2328
PH01000018G0310	2773	2521.72	91.115	3.48013
PH01000018G0360	2279	2027.72	8.0082	0.38039
PH01000018G0370	1399	1147.72	166	13.9307
PH01000018G0380	4417	4165.72	150.774	3.48609
PH01000018G0430	2511	2259.72	28	1.19345
PH01000018G0580	2571	2319.72	997.32	41.4096
PH01000018G0590	1570	1318.72	351.404	25.6659
PH01000018G0620	886	634.864	181.599	27.5508
PH01000018G0630	1229	977.723	17	1.6747
PH01000018G0640	1665	1413.72	27.9506	1.90427
PH01000018G0660	1817	1565.72	27	1.66093
PH01000018G0710	1703	1451.72	7.69163	0.510314
PH01000018G0750	720	469.81	209.196	42.8878
PH01000018G0760	1339	1087.72	59	5.2244
PH01000018G0790	2447	2195.72	3077	134.975
PH01000018G0810	1009	757.723	42	5.33878
PH01000018G0830	1686	1434.72	45	3.02098
PH01000018G0850	1484	1232.72	254.151	19.8577
PH01000018G0890	2679	2427.72	1255	49.7906
PH01000018G0940	4178	3926.72	50	1.22643
PH01000018G0970	1396	1144.72	536	45.099
PH01000018G1050	1582	1330.72	12.5528	0.908561
PH01000018G1060	1787	1535.72	143	8.96863
PH01000018G1200	4535	4283.72	8	0.179875
PH01000018G1270	2522	2270.72	92	3.90235
PH01000018G1460	2376	2124.72	419	18.9939
PH01000018G1570	1744	1492.72	49	3.16169
PH01000018G1600	1707	1455.72	7	0.463151
PH01000018G1610	4539	4287.72	2	0.0449269
PH01000018G1630	2102	1850.72	47	2.44602
PH01000018G1640	1608	1356.72	4	0.28397
PH01000018G1710	3295	3043.72	636.105	20.1292
PH01000018G1810	2478	2226.72	2690.95	116.397
PH01000018G1850	807	556.215	81	14.0264
PH01000018G1890	1282	1030.72	36	3.36406
PH01000018G1920	1276	1024.72	16	1.50389
PH01000018G1930	2280	2028.72	45	2.13645
PH01000018G2000	3241	2989.72	108	3.47933
PH01000018G2140	1134	882.723	150.121	16.3803
PH01000018G2250	3133	2881.72	202	6.75153
PH01000018G2280	1207	955.723	195.4	19.6923
PH01000018G2290	2556	2304.72	42.2999	1.76776
PH01000018G2330	1290	1038.72	239.248	22.1846
PH01000018G2350	3532	3280.72	527	15.4719
PH01000018G2430	2817	2565.72	482	18.0942
PH01000018G2450	2160	1908.72	32	1.61477
PH01000018G2470	2682	2430.72	15.0828	0.597652
PH01000018G2540	2517	2265.72	599	25.4638
PH01000018G2550	1939	1687.72	2598.68	148.305
PH01000018G2640	3365	3113.72	64	1.97972
PH01000018G2720	2027	1775.72	224.6	12.1825
PH01000019G0020	2988	2736.72	390	13.7258
PH01000019G0030	1499	1247.72	21.0457	1.62461
PH01000019G0110	2106	1854.72	19.1952	0.99682
PH01000019G0130	1384	1132.72	135.111	11.4887
PH01000019G0150	3584	3332.72	4	0.115602
PH01000019G0160	1714	1462.72	4	0.263391
PH01000019G0200	729	478.573	1079	217.158
PH01000019G0220	603	354.077	214.577	58.3697
PH01000019G0260	3826	3574.72	429	11.5589
PH01000019G0310	4483	4231.72	48.554	1.10512
PH01000019G0360	1418	1166.72	419	34.5899
PH01000019G0430	3520	3268.72	101	2.97609
PH01000019G0440	2305	2053.72	106	4.97127
PH01000019G0450	1822	1570.72	126.954	7.78482
PH01000019G0470	4259	4007.72	10262.4	246.634
PH01000019G0480	1565	1313.72	153	11.2174
PH01000019G0530	3163	2911.72	467.55	15.4661
PH01000019G0570	1644	1392.72	428.299	29.62
PH01000019G0580	3937	3685.72	11	0.287457
PH01000019G0630	2292	2040.72	678.214	32.01
PH01000019G0750	2205	1953.72	1292	63.6946
PH01000019G0770	3626	3374.72	186	5.30857
PH01000019G0810	6583	6331.72	789	12.0021
PH01000019G0830	2928	2676.72	254	9.13973
PH01000019G0870	1720	1468.72	780.201	51.1646
PH01000019G0910	584	335.353	310	89.0352
PH01000019G0920	1988	1736.72	617.236	34.2313
PH01000019G0990	1450	1198.72	1811.76	145.575
PH01000019G1000	3650	3398.72	41	1.16191
PH01000019G1090	3528	3276.72	35	1.0288
PH01000019G1100	1784	1532.72	210.298	13.2152
PH01000019G1110	3914	3662.72	82	2.15632
PH01000019G1140	10919	10667.7	2837	25.6148
PH01000019G1260	2153	1901.72	119	6.02702
PH01000019G1310	6608	6356.72	402.137	6.09317
PH01000019G1370	1359	1107.72	10	0.869504
PH01000019G1400	2914	2662.72	136	4.91944
PH01000019G1410	2928	2676.72	29	1.04351
PH01000019G1420	3220	2968.72	81	2.62796
PH01000019G1430	2277	2025.72	21.7302	1.03321
PH01000019G1450	9968	9716.72	26.0594	0.258313
PH01000019G1480	1797	1545.72	77	4.79802
PH01000019G1490	2077	1825.72	926	48.8516
PH01000019G1600	1272	1020.72	1420	133.993
PH01000019G1620	6519	6267.72	3073	47.2232
PH01000019G1660	1563	1311.72	68	4.99309
PH01000019G1700	1499	1247.72	155	11.9651
PH01000019G1710	1517	1265.72	241	18.3392
PH01000019G1720	1831	1579.72	3019.97	184.13
PH01000019G1730	1538	1286.72	388	29.0435
PH01000019G1740	2399	2147.72	174	7.80322
PH01000019G1770	2096	1844.72	12	0.626546
PH01000019G1790	1597	1345.72	31	2.21875
PH01000019G1840	5798	5546.72	4500.61	78.1516
PH01000019G1850	4858	4606.72	1465.42	30.6388
PH01000019G1890	1744	1492.72	81	5.22647
PH01000019G1900	2183	1931.72	16	0.797771
PH01000019G1930	1967	1715.72	59.5173	3.34117
PH01000019G1940	3435	3183.72	496.482	15.02
PH01000019G2080	3272	3020.72	562.772	17.9442
PH01000019G2100	2410	2158.72	430	19.1856
PH01000019G2110	3913	3661.72	9	0.236734
PH01000019G2150	3911	3659.72	88	2.31599
PH01000019G2160	1126	874.723	57	6.27635
PH01000019G2170	1531	1279.72	15	1.12896
PH01000019G2180	1801	1549.72	101	6.27726
PH01000019G2190	1821	1569.72	32	1.9635
PH01000019G2200	2813	2561.72	34.033	1.27959
PH01000019G2230	2037	1785.72	229	12.3516
PH01000019G2250	2618	2366.72	19	0.773231
PH01000019G2270	2931	2679.72	664	23.8661
PH01000019G2280	1762	1510.72	210	13.3887
PH01000019G2290	1525	1273.72	1454	109.949
PH01000019G2330	1845	1593.72	10	0.604352
PH01000019G2340	2026	1774.72	4	0.217086
PH01000019G2350	1597	1345.72	90	6.44154
PH01000019G2380	3401	3149.72	45	1.37608
PH01000019G2390	1273	1021.72	55	5.18481
PH01000019G2400	2200	1948.72	120	5.93108
PH01000019G2460	1919	1667.72	40	2.31014
PH01000019G2500	2408	2156.72	23	1.02716
PH01000019G2510	1027	775.723	123	15.2722
PH01000020G0010	1961	1709.72	659	37.1247
PH01000020G0020	3941	3689.72	129	3.36743
PH01000020G0070	2871	2619.72	41	1.50741
PH01000020G0110	3961	3709.72	18	0.467341
PH01000020G0120	2365	2113.72	35	1.59486
PH01000020G0260	2360	2108.72	9	0.41108
PH01000020G0270	2184	1932.72	88.6189	4.41631
PH01000020G0320	2270	2018.72	159.496	7.60987
PH01000020G0340	1933	1681.72	35	2.00455
PH01000020G0360	2898	2646.72	198	7.20543
PH01000020G0420	3285	3033.72	155.735	4.94439
PH01000020G0430	2909	2657.72	109.829	3.98027
PH01000020G0500	2017	1765.72	828	45.1659
PH01000020G0530	3413	3161.72	74.0534	2.25592
PH01000020G0640	2063	1811.72	65	3.45561
PH01000020G0790	987	735.723	132	17.2808
PH01000020G0870	2125	1873.72	5	0.25702
PH01000020G0900	1829	1577.72	60	3.66289
PH01000020G0920	7322	7070.72	43	0.585744
PH01000020G0960	2264	2012.72	1.00831	0.048252
PH01000020G0980	1024	772.723	5	0.623231
PH01000020G1010	1864	1612.72	44	2.62782
PH01000020G1080	3943	3691.72	24	0.62616
PH01000020G1090	2241	1989.72	24	1.16177
PH01000020G1160	2553	2301.72	782.291	32.7354
PH01000020G1170	2434	2182.72	72	3.17714
PH01000020G1250	3473	3221.72	73	2.18242
PH01000020G1300	1610	1358.72	203	14.3902
PH01000020G1330	2076	1824.72	417	22.0111
PH01000020G1340	1823	1571.72	1198	73.4148
PH01000020G1370	950	698.796	256	35.2852
PH01000020G1380	2446	2194.72	294.489	12.9239
PH01000020G1390	4943	4691.72	422.894	8.68164
PH01000020G1430	2795	2543.72	31	1.1738
PH01000020G1440	2851	2599.72	973.924	36.0828
PH01000020G1490	2701	2449.72	137	5.3865
PH01000020G1500	1113	861.723	30	3.35318
PH01000020G1560	4070	3818.72	20	0.504446
PH01000020G1570	703	453.317	105.83	22.4858
PH01000020G1620	1828	1576.72	58	3.54304
PH01000020G1640	2993	2741.72	261.528	9.18751
PH01000020G1650	1262	1010.72	14	1.33413
PH01000020G1700	2883	2631.72	572	20.9343
PH01000020G1730	3507	3255.72	16	0.473342
PH01000020G1780	460	213.454	4	1.80492
PH01000020G1790	4394	4142.72	39	0.906738
PH01000020G1830	3819	3567.72	1	0.0269968
PH01000020G1840	2862	2610.72	596	21.9881
PH01000020G1860	1515	1263.72	36	2.74381
PH01000020G1910	1076	824.723	8	0.934297
PH01000020G2000	1376	1124.72	1	0.0856362
PH01000020G2160	2128	1876.72	56	2.87403
PH01000020G2190	3860	3608.72	104	2.77577
PH01000020G2200	2043	1791.72	23	1.2364
PH01000020G2220	2087	1835.72	540.986	28.3845
PH01000020G2230	1840	1588.72	62.5592	3.79268
PH01000020G2250	1891	1639.72	10	0.587398
PH01000020G2300	2787	2535.72	77	2.92477
PH01000020G2310	1466	1214.72	8	0.634331
PH01000020G2590	4507	4255.72	126.554	2.86421
PH01000020G2630	5168	4916.72	230	4.50562
PH01000020G2640	1742	1490.72	749	48.3936
PH01000020G2710	3762	3510.72	33.6899	0.924284
PH01000021G0020	1073	821.723	49	5.74346
PH01000021G0040	494	246.853	6	2.34108
PH01000021G0050	1044	792.723	66	8.0191
PH01000021G0060	2598	2346.72	14.9011	0.611589
PH01000021G0190	1515	1263.72	1198.89	91.3757
PH01000021G0220	2381	2129.72	56	2.53261
PH01000021G0280	3998	3746.72	74	1.90232
PH01000021G0290	1625	1373.72	490.323	34.3784
PH01000021G0300	1481	1229.72	18.4566	1.44559
PH01000021G0320	1717	1465.72	13.0858	0.859906
PH01000021G0420	717	466.904	14	2.88804
PH01000021G0460	1840	1588.72	65	3.94065
PH01000021G0470	673	423.452	18	4.09422
PH01000021G0480	1948	1696.72	385.703	21.895
PH01000021G0560	933	681.864	9939.37	1403.99
PH01000021G0630	1863	1611.72	1	0.0597603
PH01000021G0680	674	424.452	491.758	111.59
PH01000021G0700	1606	1354.72	32	2.27511
PH01000021G0720	3514	3262.72	803.932	23.7324
PH01000021G0780	2496	2244.72	527	22.6126
PH01000021G0790	2973	2721.72	377	13.3414
PH01000021G0800	2451	2199.72	239	10.4648
PH01000021G0830	2834	2582.72	441.179	16.4528
PH01000021G0990	3272	3020.72	271	8.64095
PH01000021G1020	2291	2039.72	3	0.141662
PH01000021G1070	733	482.573	39	7.78402
PH01000021G1090	1905	1653.72	191	11.1243
PH01000021G1110	1241	989.723	7	0.68122
PH01000021G1190	2894	2642.72	16	0.583138
PH01000021G1200	2925	2673.72	29	1.04468
PH01000021G1210	2383	2131.72	3	0.135548
PH01000021G1240	2431	2179.72	373.368	16.4983
PH01000021G1280	1267	1015.72	76	7.20678
PH01000021G1290	4096	3844.72	7	0.175362
PH01000021G1320	3856	3604.72	505.902	13.5175
PH01000021G1350	1958	1706.72	1873	105.701
PH01000021G1380	1161	909.723	25	2.64688
PH01000021G1440	1449	1197.72	51	4.10125
PH01000021G1460	2566	2314.72	1004.63	41.8031
PH01000021G1500	1868	1616.72	4	0.238302
PH01000021G2170	4261	4009.72	1373	32.9806
PH01000021G2210	1564	1312.72	18	1.32069
PH01000021G2350	1847	1595.72	2	0.120719
PH01000021G2370	1894	1642.72	5	0.293163
PH01000021G2400	1522	1270.72	28	2.12232
PH01000021G2410	2428	2176.72	303	13.4073
PH01000021G2480	7685	7433.72	1763.24	22.8458
PH01000021G2500	3009	2757.72	56	1.95587
PH01000022G0050	2083	1831.72	2	0.105165
PH01000022G0140	2043	1791.72	209	11.2351
PH01000022G0190	1855	1603.72	8	0.480467
PH01000022G0600	1601	1349.72	44	3.13987
PH01000022G0640	2517	2265.72	46	1.95548
PH01000022G0660	2082	1830.72	377.301	19.8503
PH01000022G0780	3006	2754.72	24.5798	0.859415
PH01000022G0840	1059	807.723	319	38.0392
PH01000022G0900	1698	1446.72	1	0.066576
PH01000022G0990	3515	3263.72	300.497	8.86808
PH01000022G1000	2475	2223.72	40	1.73254
PH01000022G1030	1302	1050.72	274	25.1169
PH01000022G1070	1208	956.723	675.48	68.0032
PH01000022G1180	2406	2154.72	13	0.581105
PH01000022G1190	2119	1867.72	29.7432	1.53384
PH01000022G1220	4185	3933.72	147	3.59929
PH01000022G1700	1306	1054.72	234	21.3688
PH01000022G1820	1992	1740.72	210.48	11.6462
PH01000022G1870	6794	6542.72	688.093	10.1296
PH01000022G1910	734	483.573	128	25.4947
PH01000022G1920	7688	7436.72	889	11.5139
PH01000022G2020	4390	4138.72	90	2.09449
PH01000022G2070	4215	3963.72	448.569	10.9001
PH01000022G2140	2530	2278.72	302	12.7649
PH01000022G2160	4155	3903.72	2580	63.6566
PH01000022G2350	1768	1516.72	6	0.38102
PH01000022G2450	677	427.452	6	1.35197
PH01000022G2580	453	206.73	1	0.465907
PH01000023G0150	1761	1509.72	121	7.71953
PH01000023G0250	1331	1079.72	19	1.6949
PH01000023G0350	2627	2375.72	0	0
PH01000023G0380	1462	1210.72	78	6.20516
PH01000023G0480	3125	2873.72	282.258	9.46029
PH01000023G0490	771	520.322	108	19.9919
PH01000023G0550	2040	1788.72	19	1.02309
PH01000023G0560	1969	1717.72	104	5.83154
PH01000023G0610	1037	785.723	5	0.61292
PH01000023G0640	3165	2913.72	372	12.297
PH01000023G0830	2954	2702.72	564.573	20.1197
PH01000023G1030	1196	944.723	60	6.11716
PH01000023G1110	1286	1034.72	127	11.8218
PH01000023G1200	3303	3051.72	4	0.126246
PH01000023G1230	6314	6062.72	122.363	1.94395
PH01000023G1280	1529	1277.72	298	22.4638
PH01000023G1300	2602	2350.72	198	8.11272
PH01000023G1400	1513	1261.72	1699.24	129.716
PH01000023G1410	1531	1279.72	16	1.20422
PH01000023G1420	2943	2691.72	222	7.94375
PH01000023G1450	2783	2531.72	52	1.97829
PH01000023G1520	2444	2192.72	1104	48.494
PH01000023G1610	1310	1058.72	257	23.3805
PH01000023G1620	953	701.796	450	61.7596
PH01000023G1630	1459	1207.72	4	0.319004
PH01000023G1650	1839	1587.72	649	39.3707
PH01000023G1710	3308	3056.72	37	1.16587
PH01000023G1730	4346	4094.72	51.3862	1.20872
PH01000023G1810	1881	1629.72	5	0.295501
PH01000023G1870	1854	1602.72	10	0.600959
PH01000023G1920	2028	1776.72	110	5.96315
PH01000023G1950	659	409.62	11	2.58651
PH01000023G2040	3591	3339.72	94.4645	2.72434
PH01000023G2080	1200	948.723	31	3.14721
PH01000023G2110	3645	3393.72	11	0.31219
PH01000023G2160	3743	3491.72	300	8.27531
PH01000023G2170	1310	1058.72	607	55.2216
PH01000023G2280	7236	6984.72	76	1.04801
PH01000023G2330	2071	1819.72	0	0
PH01000023G2660	3794	3542.72	161	4.37715
PH01000023G2670	2512	2260.72	22	0.937299
PH01000024G0010	3268	3016.72	20	0.638554
PH01000024G0090	1830	1578.72	1	0.0610094
PH01000024G0160	3188	2936.72	349	11.4463
PH01000024G0240	3145	2893.72	8.03564	0.267465
PH01000024G0250	2213	1961.72	154	7.56112
PH01000024G0390	3248	2996.72	78	2.50698
PH01000024G0400	2650	2398.72	166	6.66547
PH01000024G0410	3809	3557.72	226	6.11842
PH01000024G0440	5670	5418.72	489.747	8.70518
PH01000024G0700	1711	1459.72	111	7.32412
PH01000024G0850	2922	2670.72	523.569	18.882
PH01000024G0900	1837	1585.72	63	3.82663
PH01000024G0940	2286	2034.72	337	15.9525
PH01000024G0980	2561	2309.72	361	15.0539
PH01000024G0990	1494	1242.72	63.1629	4.89543
PH01000024G1000	2306	2054.72	111	5.20323
PH01000024G1020	2417	2165.72	19.8604	0.883259
PH01000024G1030	8042	7790.72	482	5.95898
PH01000024G1060	578	329.453	133	38.8831
PH01000024G1180	1201	949.723	11	1.11557
PH01000024G1190	1695	1443.72	32	2.13486
PH01000024G1210	2243	1991.72	26.0451	1.2595
PH01000024G1270	4067	3815.72	70	1.76695
PH01000024G1280	2295	2043.72	3	0.141385
PH01000024G1340	1866	1614.72	70	4.17545
PH01000024G1360	2354	2102.72	738	33.8047
PH01000024G1380	1384	1132.72	24	2.04075
PH01000024G1490	2311	2059.72	499.938	23.3782
PH01000024G1530	1498	1246.72	942	72.7753
PH01000024G1560	1747	1495.72	1	0.0643949
PH01000024G1630	2892	2640.72	111	4.04858
PH01000024G1690	2452	2200.72	29	1.26922
PH01000024G1770	4012	3760.72	61.4739	1.57443
PH01000024G1910	1778	1526.72	170	10.7249
PH01000024G1960	3014	2762.72	110	3.83494
PH01000024G2010	3929	3677.72	331	8.66866
PH01000024G2110	3594	3342.72	186	5.35939
PH01000024G2200	1388	1136.72	47	3.98241
PH01000024G2210	528	280.17	823	282.931
PH01000024G2290	1711	1459.72	612	40.3816
PH01000024G2370	2002	1750.72	63	3.46598
PH01000024G2430	3018	2766.72	1044.14	36.3492
PH01000024G2550	2128	1876.72	1687.36	86.5987
PH01000024G2570	1884	1632.72	464	27.3721
PH01000025G0040	4394	4142.72	836.876	19.4571
PH01000025G0100	1548	1296.72	23	1.70838
PH01000025G0210	950	698.796	489.272	67.4377
PH01000025G0260	1665	1413.72	2	0.13626
PH01000025G0290	4725	4473.72	62.0136	1.33512
PH01000025G0370	5680	5428.72	28	0.496779
PH01000025G0410	2026	1774.72	5	0.271358
PH01000025G0470	3791	3539.72	13.0131	0.354091
PH01000025G0480	1941	1689.72	57.8943	3.30007
PH01000025G0550	2906	2654.72	198.712	7.20955
PH01000025G0600	544	295.854	5505	1792.19
PH01000025G0610	12176	11924.7	1418.95	11.461
PH01000025G0790	5168	4916.72	133	2.60543
PH01000025G0810	2404	2152.72	64	2.86348
PH01000025G0840	6633	6381.72	124	1.87149
PH01000025G0860	3775	3523.72	317	8.66484
PH01000025G0890	1430	1178.72	103.054	8.42084
PH01000025G0920	603	354.077	23	6.25651
PH01000025G0930	1696	1444.72	39	2.60006
PH01000025G0960	5554	5302.72	262	4.75889
PH01000025G1070	3503	3251.72	19	0.562786
PH01000025G1080	4577	4325.72	708	15.7644
PH01000025G1090	1858	1606.72	76	4.55591
PH01000025G1120	3275	3023.72	257.557	8.20415
PH01000025G1140	5020	4768.72	579	11.6944
PH01000025G1170	1546	1294.72	34	2.52933
PH01000025G1180	1715	1463.72	689	45.3381
PH01000025G1210	1686	1434.72	483	32.4252
PH01000025G1260	2634	2382.72	650	26.275
PH01000025G1330	2396	2144.72	179	8.03868
PH01000025G1380	2504	2252.72	79	3.37771
PH01000025G1400	1522	1270.72	346	26.2258
PH01000025G1450	1395	1143.72	774	65.1813
PH01000025G1600	1260	1008.72	83	7.92518
PH01000025G1630	852	600.987	22	3.52582
PH01000025G1710	1569	1317.72	4	0.292374
PH01000025G1810	892	640.864	292	43.8854
PH01000025G1910	6180	5928.72	19.4931	0.316681
PH01000025G1920	1691	1439.72	82.6322	5.52807
PH01000025G1940	4395	4143.72	6	0.139464
PH01000025G1970	2066	1814.72	3.01966	0.160269
PH01000025G1980	2667	2415.72	9	0.358838
PH01000025G1990	3646	3394.72	329.932	9.36101
PH01000025G2020	5633	5381.72	69.3813	1.24172
PH01000025G2030	1643	1391.72	5	0.346035
PH01000025G2120	1756	1504.72	227.341	14.5521
PH01000025G2130	2244	1992.72	376	18.1737
PH01000025G2160	1408	1156.72	22	1.83188
PH01000025G2180	2711	2459.72	19	0.743996
PH01000025G2190	3302	3050.72	1773	55.9769
PH01000025G2230	2216	1964.72	500	24.5116
PH01000025G2240	1429	1177.72	2	0.163565
PH01000025G2250	2421	2169.72	31.0036	1.37629
PH01000025G2260	1005	753.723	359	45.876
PH01000026G0020	2976	2724.72	17473	617.658
PH01000026G0030	1407	1155.72	12	1.00007
PH01000026G0040	3059	2807.72	207.233	7.109
PH01000026G0110	1369	1117.72	64	5.51504
PH01000026G0120	2455	2203.72	7.06994	0.309002
PH01000026G0130	1440	1188.72	481.771	39.0358
PH01000026G0180	1235	983.723	214	20.9529
PH01000026G0210	2829	2577.72	1924	71.8905
PH01000026G0220	4099	3847.72	4229.04	105.862
PH01000026G0230	1396	1144.72	74	6.22636
PH01000026G0280	3588	3336.72	312	9.00611
PH01000026G0340	1188	936.723	181	18.611
PH01000026G0350	1690	1438.72	237	15.8662
PH01000026G0390	5725	5473.72	234	4.11752
PH01000026G0400	1784	1532.72	44	2.76498
PH01000026G0420	2725	2473.72	32	1.24595
PH01000026G0430	1143	891.723	55	5.94067
PH01000026G0450	1922	1670.72	6.24937	0.360276
PH01000026G0460	706	456.181	0	0
PH01000026G0490	2938	2686.72	2723.56	97.6374
PH01000026G0510	3908	3656.72	164	4.31971
PH01000026G0570	2184	1932.72	15.2545	0.760204
PH01000026G0580	1774	1522.72	7	0.442772
PH01000026G0620	1465	1213.72	216	17.141
PH01000026G0640	2779	2527.72	13	0.495355
PH01000026G0660	5730	5478.72	577	10.1438
PH01000026G0680	1372	1120.72	56	4.81274
PH01000026G0720	6544	6292.72	790.365	12.0974
PH01000026G0730	1800	1548.72	242.889	15.1056
PH01000026G0870	2045	1793.72	77	4.13465
PH01000026G0880	984	732.723	411	54.0263
PH01000026G0890	3608	3356.72	6082.77	174.538
PH01000026G0900	3591	3339.72	395.942	11.4189
PH01000026G0980	4218	3966.72	204	4.95338
PH01000026G1030	1832	1580.72	204	12.4302
PH01000026G1060	1731	1479.72	127	8.26659
PH01000026G1120	3726	3474.72	45	1.24737
PH01000026G1190	2793	2541.72	1676	63.511
PH01000026G1260	656	406.62	1998	473.271
PH01000026G1270	645	395.7	1161.91	282.82
PH01000026G1290	3375	3123.72	754	23.2489
PH01000026G1350	1331	1079.72	12	1.07046
PH01000026G1400	2822	2570.72	249.487	9.34749
PH01000026G1450	1897	1645.72	68	3.97974
PH01000026G1490	2857	2605.72	54	1.99604
PH01000026G1530	2711	2459.72	74	2.89767
PH01000026G1560	2359	2107.72	132	6.03203
PH01000026G1630	2198	1946.72	1126	55.7105
PH01000026G1700	3875	3623.72	70	1.86057
PH01000026G1720	3090	2838.72	158.318	5.37168
PH01000026G1780	2710	2458.72	43	1.68446
PH01000026G1810	2854	2602.72	12.0579	0.446219
PH01000026G1860	2376	2124.72	257	11.6502
PH01000026G1880	1044	792.723	38.0588	4.6242
PH01000026G1950	1803	1551.72	63	3.91047
PH01000026G1980	2386	2134.72	92	4.15097
PH01000026G2010	2533	2281.72	1686	71.1701
PH01000026G2100	4776	4524.72	448	9.5365
PH01000026G2110	1585	1333.72	533	38.4915
PH01000026G2120	1380	1128.72	32	2.73065
PH01000026G2140	1000	748.723	129	16.5948
PH01000026G2150	1086	834.723	1	0.115388
PH01000026G2170	4824	4572.72	2218.31	46.7252
PH01000026G2310	3004	2752.72	37	1.29462
PH01000026G2370	2645	2393.72	1	0.0402373
PH01000026G2380	5057	4805.72	786	15.7531
PH01000027G0250	679	429.452	0	0
PH01000027G0270	3148	2896.72	107	3.55779
PH01000027G0350	3612	3360.72	14.1244	0.4048
PH01000027G0360	2662	2410.72	4	0.159814
PH01000027G0400	1939	1687.72	7	0.399484
PH01000027G0630	4964	4712.72	49	1.00144
PH01000027G0750	3027	2775.72	75	2.60248
PH01000027G0760	1034	782.723	41	5.0452
PH01000027G0800	613	363.968	2447	647.55
PH01000027G0820	6172	5920.72	119.704	1.94731
PH01000027G0830	664	414.62	3	0.696905
PH01000027G0920	3534	3282.72	433	12.7045
PH01000027G1370	5980	5728.72	218	3.66523
PH01000027G1390	3955	3703.72	1636.22	42.5506
PH01000027G1530	1974	1722.72	122	6.82099
PH01000027G1540	2254	2002.72	51	2.45274
PH01000027G1560	2240	1988.72	30	1.45295
PH01000027G1630	2057	1805.72	24	1.28016
PH01000027G1830	1153	901.723	74	7.90427
PH01000027G1860	1440	1188.72	15	1.21538
PH01000027G1900	1849	1597.72	495	29.8405
PH01000027G1910	1001	749.723	17	2.18399
PH01000027G2010	912	660.864	6	0.874464
PH01000027G2140	2551	2299.72	170	7.11994
PH01000027G2150	1290	1038.72	26	2.41089
PH01000027G2330	2362	2110.72	22	1.00391
PH01000027G2350	1924	1672.72	30	1.72743
PH01000028G0070	2188	1936.72	85	4.22722
PH01000028G0160	1238	986.723	83	8.10188
PH01000028G0240	1594	1342.72	25	1.79331
PH01000028G0260	690	440.452	36	7.8724
PH01000028G0330	1436	1184.72	170	13.8209
PH01000028G0380	1226	974.723	93	9.18977
PH01000028G0530	2391	2139.72	12	0.540165
PH01000028G0540	2684	2432.72	60	2.37554
PH01000028G0610	4186	3934.72	73	1.78695
PH01000028G0690	1834	1582.72	138.041	8.40055
PH01000028G0810	2467	2215.72	3046.39	132.426
PH01000028G0890	1652	1400.72	250.568	17.2297
PH01000028G0900	2455	2203.72	246.792	10.7864
PH01000028G0940	1222	970.723	62	6.15176
PH01000028G1040	4542	4290.72	0	0
PH01000028G1110	1854	1602.72	70.8347	4.25687
PH01000028G1160	2729	2477.72	3436	133.568
PH01000028G1170	4067	3815.72	2324	58.6627
PH01000028G1180	1321	1069.72	164	14.7664
PH01000028G1190	1541	1289.72	15	1.12021
PH01000028G1230	3018	2766.72	35	1.21844
PH01000028G1280	2641	2389.72	331	13.3408
PH01000028G1290	852	600.987	267.503	42.8712
PH01000028G1310	1998	1746.72	4912.32	270.873
PH01000028G1320	1576	1324.72	77.5078	5.63538
PH01000028G1330	1517	1265.72	243.319	18.5157
PH01000028G1350	1486	1234.72	50	3.90035
PH01000028G1380	710	460.043	65	13.6087
PH01000028G1400	1776	1524.72	77	4.8641
PH01000028G1450	2307	2055.72	35	1.63986
PH01000028G1470	2440	2188.72	29	1.27617
PH01000028G1480	1569	1317.72	259.618	18.9764
PH01000028G1600	4111	3859.72	770.075	19.2167
PH01000028G1610	860	608.987	59	9.3314
PH01000028G1770	1661	1409.72	35	2.39132
PH01000028G1790	2917	2665.72	1585.47	57.2856
PH01000028G1910	3448	3196.72	1145.16	34.5035
PH01000028G1930	611	362.041	105.966	28.1911
PH01000028G2090	1815	1563.72	94	5.7899
PH01000028G2140	2722	2470.72	329	12.8255
PH01000028G2150	763	512.373	18	3.38368
PH01000028G2160	1807	1555.72	8	0.495291
PH01000028G2320	3043	2791.72	12.0535	0.415857
PH01000028G2330	1257	1005.72	636	60.909
PH01000028G2350	1111	859.723	950.911	106.533
PH01000028G2440	1853	1601.72	44	2.64587
PH01000028G2500	1593	1341.72	9	0.646075
PH01000028G2550	2841	2589.72	826.331	30.7329
PH01000028G2600	2098	1846.72	58.3032	3.04084
PH01000028G2610	2931	2679.72	875.251	31.4591
PH01000028G2640	4140	3888.72	124	3.07127
PH01000029G0070	871	619.864	255	39.6229
PH01000029G0210	1363	1111.72	17	1.47284
PH01000029G0270	1603	1351.72	1559	111.087
PH01000029G0280	1932	1680.72	21	1.20344
PH01000029G0340	958	706.796	168	22.8938
PH01000029G0360	2371	2119.72	187	8.497
PH01000029G0470	3846	3594.72	359.174	9.62372
PH01000029G0500	1529	1277.72	717.687	54.1005
PH01000029G0520	1783	1531.72	373.976	23.5162
PH01000029G0550	5315	5063.72	647.23	12.3109
PH01000029G0650	1331	1079.72	98	8.74212
PH01000029G0660	2988	2736.72	106.02	3.7313
PH01000029G0710	2955	2703.72	2310	82.2911
PH01000029G0960	2202	1950.72	91	4.49313
PH01000029G0970	1771	1519.72	20	1.26756
PH01000029G1150	3321	3069.72	31.2655	0.981001
PH01000029G1170	1824	1572.72	6	0.367453
PH01000029G1280	2824	2572.72	49	1.83445
PH01000029G1290	3448	3196.72	372	11.2083
PH01000029G1330	1278	1026.72	24	2.25144
PH01000029G1340	668	418.578	241	55.4553
PH01000029G1610	2917	2665.72	48.6037	1.75613
PH01000029G1680	2261	2009.72	64	3.06723
PH01000029G1710	2146	1894.72	26	1.32169
PH01000029G1730	3260	3008.72	52.4199	1.6781
PH01000029G1740	2566	2314.72	57.1258	2.37704
PH01000029G1950	2463	2211.72	29	1.2629
PH01000029G1970	4652	4400.72	48	1.05056
PH01000029G1980	9242	8990.72	7.17945	0.076913
PH01000029G1990	1795	1543.72	13	0.811105
PH01000029G2010	767	516.322	0	0
PH01000029G2070	2438	2186.72	29	1.27734
PH01000029G2160	1490	1238.72	859.392	66.8221
PH01000029G2170	2212	1960.72	163.656	8.03931
PH01000029G2180	441	195.339	10	4.93076
PH01000029G2250	4157	3905.72	289	7.12688
PH01000029G2270	2094	1842.72	46	2.40437
PH01000029G2300	886	634.864	11	1.66884
PH01000029G2370	2983	2731.72	24	0.846209
PH01000029G2380	2132	1880.72	30	1.53638
PH01000029G2390	1551	1299.72	897	66.4729
PH01000029G2400	1050	798.723	1039	125.292
PH01000029G2440	2201	1949.72	186.128	9.19479
PH01000029G2510	1106	854.723	171	19.2696
PH01000029G2540	4511	4259.72	123	2.78116
PH01000030G0050	1463	1211.72	12	0.953852
PH01000030G0070	3037	2785.72	12	0.414903
PH01000030G0190	1309	1057.72	0	0
PH01000030G0210	5044	4792.72	67.9152	1.36486
PH01000030G0260	2392	2140.72	1933.43	86.9901
PH01000030G0270	4245	3993.72	26	0.627044
PH01000030G0390	5127	4875.72	7.00444	0.138369
PH01000030G0430	2185	1933.72	51	2.54026
PH01000030G0460	3280	3028.72	1220	38.7975
PH01000030G0550	2867	2615.72	143	5.26559
PH01000030G0570	2533	2281.72	15	0.633186
PH01000030G0670	815	564.215	9	1.53639
PH01000030G0890	2876	2624.72	758.52	27.8347
PH01000030G1000	4126	3874.72	13	0.323151
PH01000030G1020	3594	3342.72	269.129	7.75467
PH01000030G1060	1478	1226.72	56	4.39688
PH01000030G1080	5601	5349.72	272	4.89712
PH01000030G1170	5828	5576.72	20.5292	0.354566
PH01000030G1240	2681	2429.72	410	16.2529
PH01000030G1340	1732	1480.72	918	59.7134
PH01000030G1420	1580	1328.72	28.2689	2.04917
PH01000030G1490	1272	1020.72	28	2.64212
PH01000030G1580	1939	1687.72	14	0.798969
PH01000030G1730	2944	2692.72	167.49	5.99102
PH01000030G1770	3126	2874.72	508.35	17.0322
PH01000030G1780	2152	1900.72	24	1.21617
PH01000030G1800	2793	2541.72	5	0.189472
PH01000030G1920	2389	2137.72	0	0
PH01000030G1980	2441	2189.72	94	4.13468
PH01000030G2230	2086	1834.72	23	1.20743
PH01000030G2390	3357	3105.72	229	7.10192
PH01000031G0150	2607	2355.72	29	1.18571
PH01000031G0250	3351	3099.72	648	20.1352
PH01000031G0260	2021	1769.72	279.01	15.1851
PH01000031G0270	3690	3438.72	365.569	10.2394
PH01000031G0300	2231	1979.72	37.4341	1.82123
PH01000031G0310	1330	1078.72	2	0.178576
PH01000031G0320	2253	2001.72	30.4548	1.46539
PH01000031G0380	2465	2213.72	32.3426	1.4072
PH01000031G0390	2358	2106.72	56.2268	2.57063
PH01000031G0410	2238	1986.72	87	4.21779
PH01000031G0480	5103	4851.72	1183	23.4851
PH01000031G0500	4531	4279.72	159	3.57836
PH01000031G0520	3168	2916.72	184	6.07611
PH01000031G0750	1280	1028.72	498	46.6266
PH01000031G0760	1535	1283.72	59.1909	4.44106
PH01000031G0840	1735	1483.72	441	28.6278
PH01000031G0910	4595	4343.72	136.6	3.02895
PH01000031G0970	1946	1694.72	11	0.625168
PH01000031G0980	1258	1006.72	1	0.0956738
PH01000031G1000	6483	6231.72	72.367	1.1185
PH01000031G1170	698	448.362	3	0.644459
PH01000031G1210	1685	1433.72	8908.57	598.475
PH01000031G1220	3318	3066.72	91.1712	2.86343
PH01000031G1260	3571	3319.72	345.843	10.0341
PH01000031G1320	3476	3224.72	59.9454	1.79047
PH01000031G1370	2637	2385.72	42.1175	1.70038
PH01000031G1410	1407	1155.72	15	1.25009
PH01000031G1420	4839	4587.72	81	1.70056
PH01000031G1430	1442	1190.72	0	0
PH01000031G1690	2983	2731.72	42	1.48087
PH01000031G1740	1959	1707.72	311	17.5407
PH01000031G1760	2679	2427.72	164	6.5065
PH01000031G1840	2605	2353.72	769.461	31.4872
PH01000031G1890	1941	1689.72	16	0.912026
PH01000031G1960	3373	3121.72	10.0026	0.308619
PH01000031G1980	2530	2278.72	468	19.7814
PH01000031G2080	1818	1566.72	540	33.1974
PH01000031G2090	1086	834.723	128	14.7697
PH01000031G2110	1111	859.723	82	9.18667
PH01000031G2220	591	342.217	1746	491.411
PH01000031G2300	845	593.987	776	125.831
PH01000031G2350	3916	3664.72	3311.45	87.0322
PH01000031G2360	3008	2756.72	410	14.325
PH01000031G2370	4308	4056.72	739.491	17.5574
PH01000031G2430	4101	3849.72	195.688	4.89595
PH01000031G2510	2195	1943.72	104	5.1535
PH01000031G2530	2356	2104.72	188	8.60332
PH01000031G2660	1218	966.723	1	0.0996325
PH01000031G2680	1335	1083.72	28	2.48853
PH01000032G0070	1418	1166.72	1341.21	110.722
PH01000032G0100	1462	1210.72	26	2.06839
PH01000032G0330	3854	3602.72	15	0.401017
PH01000032G0410	3094	2842.72	284	9.62247
PH01000032G0530	4251	3999.72	555	13.3649
PH01000032G0550	2230	1978.72	98	4.77028
PH01000032G0680	1315	1063.72	44	3.98407
PH01000032G0710	1806	1554.72	1197	74.1556
PH01000032G0720	609	360.077	26	6.95473
PH01000032G0810	2545	2293.72	92	3.86322
PH01000032G0820	1562	1310.72	105	7.71581
PH01000032G0890	1290	1038.72	157	14.558
PH01000032G0980	2712	2460.72	416	16.283
PH01000032G1030	2514	2262.72	127	5.40599
PH01000032G1240	3294	3042.72	48	1.51943
PH01000032G1250	1686	1434.72	4	0.268531
PH01000032G1300	1179	927.723	6	0.622925
PH01000032G1340	2300	2048.72	176.501	8.29789
PH01000032G1420	798	547.215	23	4.0483
PH01000032G1450	3182	2930.72	71	2.33339
PH01000032G1490	2165	1913.72	7944.92	399.865
PH01000032G1530	2921	2669.72	110	3.96853
PH01000032G1540	2283	2031.72	37.381	1.7721
PH01000032G1580	1013	761.723	4	0.505785
PH01000032G1630	2188	1936.72	3360.95	167.147
PH01000032G1640	1104	852.723	175	19.7667
PH01000032G1740	1238	986.723	2685	262.091
PH01000032G1860	4055	3803.72	32	0.810297
PH01000032G1870	2950	2698.72	65.3908	2.33379
PH01000032G1990	2256	2004.72	45	2.16203
PH01000032G2010	2681	2429.72	19	0.753182
PH01000032G2080	3107	2855.72	36	1.2142
PH01000032G2110	1235	983.723	543.931	53.2567
PH01000032G2150	2230	1978.72	185.324	9.02089
PH01000032G2590	2345	2093.72	73.1296	3.36416
PH01000032G2610	2211	1959.72	44	2.16252
PH01000032G2670	2477	2225.72	665	28.7775
PH01000032G2690	1428	1176.72	38	3.11037
PH01000032G2710	3238	2986.72	85	2.74111
PH01000033G0110	1061	809.723	29	3.44957
PH01000033G0120	1793	1541.72	81.6548	5.10127
PH01000033G0230	1605	1353.72	204	14.5145
PH01000033G0270	1878	1626.72	8229.11	487.239
PH01000033G0290	1384	1132.72	2	0.170063
PH01000033G0310	1886	1634.72	22	1.29623
PH01000033G0440	2229	1977.72	97.0031	4.72415
PH01000033G0730	2719	2467.72	14	0.54643
PH01000033G0800	1010	758.723	1	0.126946
PH01000033G0840	2593	2341.72	10	0.411308
PH01000033G1420	1105	853.723	17	1.91794
PH01000033G1510	1387	1135.72	110	9.32875
PH01000033G1560	1574	1322.72	710	51.7002
PH01000033G1580	1829	1577.72	112	6.83739
PH01000033G1700	2543	2291.72	128	5.37961
PH01000033G1790	1432	1180.72	1602.92	130.757
PH01000033G1800	949	697.796	12499	1725.24
PH01000033G1890	1546	1294.72	592.768	44.0972
PH01000033G1930	3031	2779.72	32	1.1088
PH01000033G1960	1560	1308.72	35	2.57587
PH01000033G1970	1349	1097.72	431	37.817
PH01000033G2090	2095	1843.72	273	14.2617
PH01000033G2110	2159	1907.72	243.644	12.3011
PH01000033G2130	2053	1801.72	182	9.72941
PH01000033G2170	2397	2145.72	122	5.47632
PH01000033G2190	574	325.453	40.6335	12.0254
PH01000033G2240	2204	1952.72	50	2.46622
PH01000033G2260	4249	3997.72	187.307	4.51278
PH01000033G2290	1632	1380.72	55	3.83671
PH01000033G2300	745	494.525	114	22.2034
PH01000033G2310	2691	2439.72	5	0.197393
PH01000033G2380	2658	2406.72	5	0.2001
PH01000033G2440	4892	4640.72	1475.74	30.6287
PH01000033G2450	1458	1206.72	195	15.5643
PH01000034G0070	3817	3565.72	279	7.53632
PH01000034G0340	2841	2589.72	245.749	9.13991
PH01000034G0410	1336	1084.72	2	0.177588
PH01000034G0680	1270	1018.72	26	2.45822
PH01000034G0840	8206	7954.72	718	8.69365
PH01000034G0990	1668	1416.72	82	5.57483
PH01000034G1010	2566	2314.72	17	0.70738
PH01000034G1030	4469	4217.72	27	0.616579
PH01000034G1040	1633	1381.72	6	0.418247
PH01000034G1060	900	648.864	38	5.64069
PH01000034G1070	1772	1520.72	110	6.967
PH01000034G1230	3256	3004.72	70.1052	2.24724
PH01000034G1320	3287	3035.72	2	0.0634557
PH01000034G1340	1593	1341.72	11	0.789647
PH01000034G1380	1826	1574.72	72	4.40384
PH01000034G1470	4027	3775.72	30	0.765287
PH01000034G1480	1871	1619.72	5	0.297326
PH01000034G1730	1884	1632.72	310	18.2874
PH01000034G2110	2373	2121.72	65.0228	2.95175
PH01000034G2180	2505	2253.72	327.476	13.9953
PH01000035G0110	798	547.215	2	0.352026
PH01000035G0280	863	611.987	565	88.9219
PH01000035G0290	2993	2741.72	1.01546	0.0356731
PH01000035G0350	4003	3751.72	29	0.744509
PH01000035G0370	3077	2825.72	968.092	32.9982
PH01000035G0390	939	687.796	3	0.420112
PH01000035G0470	2780	2528.72	166	6.3228
PH01000035G0490	3155	2903.72	185	6.13648
PH01000035G0560	2944	2692.72	26	0.930004
PH01000035G0620	5722	5470.72	401	7.05997
PH01000035G0630	2713	2461.72	936	36.6218
PH01000035G0640	2566	2314.72	8	0.332885
PH01000035G0690	572	323.453	330	98.2665
PH01000035G0710	2066	1814.72	813.858	43.1958
PH01000035G0830	1768	1516.72	78	4.95326
PH01000035G0990	610	361.041	3	0.800327
PH01000035G1070	1515	1263.72	4	0.304867
PH01000035G1280	5786	5534.72	399.629	6.95447
PH01000035G1400	2178	1926.72	33	1.64967
PH01000035G1510	3628	3376.72	7	0.199667
PH01000035G1520	3393	3141.72	63	1.93141
PH01000035G1530	3354	3102.72	18	0.558769
PH01000035G1640	1715	1463.72	190	12.5025
PH01000035G1650	4879	4627.72	41	0.853335
PH01000035G1760	818	567.046	1846.21	313.592
PH01000035G1780	2865	2613.72	44	1.62142
PH01000035G1800	1534	1282.72	0	0
PH01000035G1880	1915	1663.72	2	0.115785
PH01000035G1890	2290	2038.72	142	6.70862
PH01000035G1950	1499	1247.72	40	3.08777
PH01000035G2060	2318	2066.72	26	1.2117
PH01000035G2090	1961	1709.72	3.03388	0.170913
PH01000035G2160	2895	2643.72	6	0.218594
PH01000035G2170	2731	2479.72	506.956	19.6911
PH01000035G2280	1100	848.723	438	49.7063
PH01000035G2370	1057	805.723	30.2198	3.6125
PH01000035G2390	1480	1228.72	25.7953	2.02204
PH01000035G2440	1856	1604.72	170	10.2036
PH01000036G0080	1307	1055.72	1262	115.136
PH01000036G0110	900	648.864	1446	214.643
PH01000036G0130	1490	1238.72	0	0
PH01000036G0220	2095	1843.72	67	3.50011
PH01000036G0260	1791	1539.72	464.513	29.0575
PH01000036G0300	2341	2089.72	8	0.368726
PH01000036G0320	2902	2650.72	69	2.50719
PH01000036G0350	901	649.864	334	49.5024
PH01000036G0470	1898	1646.72	154	9.00748
PH01000036G0540	1973	1721.72	69.6821	3.89817
PH01000036G0620	2271	2019.72	75.0367	3.57837
PH01000036G0630	1481	1229.72	3	0.234972
PH01000036G0640	1951	1699.72	160	9.06661
PH01000036G0650	2232	1980.72	7	0.34039
PH01000036G0680	1530	1278.72	9	0.677905
PH01000036G0710	1043	791.723	8	0.97324
PH01000036G0740	3207	2955.72	130	4.23626
PH01000036G0800	419	174.216	0	0
PH01000036G0860	1431	1179.72	2	0.163287
PH01000036G1110	2701	2449.72	1306	51.3487
PH01000036G1140	4162	3910.72	964.685	23.7592
PH01000036G1180	3939	3687.72	1951	50.9568
PH01000036G1230	3138	2886.72	86	2.86943
PH01000036G1260	3231	2979.72	19	0.614159
PH01000036G1460	2852	2600.72	19.2868	0.71428
PH01000036G1480	3729	3477.72	1019.72	28.2416
PH01000036G1560	917	665.864	242	35.0052
PH01000036G1580	5093	4841.72	517.347	10.2917
PH01000036G1590	5636	5384.72	245	4.38234
PH01000036G1600	3356	3104.72	13	0.403296
PH01000036G1710	4641	4389.72	653.411	14.3368
PH01000036G1820	3151	2899.72	379.827	12.6163
PH01000036G1830	3908	3656.72	22.1802	0.584219
PH01000036G1850	1833	1581.72	1097.49	66.8304
PH01000036G1880	1219	967.723	691.498	68.8245
PH01000036G1890	827	576.046	31.6193	5.28687
PH01000036G1930	1794	1542.72	343	21.4146
PH01000036G2010	5188	4936.72	377	7.35539
PH01000036G2040	2357	2105.72	7	0.320184
PH01000036G2060	1484	1232.72	162.049	12.6615
PH01000036G2070	2751	2499.72	252	9.70983
PH01000036G2080	786	535.27	91.964	16.5481
PH01000036G2090	876	624.864	327	50.404
PH01000036G2140	1524	1272.72	11	0.832457
PH01000036G2220	2770	2518.72	98.567	3.76924
PH01000036G2310	1773	1521.72	153.089	9.68975
PH01000037G0050	748	497.525	38	7.35651
PH01000037G0060	1282	1030.72	0	0
PH01000037G0130	2573	2321.72	17	0.705247
PH01000037G0250	3126	2874.72	765.255	25.6397
PH01000037G0330	3435	3183.72	147.093	4.45
PH01000037G0340	1010	758.723	315	39.9881
PH01000037G0430	3201	2949.72	99	3.23264
PH01000037G0480	2887	2635.72	157.418	5.7525
PH01000037G0560	3789	3537.72	151	4.11108
PH01000037G0650	1628	1376.72	12	0.839533
PH01000037G0690	1089	837.723	3997.76	459.641
PH01000037G0740	1286	1034.72	867	80.7045
PH01000037G0830	1160	908.723	27	2.86177
PH01000037G0880	1511	1259.72	93	7.11068
PH01000037G1230	2134	1882.72	48	2.4556
PH01000037G1240	640	390.779	2	0.492949
PH01000037G1260	1411	1159.72	106.822	8.87172
PH01000037G1270	1574	1322.72	158	11.5051
PH01000037G1490	911	659.864	64	9.34175
PH01000037G1560	3058	2806.72	614.742	21.0958
PH01000037G2010	1623	1371.72	142	9.97068
PH01000037G2080	858	606.987	7	1.11076
PH01000037G2100	2673	2421.72	1162.59	46.2387
PH01000038G0030	3268	3016.72	23	0.734337
PH01000038G0050	1287	1035.72	1	0.092995
PH01000038G0110	936	684.864	112.308	15.7947
[truncated: 29,988 more rows]
