# Supplementary material for: Transcriptome Analysis of Moso Bamboo (Phyllostachys edulis) Reveals Candidate Genes Involved in Response to Dehydration and Cold Stresses
Source: Front Plant Sci. 2022 Jul 19;13:960302. doi: 10.3389/fpls.2022.960302 (PMC9343960; doi:10.3389/fpls.2022.960302)
Supplement: Supplementary file 1 [file Data_Sheet_3.zip › G8_2.abundance.tsv]

target_id	length	eff_length	est_counts	tpm
PH01000000G0240	2568	2313	53	1.79782
PH01000000G0250	1064	809	1	0.0969834
PH01000000G0290	2593	2338	146.079	4.90217
PH01000000G0330	1009	754	72.2555	7.51875
PH01000000G0350	2191	1936	19.1776	0.777202
PH01000000G0410	1184	929	57	4.81399
PH01000000G0480	1086	831	80	7.55327
PH01000000G0500	2646	2391	152.147	4.99264
PH01000000G0540	2551	2296	47	1.6061
PH01000000G0550	1353	1098	1	0.0714568
PH01000000G0560	2755	2500	72	2.25964
PH01000000G0600	4445	4190	100.656	1.88483
PH01000000G0670	2020	1765	405	18.0035
PH01000000G0700	1973	1718	75	3.42519
PH01000000G0710	1284	1029	107	8.15858
PH01000000G0720	3205	2950	67	1.78196
PH01000000G0800	2831	2576	25	0.761448
PH01000000G0910	2156	1901	29	1.19691
PH01000000G0920	1699	1444	33	1.79305
PH01000000G0960	1129	874	337.768	30.3217
PH01000000G0970	1157	902	84	7.30666
PH01000000G0980	1412	1157	3231	219.104
PH01000000G1020	6330	6075	82.7325	1.0685
PH01000000G1160	1962	1707	326	14.9841
PH01000000G1200	483	232.68	94	31.6968
PH01000000G1220	3617	3362	219.789	5.12926
PH01000000G1330	1845	1590	319	15.7413
PH01000000G1400	1369	1114	174	12.2549
PH01000000G1430	2245	1990	73	2.87817
PH01000000G1450	1706	1451	1039	56.1816
PH01000000G1500	1786	1531	10	0.512473
PH01000000G1660	2510	2255	472	16.4226
PH01000000G1710	3563	3308	141	3.34426
PH01000000G1840	2971	2716	21	0.606646
PH01000000G1880	2208	1953	192	7.71338
PH01000000G1990	3636	3381	66	1.5316
PH01000000G2000	4056	3801	97	2.00226
PH01000000G2050	1540	1285	482.922	29.4863
PH01000000G2070	884	629.475	15.4196	1.92194
PH01000000G2120	2477	2222	525	18.5379
PH01000000G2160	1785	1530	185	9.48694
PH01000000G2180	2768	2513	96	2.99726
PH01000000G2190	1873	1618	55	2.66704
PH01000000G2200	954	699.145	100	11.2222
PH01000000G2220	2073	1818	28.7239	1.23964
PH01000000G2240	700	446.791	10	1.75607
PH01000000G2260	3039	2784	113	3.1846
PH01000000G2270	8102	7847	47	0.469938
PH01000000G2340	2711	2456	8	0.255569
PH01000000G2350	2325	2070	163	6.17822
PH01000000G2410	2001	1746	0	0
PH01000000G2440	3440	3185	27	0.66512
PH01000000G2470	3202	2947	52	1.38442
PH01000000G2540	3177	2922	34	0.912945
PH01000000G2620	4435	4180	205	3.8479
PH01000000G2700	2800	2545	13	0.400776
PH01000000G2740	3287	3032	43	1.11272
PH01000000G2790	2391	2136	14	0.514248
PH01000000G2800	634	381.206	12	2.46983
PH01000000G2820	1324	1069	19	1.39451
PH01000000G2870	2303	2048	23.0041	0.881297
PH01000000G2890	1584	1329	13	0.767475
PH01000000G2960	2284	2029	10	0.386691
PH01000000G2970	926	671.348	34	3.97354
PH01000000G3110	4636	4381	347.907	6.23069
PH01000000G3250	2431	2176	26	0.937477
PH01000000G3310	3242	2987	235	6.17275
PH01000000G3540	5218	4963	79.1467	1.25122
PH01000000G3550	1833	1578	284	14.1207
PH01000000G3700	1956	1701	226	10.4244
PH01000000G3760	2541	2286	52.6202	1.80602
PH01000000G3800	1849	1594	628	30.9113
PH01000000G3810	732	478.419	32	5.24793
PH01000000G3890	3811	3556	71	1.56654
PH01000000G4160	2919	2664	113	3.32805
PH01000000G4340	1283	1028	31	2.366
PH01000000G4350	1814	1559	23.7415	1.19484
PH01000000G4360	2739	2484	34	1.07392
PH01000000G4400	2365	2110	24	0.892431
PH01000000G4410	3044	2789	18	0.506372
PH01000000G4500	4061	3806	358.135	7.38285
PH01000000G4530	3380	3125	486.198	12.207
PH01000000G4660	3711	3456	30.1315	0.684057
PH01000000G4700	985	730.074	28.4294	3.05525
PH01000000G4870	2576	2321	3776	127.645
PH01000000G4910	3565	3310	4518	107.094
PH01000000G4920	1796	1541	1243	63.287
PH01000000G4930	2370	2115	20	0.741935
PH01000000G5090	933	678.145	200	23.1395
PH01000000G5110	1637	1382	123.593	7.01671
PH01000000G5130	1779	1524	58.0913	2.9907
PH01000000G5190	1223	968	23	1.86423
PH01000000G5200	2078	1823	27	1.16205
PH01000000G5370	1542	1287	362.77	22.1156
PH01000000G5430	2481	2226	168	5.92148
PH01000000G5490	2519	2264	46	1.59414
PH01000000G5570	1009	754	72	7.49216
PH01000000G5630	1806	1551	0	0
PH01000000G5690	2902	2647	37	1.09671
PH01000000G5700	2089	1834	265	11.3369
PH01000000G5710	2752	2497	124	3.89627
PH01000000G5760	1327	1072	71	5.19648
PH01000000G5850	1917	1662	50.391	2.37885
PH01000000G5860	3425	3170	253.721	6.27977
PH01000000G5960	1210	955	652	53.5661
PH01000000G5980	3728	3473	129	2.91428
PH01000000G6020	1145	890	23381.8	2061.27
PH01000000G6060	961	706.145	3	0.333329
PH01000000G6090	2761	2506	40	1.25235
PH01000000G6290	2117	1862	17.6909	0.745446
PH01000000G6400	1900	1645	68	3.24331
PH01000000G6460	1847	1592	220	10.8424
PH01000000G6470	1329	1074	2217.47	161.994
PH01000000G6760	3097	2842	1443.56	39.8526
PH01000000G6800	1526	1271	83	5.12364
PH01000000G7010	1833	1578	75	3.72907
PH01000000G7040	1957	1702	147	6.77647
PH01000000G7050	732	478.419	4300.7	705.305
PH01000000G7120	2929	2674	80.0646	2.34923
PH01000000G7190	7522	7267	226.642	2.44698
PH01000000G7210	2742	2487	72.2259	2.27858
PH01000000G7300	3010	2755	170	4.84143
PH01000000G7320	2049	1794	190	8.30954
PH01000000G7400	3383	3128	324.783	8.14652
PH01000000G7420	1745	1490	88	4.63385
PH01000000G7460	852	597.777	776	101.852
PH01000001G0110	2527	2272	65	2.24466
PH01000001G0130	989	734.074	5	0.534412
PH01000001G0140	2271	2016	97	3.77509
PH01000001G0190	915	660.348	144.009	17.1105
PH01000001G0200	3430	3175	70.578	1.7441
PH01000001G0390	1502	1247	112.047	7.04986
PH01000001G0500	3287	3032	3743.55	96.8724
PH01000001G0670	2919	2664	17	0.500681
PH01000001G0700	3736	3481	183	4.12471
PH01000001G0710	2139	1884	1153	48.0169
PH01000001G0720	2890	2635	18.1862	0.54151
PH01000001G0800	2445	2190	356	12.7542
PH01000001G0820	2250	1995	2007.09	78.9351
PH01000001G0870	1503	1248	84	5.28093
PH01000001G0880	2113	1858	12	0.506736
PH01000001G0900	2046	1791	73	3.19796
PH01000001G0920	635	382.206	0	0
PH01000001G0950	3081	2826	133	3.69254
PH01000001G1270	1937	1682	176.672	8.24113
PH01000001G1290	569	316.727	117	28.9832
PH01000001G1300	1570	1315	18	1.07397
PH01000001G1450	1529	1274	146	8.99144
PH01000001G1600	1387	1132	50	3.46553
PH01000001G1650	1652	1397	0	0
PH01000001G1670	3460	3205	837	20.4901
PH01000001G1770	1690	1435	50	2.73378
PH01000001G1780	2050	1795	143	6.25054
PH01000001G1810	1763	1508	146	7.59622
PH01000001G1870	2878	2623	380.723	11.3883
PH01000001G1880	4006	3751	131.431	2.74915
PH01000001G1960	4721	4466	7	0.122977
PH01000001G2010	1884	1629	3299	158.894
PH01000001G2030	1015	760	31550.6	3257.17
PH01000001G2110	2101	1846	307	13.0483
PH01000001G2130	2373	2118	30.186	1.11822
PH01000001G2250	2365	2110	73	2.71448
PH01000001G2300	2061	1806	925	40.1856
PH01000001G2310	1641	1386	12	0.679304
PH01000001G2410	1340	1085	651	47.0757
PH01000001G2510	2181	1926	78	3.17749
PH01000001G2560	1445	1190	77	5.0768
PH01000001G2570	1149	894	553	48.5326
PH01000001G2580	1850	1595	3352.8	164.927
PH01000001G2590	1381	1126	140	9.75519
PH01000001G2600	1247	992	786	62.1666
PH01000001G2610	678	424.924	398	73.4883
PH01000001G2640	2101	1846	4	0.17001
PH01000001G2800	3264	3009	711	18.5393
PH01000001G2850	2240	1985	41	1.62058
PH01000001G2860	2606	2351	22.003	0.734303
PH01000001G2870	3230	2975	5439.72	143.462
PH01000001G2930	3130	2875	754.073	20.5789
PH01000001G2940	744	490.37	12	1.92001
PH01000001G3120	3421	3166	99	2.45341
PH01000001G3180	1580	1325	148	8.76379
PH01000001G3190	2278	2023	435	16.8709
PH01000001G3200	1730	1475	2	0.106386
PH01000001G3260	1180	925	1254	106.366
PH01000001G3290	1593	1338	370.071	21.7008
PH01000001G3350	1618	1363	6	0.345383
PH01000001G3420	2472	2217	88	3.11432
PH01000001G3470	1155	900	46.1257	4.02111
PH01000001G3500	1467	1212	117	7.57407
PH01000001G3600	1250	995	462	36.4305
PH01000001G3620	1832	1577	91	4.52747
PH01000001G3650	2232	1977	307.72	12.2122
PH01000001G3710	1040	785	30	2.99846
PH01000001G3740	1906	1651	1	0.0475225
PH01000001G4030	2768	2513	162	5.05788
PH01000001G4050	2130	1875	26.2769	1.09956
PH01000001G4440	3128	2873	148	4.04177
PH01000001G4450	3733	3478	222	5.00806
PH01000001G4480	1585	1330	25	1.4748
PH01000001G4490	915	660.348	50	5.94077
PH01000001G4520	3319	3064	237	6.06884
PH01000001G4670	2122	1867	1078.78	45.3349
PH01000001G4680	3541	3286	191	4.56049
PH01000001G4800	1455	1200	15	0.980745
PH01000001G4890	1584	1329	1653	97.5874
PH01000001G4970	4213	3958	75	1.48673
PH01000001G4990	3467	3212	15	0.366405
PH01000001G5000	2045	1790	104.279	4.57076
PH01000001G5130	2809	2554	87.2908	2.6816
PH01000001G5360	1285	1030	306	23.3094
PH01000002G0050	1051	796	310.784	30.6332
PH01000002G0130	5788	5533	449	6.36695
PH01000002G0150	2965	2710	54	1.5634
PH01000002G0160	1128	873	7	0.629115
PH01000002G0230	4966	4711	2	0.0333091
PH01000002G0240	2218	1963	965	38.5703
PH01000002G0290	1390	1135	18	1.24429
PH01000002G0310	1059	804	1491.38	145.539
PH01000002G0320	5345	5090	1232.81	19.0031
PH01000002G0340	1201	946	2	0.165876
PH01000002G0360	3935	3680	29	0.618296
PH01000002G0430	1548	1293	41	2.48789
PH01000002G0490	5261	5006	1440	22.5693
PH01000002G0540	1240	985	78	6.21304
PH01000002G0640	2131	1876	854	35.7167
PH01000002G0720	1990	1735	427	19.3096
PH01000002G0760	2327	2072	1146	43.3951
PH01000002G0790	3051	2796	312.532	8.77009
PH01000002G0950	2977	2722	405	11.6738
PH01000002G1040	4136	3881	138.92	2.80845
PH01000002G1150	5129	4874	142.936	2.30093
PH01000002G1250	2777	2522	766.642	23.8503
PH01000002G1270	1064	809	201	19.4937
PH01000002G1400	1871	1616	1425	69.1862
PH01000002G1550	3968	3713	6	0.126786
PH01000002G1570	1638	1383	226	12.8213
PH01000002G1660	3490	3235	951.303	23.0723
PH01000002G1670	1123	868	287	25.9423
PH01000002G1810	1645	1390	6.01371	0.339448
PH01000002G1820	2680	2425	29.6223	0.958415
PH01000002G1850	1033	778	2312	233.16
PH01000002G1960	2535	2280	166.244	5.72082
PH01000002G2090	4983	4728	7053.7	117.054
PH01000002G2210	2795	2540	499	15.4139
PH01000002G2300	685	431.924	134	24.3413
PH01000002G2380	2331	2076	88	3.32584
PH01000002G2470	3355	3100	222	5.61872
PH01000002G2500	2942	2687	124	3.62076
PH01000002G2510	607	354.466	106	23.4627
PH01000002G2620	2354	2099	777.013	29.0444
PH01000002G2660	2817	2562	44	1.34747
PH01000002G2670	1604	1349	167	9.71294
PH01000002G2710	2210	1955	43	1.72571
PH01000002G2720	1337	1082	505	36.6193
PH01000002G2740	2035	1780	899	39.6265
PH01000002G2770	1774	1519	41	2.11774
PH01000002G2790	2400	2145	2874	105.125
PH01000002G2800	2233	1978	293	11.6222
PH01000002G2830	1818	1563	3394	170.372
PH01000002G2840	3963	3708	112.92	2.38933
PH01000002G2860	1510	1255	261	16.3171
PH01000002G2920	1861	1606	15	0.732811
PH01000002G2930	3233	2978	108	2.84541
PH01000002G2980	3092	2837	146	4.03775
PH01000002G3050	3497	3242	47	1.13745
PH01000002G3060	3488	3233	19	0.461099
PH01000002G3110	2874	2619	2235.54	66.9721
PH01000002G3170	2484	2229	1907.85	67.1552
PH01000002G3240	1850	1595	339.567	16.7036
PH01000002G3260	3769	3514	358	7.99332
PH01000002G3270	1289	1034	41	3.11107
PH01000002G3290	2957	2702	234	6.7948
PH01000002G3370	2697	2442	1070.06	34.3801
PH01000002G3460	1937	1682	29	1.35275
PH01000002G3470	841	586.955	2128	284.455
PH01000002G3590	1049	794	765	75.5939
PH01000002G3730	1098	843	60	5.58431
PH01000002G3860	2496	2241	171	5.98688
PH01000002G3900	1483	1228	106	6.77257
PH01000002G3910	2946	2691	65.4196	1.90739
PH01000002G3920	2116	1861	17.1151	0.721573
PH01000002G3940	1151	896	7	0.612965
PH01000002G3950	879	624.475	4	0.502563
PH01000002G3990	2698	2443	847	27.2023
PH01000002G4080	1136	881	249	22.1753
PH01000002G4150	1619	1364	113	6.49995
PH01000002G4180	1520	1265	2295	142.344
PH01000002G4200	2026	1771	7	0.310117
PH01000002G4240	2882	2627	592.555	17.6976
PH01000002G4250	2300	2045	4477	171.767
PH01000002G4280	1505	1250	8	0.502141
PH01000002G4300	1515	1260	20	1.24539
PH01000002G4340	1923	1668	1007	47.3674
PH01000003G0060	1198	943	11614.1	966.317
PH01000003G0100	3817	3562	53	1.16742
PH01000003G0190	2587	2332	109	3.66728
PH01000003G0200	840	585.955	16	2.14241
PH01000003G0270	2478	2223	2	0.0705889
PH01000003G0310	2638	2383	19	0.625569
PH01000003G0320	1993	1738	38	1.71546
PH01000003G0390	2280	2025	3905.87	151.335
PH01000003G0400	597	344.466	1047.29	238.542
PH01000003G0410	3723	3468	111.932	2.53234
PH01000003G0420	1949	1694	1584	73.3648
PH01000003G0430	878	623.475	4239	533.446
PH01000003G0470	3346	3091	78	1.97989
PH01000003G0570	1285	1030	14	1.06644
PH01000003G0620	2277	2022	351.208	13.6279
PH01000003G0680	652	399.09	0	0
PH01000003G0730	3024	2769	265	7.50877
PH01000003G0760	1924	1669	87	4.08986
PH01000003G0780	3505	3250	76	1.83475
PH01000003G0790	2754	2499	975.551	30.6288
PH01000003G0810	3476	3221	9	0.219229
PH01000003G0840	1047	792	544.208	53.9121
PH01000003G0860	1285	1030	19	1.44731
PH01000003G0870	1809	1554	7	0.353422
PH01000003G0910	2328	2073	81	3.06571
PH01000003G0960	827	572.955	24	3.28652
PH01000003G1050	2384	2129	548	20.1953
PH01000003G1230	1573	1318	188.607	11.2276
PH01000003G1440	1940	1685	62	2.88694
PH01000003G1590	3240	2985	69	1.81364
PH01000003G1660	1604	1349	54	3.14071
PH01000003G1680	2237	1982	109	4.31488
PH01000003G1780	1905	1650	40.0196	1.90298
PH01000003G1880	1120	865	325	29.479
PH01000003G1890	1648	1393	139	7.82906
PH01000003G1900	885	630.475	42	5.2267
PH01000003G1970	3732	3477	336	7.58194
PH01000003G2020	648	395.09	221	43.8877
PH01000003G2040	3538	3283	503	12.0211
PH01000003G2120	580	327.534	267.776	64.1448
PH01000003G2320	877	622.475	165	20.7974
PH01000003G2350	1225	970	1261	101.997
PH01000003G2480	1815	1560	10	0.502946
PH01000003G2490	1695	1440	0	0
PH01000003G2570	1057	802	61	5.96762
PH01000003G2600	1746	1491	46	2.42062
PH01000003G2650	3674	3419	182	4.17656
PH01000003G2710	2482	2227	79	2.78325
PH01000003G2730	820	566.012	43	5.96058
PH01000003G2770	3471	3216	46	1.12225
PH01000003G3040	2027	1772	138	6.11028
PH01000003G3120	2624	2369	272	9.00845
PH01000003G3170	772	518.122	3	0.454292
PH01000003G3180	3435	3180	817	20.1577
PH01000003G3290	729	475.467	4	0.660064
PH01000003G3390	1275	1020	145	11.1536
PH01000003G3550	2186	1931	198.311	8.0577
PH01000003G3560	1456	1201	8852.96	578.351
PH01000003G3570	3368	3113	579.683	14.6102
PH01000003G3590	1969	1714	307.491	14.0756
PH01000003G3600	856	601.717	61	7.95396
PH01000003G3650	2876	2621	3465	103.725
PH01000003G3670	782	528.122	48	7.13105
PH01000003G3690	1682	1427	84	4.6185
PH01000003G3730	1397	1142	9144	628.226
PH01000003G3770	2367	2112	204	7.57848
PH01000003G3800	3588	3333	44.3173	1.04324
PH01000003G3870	1639	1384	2.00328	0.113567
PH01000003G3960	3529	3274	19	0.455324
PH01000003G4010	1495	1240	5	0.316369
PH01000003G4150	1135	880	41	3.6555
PH01000003G4180	1884	1629	3	0.144493
PH01000003G4200	1611	1356	41	2.3723
PH01000003G4210	837	582.955	152	20.4576
PH01000003G4220	3224	2969	17	0.449247
PH01000003G4260	3690	3435	495.464	11.317
PH01000003G4290	1884	1629	151	7.2728
PH01000004G0040	2189	1934	87.0251	3.53048
PH01000004G0130	1755	1500	1722.76	90.1114
PH01000004G0140	1339	1084	132	9.55412
PH01000004G0220	1435	1180	8	0.531929
PH01000004G0240	2966	2711	19.2482	0.557067
PH01000004G0260	1626	1371	30	1.71684
PH01000004G0290	1569	1314	82	4.89626
PH01000004G0400	3768	3513	260	5.80686
PH01000004G0480	1528	1273	0	0
PH01000004G0500	3985	3730	23	0.483799
PH01000004G0570	2259	2004	871.97	34.1389
PH01000004G0650	2445	2190	661	23.6812
PH01000004G0740	1392	1137	120	8.28069
PH01000004G0870	1282	1027	164	12.5291
PH01000004G0950	3416	3161	431.819	10.7182
PH01000004G0980	2525	2270	203	7.01643
PH01000004G1010	2166	1911	1238.3	50.8405
PH01000004G1020	1009	754	40	4.16231
PH01000004G1040	1457	1202	145.029	9.46666
PH01000004G1130	1357	1102	2	0.142395
PH01000004G1140	2056	1801	103	4.48714
PH01000004G1210	2865	2610	125.545	3.77404
PH01000004G1260	1952	1697	2360	109.113
PH01000004G1350	638	385.206	2.0469	0.416916
PH01000004G1430	4305	4050	244	4.72695
PH01000004G1440	1176	921	2	0.170379
PH01000004G1550	1377	1122	6	0.41957
PH01000004G1570	2008	1753	589	26.3621
PH01000004G1580	742	488.419	2740	440.153
PH01000004G1630	1742	1487	8.45188	0.445952
PH01000004G1680	2068	1813	294.291	12.7358
PH01000004G1720	1635	1380	175.277	9.96532
PH01000004G1750	2903	2648	234	6.93336
PH01000004G1840	865	610.475	79	10.1533
PH01000004G1850	2275	2020	81	3.14615
PH01000004G1860	2660	2405	4332	141.325
PH01000004G2090	2041	1786	7	0.307512
PH01000004G2190	1854	1599	246	12.0707
PH01000004G2200	1524	1269	126	7.79031
PH01000004G2210	1714	1459	107	5.75406
PH01000004G2220	3795	3540	156.852	3.47643
PH01000004G2230	4560	4305	569.454	10.3784
PH01000004G2550	2315	2060	471	17.9391
PH01000004G2710	3901	3646	381	8.19888
PH01000004G2830	3151	2896	421.391	11.4165
PH01000004G2870	2605	2350	11	0.367258
PH01000004G2930	2118	1863	144.033	6.06588
PH01000004G3000	2658	2403	18	0.587712
PH01000004G3020	3060	2805	79	2.20974
PH01000004G3030	3100	2845	339	9.34896
PH01000004G3040	1335	1080	64	4.64946
PH01000004G3200	3162	2907	53.191	1.43562
PH01000004G3220	1132	877	11.3412	1.01463
PH01000004G3230	3246	2991	1178.53	30.9151
PH01000004G3260	1604	1349	0	0
PH01000004G3370	2237	1982	187	7.40259
PH01000004G3560	1813	1558	837.39	42.1702
PH01000004G3640	1358	1103	161.268	11.4715
PH01000004G3680	2967	2712	2	0.057861
PH01000004G3830	2665	2410	2603	84.7429
PH01000004G3970	5735	5480	171	2.44828
PH01000004G4070	1562	1307	2900.88	174.141
PH01000004G4080	2192	1937	93	3.76703
PH01000004G4100	3704	3449	922.887	20.9943
PH01000004G4410	3979	3724	387.629	8.16682
PH01000004G4460	2270	2015	57	2.21945
PH01000004G4470	1904	1649	87	4.13947
PH01000005G0010	1388	1133	1	0.0692494
PH01000005G0050	1832	1577	55	2.73638
PH01000005G0140	895	640.348	11	1.34779
PH01000005G0150	2289	2034	23	0.887203
PH01000005G0270	5064	4809	9.00832	0.146972
PH01000005G0290	5557	5302	13	0.192375
PH01000005G0300	4236	3981	110.679	2.18133
PH01000005G0310	2697	2442	87	2.79524
PH01000005G0330	1061	806	80	7.78755
PH01000005G0400	5518	5263	91.6823	1.36678
PH01000005G0450	2806	2551	119.195	3.66601
PH01000005G0500	2803	2548	436.275	13.434
PH01000005G0510	6423	6168	398	5.06273
PH01000005G0580	2793	2538	53	1.63844
PH01000005G0590	621	368.356	2	0.425998
PH01000005G0680	509	258.064	1	0.304032
PH01000005G0850	891	636.348	13	1.60286
PH01000005G0880	1234	979	16	1.28228
PH01000005G0920	2159	1904	22	0.906571
PH01000005G0960	1998	1743	2769.77	124.679
PH01000005G0970	2594	2339	41	1.37531
PH01000005G1020	6338	6083	201.89	2.60401
PH01000005G1030	3752	3497	944.48	21.1906
PH01000005G1170	3071	2816	254	7.07697
PH01000005G1180	2276	2021	172.288	6.68858
PH01000005G1190	1823	1568	563	28.1714
PH01000005G1200	1133	878	285	25.4681
PH01000005G1210	3975	3720	200	4.21826
PH01000005G1220	2859	2604	1909.13	57.5228
PH01000005G1230	4251	3996	92	1.80638
PH01000005G1260	2690	2435	16	0.515546
PH01000005G1300	1055	800	1217	119.357
PH01000005G1320	1597	1342	396	23.152
PH01000005G1390	1252	997	303	23.8448
PH01000005G1420	4174	3919	106.06	2.12336
PH01000005G1450	3147	2892	110	2.98429
PH01000005G1460	1106	851	26	2.39712
PH01000005G1500	3086	2831	28	0.776004
PH01000005G1530	1774	1519	18	0.929738
PH01000005G1580	5922	5667	11	0.152295
PH01000005G1660	2619	2364	5	0.165947
PH01000005G1770	1501	1246	41	2.58174
PH01000005G1790	2637	2382	66	2.17394
PH01000005G1800	1219	964	836	68.0417
PH01000005G1820	962	707.145	350	38.8334
PH01000005G1830	2110	1855	575	24.3204
PH01000005G1850	2611	2356	27	0.899155
PH01000005G1950	1277	1022	485	37.2338
PH01000005G2010	1658	1403	475	26.5633
PH01000005G2020	1142	887	163	14.4182
PH01000005G2030	2523	2268	289	9.99772
PH01000005G2110	4275	4020	1072	20.9226
PH01000005G2160	3950	3695	283	6.00922
PH01000005G2200	2230	1975	421.928	16.7617
PH01000005G2210	1314	1059	634.586	47.0155
PH01000005G2240	2553	2298	199.34	6.80599
PH01000005G2310	2800	2545	271.947	8.38383
PH01000005G2340	2113	1858	1223.17	51.652
PH01000005G2360	1980	1725	130.357	5.92915
PH01000005G2470	1204	949	107.497	8.88745
PH01000005G2480	1743	1488	49	2.58368
PH01000005G2540	694	440.88	122	21.7113
PH01000005G2550	2464	2209	305.309	10.844
PH01000005G2560	4462	4207	2069.98	38.6047
PH01000005G2580	2017	1762	10	0.445287
PH01000005G2590	2216	1961	165	6.60165
PH01000005G2820	1193	938	373	31.1998
PH01000005G2870	1533	1278	113	6.93735
PH01000005G2880	2706	2451	128	4.09744
PH01000005G2890	3682	3427	1469	33.6321
PH01000005G2900	1417	1162	37	2.49828
PH01000005G2920	985	730.074	19	2.04189
PH01000005G2970	3444	3189	71	1.74683
PH01000005G3020	3854	3599	208	4.53448
PH01000005G3030	3614	3359	3336.08	77.9242
PH01000005G3110	3202	2947	2471.02	65.7873
PH01000005G3140	4196	3941	299.566	5.96393
PH01000005G3210	3050	2795	1861	52.2409
PH01000005G3220	3756	3501	1901	42.6026
PH01000005G3350	2989	2734	0	0
PH01000005G3370	1219	964	50	4.06948
PH01000005G3390	825	570.955	166	22.8114
PH01000005G3400	1763	1508	83	4.3184
PH01000005G3460	2143	1888	285	11.8437
PH01000005G3500	3420	3165	154.579	3.83197
PH01000005G3600	2441	2186	170.937	6.13524
PH01000005G3610	4172	3917	61	1.22186
PH01000005G3620	1297	1042	67	5.04491
PH01000005G3640	6766	6511	678	8.17011
PH01000005G3710	3005	2750	172.437	4.91977
PH01000005G3720	1794	1539	18	0.917656
PH01000005G3860	3517	3262	138	3.31926
PH01000005G4060	2472	2217	177	6.26403
PH01000005G4070	4239	3984	1679.43	33.0742
PH01000005G4150	3026	2771	2306.95	65.3201
PH01000006G0060	1866	1611	1.00099	0.0487507
PH01000006G0210	1920	1665	1	0.0471229
PH01000006G0350	2325	2070	42	1.59193
PH01000006G0380	1140	885	93	8.24491
PH01000006G0390	1394	1139	107	7.37065
PH01000006G0400	2179	1924	306	12.4785
PH01000006G0430	2146	1891	76	3.15332
PH01000006G0450	2278	2023	424	16.4443
PH01000006G0460	2100	1845	1202	51.1157
PH01000006G0590	2120	1865	0	0
PH01000006G0610	1693	1438	181	9.87565
PH01000006G0660	2421	2166	23	0.833135
PH01000006G0760	3677	3422	1053.22	24.1482
PH01000006G0810	2589	2334	366	12.3034
PH01000006G0880	1443	1188	16	1.05669
PH01000006G0910	2904	2649	7	0.20733
PH01000006G0920	1064	809	98	9.50437
PH01000006G0940	2168	1913	100	4.10139
PH01000006G0960	1770	1515	92	4.76454
PH01000006G1010	1736	1481	94	4.97988
PH01000006G1030	1022	767	717	73.3449
PH01000006G1150	401	155.337	3	1.51527
PH01000006G1230	1367	1112	2	0.141114
PH01000006G1420	3147	2892	211.973	5.75079
PH01000006G1440	861	606.536	87	11.254
PH01000006G1450	1074	819	67.422	6.45898
PH01000006G1570	2964	2709	109.577	3.17364
PH01000006G1670	2278	2023	45	1.74527
PH01000006G2010	2693	2438	297	9.55804
PH01000006G2190	2547	2292	42	1.43774
PH01000006G2220	1014	759	8	0.826978
PH01000006G2340	1132	877	2386	213.46
PH01000006G2370	804	550.067	276	39.3676
PH01000006G2390	2276	2021	148.201	5.75349
PH01000006G2400	2649	2394	296	9.70093
PH01000006G2410	4662	4407	287	5.10958
PH01000006G2500	3250	2995	12	0.314362
PH01000006G2600	1123	868	181	16.3608
PH01000006G2680	2213	1958	44	1.76314
PH01000006G2790	2336	2081	215	8.10611
PH01000006G2800	3181	2926	66.0738	1.77174
PH01000006G3040	2048	1793	607	26.5616
PH01000006G3200	1580	1325	41	2.42781
PH01000006G3240	4135	3880	662	13.3867
PH01000006G3330	1825	1570	0	0
PH01000006G3340	2391	2136	114	4.18745
PH01000006G3360	2683	2428	589	19.0332
PH01000006G3520	2017	1762	299	13.3141
PH01000006G3570	1936	1681	74	3.4539
PH01000006G3600	766	512.122	233	35.6968
PH01000006G3670	3106	2851	60	1.6512
PH01000006G3730	2001	1746	137.85	6.19452
PH01000007G0730	4304	4049	53.2561	1.03197
PH01000007G0830	1832	1577	456	22.6871
PH01000007G0890	1132	877	108.943	9.74642
PH01000007G1150	4744	4489	1013.49	17.714
PH01000007G1340	2979	2724	587	16.9074
PH01000007G1470	3804	3549	594	13.1319
PH01000007G1520	5823	5568	14	0.197276
PH01000007G1740	2405	2150	153	5.5834
PH01000007G1750	1778	1523	36	1.85459
PH01000007G1880	4435	4180	176.742	3.31749
PH01000007G1960	2752	2497	1161	36.4804
PH01000007G2030	2114	1859	2	0.0844105
PH01000007G2100	3115	2860	197	5.40438
PH01000007G2380	2782	2527	464	14.4065
PH01000007G2390	2888	2633	761	22.6767
PH01000007G2400	4523	4268	136	2.50012
PH01000007G2410	2455	2200	309	11.02
PH01000007G2600	1751	1496	895	46.9394
PH01000007G2620	804	550.067	184	26.2451
PH01000007G2760	4408	4153	584.214	11.0371
PH01000007G2850	809	555.012	18	2.54458
PH01000007G2860	3813	3558	2074.7	45.7505
PH01000007G2920	1549	1294	36	2.1828
PH01000007G2970	1651	1396	43	2.41674
PH01000007G3010	1124	869	30	2.70862
PH01000007G3080	3292	3037	18	0.465022
PH01000007G3130	1828	1573	19	0.9477
PH01000007G3150	3845	3590	693.644	15.1596
PH01000007G3190	1211	956	13	1.06692
PH01000007G3320	2774	2519	2457.46	76.5427
PH01000007G3390	4156	3901	726.436	14.6106
PH01000007G3570	1862	1607	36	1.75765
PH01000007G3590	845	590.837	5	0.66397
PH01000007G3600	3146	2891	10	0.271393
PH01000007G3610	1311	1056	103	7.65278
PH01000007G3680	4289	4034	292	5.67928
PH01000008G0200	2811	2556	55	1.68829
PH01000008G0420	4901	4646	31.4066	0.53038
PH01000008G0500	1084	829	604.174	57.1813
PH01000008G0920	1581	1326	557.934	33.013
PH01000008G1020	1521	1266	45.4486	2.81665
PH01000008G1030	933	678.145	6	0.694184
PH01000008G1080	2813	2558	23	0.705461
PH01000008G1140	1429	1174	1699.36	113.57
PH01000008G1310	1266	1011	99	7.68299
PH01000008G1430	1678	1423	25	1.37842
PH01000008G1440	1045	790	6	0.595896
PH01000008G1510	2324	2069	141	5.34693
PH01000008G1530	1440	1185	30684.3	2031.63
PH01000008G1540	2288	2033	966.33	37.2936
PH01000008G1560	2073	1818	34	1.46734
PH01000008G2080	754	500.172	99	15.5297
PH01000008G2090	860	605.536	105	13.6049
PH01000008G2100	3466	3211	0	0
PH01000008G2130	1010	755	23	2.39016
PH01000008G2140	2786	2531	270	8.36985
PH01000008G2210	817	563.012	1	0.139357
PH01000008G2240	1382	1127	89	6.19601
PH01000008G2370	1187	932	2811	236.642
PH01000008G2420	2533	2278	900	30.9981
PH01000008G2470	5617	5362	851	12.4523
PH01000008G2620	1549	1294	52	3.15294
PH01000008G2640	429	181.162	0	0
PH01000008G2650	1690	1435	2	0.109351
PH01000008G2700	5627	5372	1024	14.9558
PH01000008G2800	1315	1060	99.9295	7.39663
PH01000008G2960	4334	4079	2058	39.5856
PH01000008G3080	1539	1284	134	8.18815
PH01000008G3090	3014	2759	32	0.910006
PH01000008G3130	2554	2299	11.0133	0.375858
PH01000008G3210	1676	1421	147.193	8.12717
PH01000008G3230	4225	3970	6	0.118579
PH01000009G0030	7292	7037	151	1.68359
PH01000009G0060	3118	2863	76	2.08276
PH01000009G0150	2854	2599	60	1.8113
PH01000009G0160	2560	2305	95	3.23369
PH01000009G0260	2198	1943	1642	66.305
PH01000009G0270	740	486.419	67	10.8071
PH01000009G0300	1389	1134	165	11.4161
PH01000009G0320	4314	4059	44	0.85051
PH01000009G0350	1370	1115	1509.12	106.193
PH01000009G0360	1703	1448	138.705	7.51571
PH01000009G0410	5848	5593	320.349	4.49391
PH01000009G0420	958	703.145	171.962	19.1882
PH01000009G0430	1944	1689	8	0.371626
PH01000009G0510	1434	1179	543.383	36.1608
PH01000009G0530	1386	1131	458	31.7723
PH01000009G0540	761	507.122	7	1.08301
PH01000009G0590	3147	2892	654	17.7429
PH01000009G0600	2152	1897	267.461	11.0621
PH01000009G0810	2567	2312	1086	36.8543
PH01000009G0830	2706	2451	1171.8	37.5107
PH01000009G0840	2551	2296	4	0.136689
PH01000009G0850	2671	2416	9	0.292275
PH01000009G0870	1084	829	1646.56	155.837
PH01000009G0890	1569	1314	214	12.778
PH01000009G0970	7299	7044	834.495	9.29502
PH01000009G1080	1642	1387	141.872	8.0254
PH01000009G1200	1160	905	14.9968	1.30015
PH01000009G1230	1152	897	4	0.349876
PH01000009G1240	2359	2104	1361.54	50.7728
PH01000009G1290	2414	2159	81	2.9436
PH01000009G1300	1207	952	21	1.73073
PH01000009G1330	2373	2118	1433.4	53.0992
PH01000009G1370	1989	1734	19	0.859707
PH01000009G1380	2331	2076	34	1.28498
PH01000009G1390	2099	1844	88	3.74428
PH01000009G1450	1756	1501	265	13.852
PH01000009G1510	1656	1401	128	7.16833
PH01000009G1600	504	253.167	0	0
PH01000009G1660	1333	1078	120.034	8.73637
PH01000009G1670	1121	866	33	2.9898
PH01000009G1680	4408	4153	99	1.87033
PH01000009G1800	1312	1057	271	20.1159
PH01000009G1870	4434	4179	23.0105	0.432016
PH01000009G1900	1705	1450	1730.82	93.6549
PH01000009G1940	1046	791	41	4.06681
PH01000009G1960	1548	1293	24	1.45633
PH01000009G2100	1362	1107	153	10.844
PH01000009G2130	2303	2048	374.167	14.3345
PH01000009G2140	1622	1367	165	9.47025
PH01000009G2190	4497	4242	44	0.813819
PH01000009G2290	2972	2717	1595	46.0593
PH01000009G2360	1584	1329	755	44.5726
PH01000009G2390	494	243.392	1513.95	488.034
PH01000009G2460	1480	1225	304.623	19.5107
PH01000009G2490	2646	2391	54	1.77199
PH01000009G2500	2374	2119	44	1.62917
PH01000009G2540	2910	2655	20.4677	0.604855
PH01000009G2590	587	334.534	200	46.9068
PH01000009G2680	2164	1909	1303.59	53.5773
PH01000009G2750	2146	1891	25	1.03728
PH01000009G2810	761	507.122	27	4.17732
PH01000009G2840	1778	1523	31	1.59701
PH01000009G2920	2014	1759	30.126	1.34376
PH01000009G2950	2033	1778	36	1.58861
PH01000009G2960	3827	3572	40	0.878607
PH01000009G3360	2213	1958	1549.31	62.0829
PH01000009G3370	1504	1249	241	15.1391
PH01000010G0100	2421	2166	793.461	28.7418
PH01000010G0110	1117	862	9	0.819184
PH01000010G0140	3058	2803	108	3.02306
PH01000010G0220	6657	6402	2805.25	34.3797
PH01000010G0280	3028	2773	239	6.76229
PH01000010G0320	3017	2762	558	15.851
PH01000010G0350	2504	2249	101	3.52353
PH01000010G0360	1435	1180	107	7.11456
PH01000010G0450	1186	931	512	43.1486
PH01000010G0460	1404	1149	106	7.23822
PH01000010G0610	2265	2010	162	6.32361
PH01000010G0620	4612	4357	139	2.50307
PH01000010G0640	1525	1270	1077	66.5362
PH01000010G0700	1794	1539	5	0.254904
PH01000010G0730	1078	823	969.359	92.4126
PH01000010G0740	4830	4575	218	3.73862
PH01000010G0760	1409	1154	132	8.97458
PH01000010G0770	1890	1635	125.752	6.0345
PH01000010G0780	1022	767	15	1.53441
PH01000010G0850	2103	1848	524	22.2472
PH01000010G0990	3156	2901	454	12.2787
PH01000010G1020	1236	981	1081.06	86.4625
PH01000010G1070	3632	3377	29	0.673772
PH01000010G1080	3945	3690	14	0.297679
PH01000010G1090	838	583.955	24	3.22462
PH01000010G1120	1463	1208	1097	71.2501
PH01000010G1130	2951	2696	4257.55	123.904
PH01000010G1220	3948	3693	428.665	9.1072
PH01000010G1380	1898	1643	0	0
PH01000010G1410	7233	6978	372.499	4.18832
PH01000010G1470	3629	3374	97	2.25565
PH01000010G1530	3202	2947	18	0.479224
PH01000010G1560	2122	1867	114	4.79078
PH01000010G1590	2698	2443	448	14.388
PH01000010G1610	4855	4600	460	7.84596
PH01000010G1820	1995	1740	2	0.0901834
PH01000010G1850	4540	4285	349	6.39029
PH01000010G1950	2143	1888	2	0.083114
PH01000010G1960	2560	2305	131.622	4.48028
PH01000010G2010	1730	1475	19.102	1.01609
PH01000010G2050	1770	1515	1168	60.489
PH01000010G2350	2196	1941	2254.88	91.1473
PH01000010G2470	3880	3625	475.148	10.2841
PH01000010G2480	1622	1367	57	3.27154
PH01000010G2510	1104	849	76	7.02347
PH01000010G2530	1205	950	767	63.3458
PH01000010G2550	4344	4089	193	3.70328
PH01000010G2650	2244	1989	341.785	13.4823
PH01000010G2680	2506	2251	78	2.71872
PH01000010G2720	1469	1214	0	0
PH01000010G2770	1400	1145	102	6.98941
PH01000010G2810	2535	2280	39	1.34207
PH01000010G2820	1924	1669	225	10.5772
PH01000010G2990	2358	2103	7	0.261159
PH01000010G3030	7480	7225	371.68	4.03624
PH01000010G3060	2252	1997	0	0
PH01000010G3080	3143	2888	43	1.1682
PH01000010G3100	3382	3127	3818.39	95.8072
PH01000010G3140	2682	2427	1016	32.8451
PH01000010G3150	2314	2059	371.872	14.1704
PH01000010G3180	1466	1211	1328.57	86.0768
PH01000011G0130	2547	2292	582	19.923
PH01000011G0270	2403	2148	103	3.76226
PH01000011G0320	1962	1707	1.10465	0.0507734
PH01000011G0540	4261	4006	21	0.411296
PH01000011G0550	2932	2677	8	0.23447
PH01000011G0660	3429	3174	108.066	2.67133
PH01000011G1090	1183	928	19	1.60639
PH01000011G1110	2309	2054	6959.62	265.847
PH01000011G1210	1629	1374	738.896	42.1932
PH01000011G1240	4721	4466	193	3.39066
PH01000011G1270	1003	748	114	11.9577
PH01000011G1330	3109	2854	121.261	3.33361
PH01000011G1350	1009	754	84	8.74086
PH01000011G1390	5045	4790	94.1655	1.54242
PH01000011G1470	4001	3746	252.051	5.27919
PH01000011G1530	2254	1999	50	1.96247
PH01000011G1610	1202	947	7847	650.129
PH01000011G1700	2597	2342	67.0422	2.24599
PH01000011G1710	831	576.955	8.9575	1.21812
PH01000011G1730	1859	1604	120	5.86979
PH01000011G1850	735	481.419	24	3.91142
PH01000011G1880	2858	2603	163	4.91314
PH01000011G1890	2629	2374	316	10.4437
PH01000011G1900	2404	2149	1703	62.1762
PH01000011G1960	1891	1636	273	13.0926
PH01000011G1970	1688	1433	60	3.28512
PH01000011G2050	2193	1938	387.082	15.6709
PH01000011G2080	1549	1294	237	14.3701
PH01000011G2100	2773	2518	34	1.05942
PH01000011G2110	1629	1374	29	1.65599
PH01000011G2120	1363	1108	76	5.3817
PH01000011G2220	1480	1225	158	10.1197
PH01000011G2340	1261	1006	132	10.2949
PH01000011G2580	2839	2584	27.5372	0.836129
PH01000011G2670	2997	2742	600.393	17.1797
PH01000011G2710	2063	1808	91	3.94902
PH01000011G2810	2307	2052	190	7.26478
PH01000011G2980	3915	3660	562.564	12.0597
PH01000011G2990	2073	1818	719.764	31.0629
PH01000011G3000	1468	1213	92	5.95077
PH01000011G3020	2234	1979	1172	46.4652
PH01000011G3030	2687	2432	28	0.903318
PH01000011G3060	1969	1714	145.663	6.66781
PH01000011G3210	3965	3710	87	1.83989
PH01000012G0010	902	647.348	9	1.09081
PH01000012G0070	1478	1223	138	8.85317
PH01000012G0140	4989	4734	421	6.9775
PH01000012G0150	1848	1593	132	6.50136
PH01000012G0160	1851	1596	29	1.42564
PH01000012G0190	2208	1953	395.088	15.8722
PH01000012G0240	2189	1934	17	0.689665
PH01000012G0330	714	460.654	785	133.703
PH01000012G0350	3915	3660	51	1.09329
PH01000012G0400	2671	2416	9408.89	305.553
PH01000012G0420	4163	3908	62.6122	1.25704
PH01000012G0490	2072	1817	3249.87	140.332
PH01000012G0560	2108	1853	1129	47.804
PH01000012G0660	3046	2791	72	2.02404
PH01000012G0700	1475	1220	134	8.61769
PH01000012G0750	2516	2261	1553	53.8911
PH01000012G0830	2993	2738	2488	71.2956
PH01000012G0930	1643	1388	135	7.63116
PH01000012G0950	888	633.412	7	0.867078
PH01000012G0960	920	665.348	85.7808	10.1155
PH01000012G1010	4431	4176	217.601	4.08834
PH01000012G1020	455	205.654	2354.99	898.459
PH01000012G1040	3327	3072	1615	41.2475
PH01000012G1060	2494	2239	53	1.85724
PH01000012G1090	8101	7846	162	1.61999
PH01000012G1110	4420	4165	51	0.96073
PH01000012G1160	1945	1690	173	8.03166
PH01000012G1170	1058	803	75.3312	7.36047
PH01000012G1230	861	606.536	1	0.129357
PH01000012G1250	1324	1069	13	0.954139
PH01000012G1300	1248	993	0	0
PH01000012G1310	2185	1930	3	0.121958
PH01000012G1330	2743	2488	157	4.95103
PH01000012G1530	1746	1491	220.807	11.6193
PH01000012G1560	1394	1139	882	60.7562
PH01000012G1620	4491	4236	158	2.92649
PH01000012G1630	1653	1398	2997.56	168.231
PH01000012G1640	1308	1053	61	4.54514
PH01000012G1750	1268	1013	8	0.619622
PH01000012G1880	971	716.145	47	5.14923
PH01000012G1890	2360	2105	60	2.23638
PH01000012G1900	3616	3361	268	6.25622
PH01000012G1930	1622	1367	336	19.2849
PH01000012G2000	1881	1626	85	4.10152
PH01000012G2150	3085	2830	1387	38.4535
PH01000012G2160	1987	1732	526	23.8278
PH01000012G2230	6068	5813	1241.05	16.7508
PH01000012G2270	2047	1792	339.836	14.8791
PH01000012G2360	1837	1582	74	3.67004
PH01000012G2370	1629	1374	552.932	31.5741
PH01000012G2420	2299	2044	159.637	6.12772
PH01000012G2490	2158	1903	218	8.98801
PH01000012G2610	1940	1685	2252	104.861
PH01000012G2620	1845	1590	316	15.5932
PH01000012G2650	2002	1747	1083	48.6387
PH01000012G2690	1670	1415	353	19.5733
PH01000012G2900	2691	2436	137.294	4.42201
PH01000012G2960	4358	4103	435.642	8.33056
PH01000013G0080	3827	3572	827.349	18.1729
PH01000013G0090	1285	1030	125	9.52179
PH01000013G0130	1805	1550	256	12.9585
PH01000013G0260	4345	4090	557	10.6851
PH01000013G0270	864	609.536	67	8.62425
PH01000013G0290	2555	2300	65.6629	2.23995
PH01000013G0420	1719	1464	40168.2	2152.72
PH01000013G0550	2599	2344	2544	85.1541
PH01000013G0830	5675	5420	585.108	8.46999
PH01000013G0860	1623	1368	481	27.587
PH01000013G1010	4002	3747	169	3.53874
PH01000013G1020	2897	2642	1652.27	49.0676
PH01000013G1030	2555	2300	60.2873	2.05657
PH01000013G1080	3641	3386	270	6.25638
PH01000013G1110	1924	1669	63	2.96163
PH01000013G1120	1704	1449	987	53.4435
PH01000013G1210	2583	2328	156.282	5.26709
PH01000013G1310	969	714.145	11	1.20852
PH01000013G1330	1726	1471	13	0.693389
PH01000013G1480	1176	921	583	49.6655
PH01000013G1500	2228	1973	682	27.1208
PH01000013G1620	1988	1733	111	5.0254
PH01000013G1690	346	106.494	152	111.986
PH01000013G1830	724	470.467	134	22.3471
PH01000013G1920	3206	2951	196.731	5.23059
PH01000013G1960	1580	1325	1369	81.065
PH01000013G2090	3273	3018	2	0.0519944
PH01000013G2230	4985	4730	805	13.3531
PH01000013G2240	5422	5167	545	8.27569
PH01000013G2450	2570	2315	599	20.3012
PH01000013G2460	4086	3831	51	1.04449
PH01000013G2480	2329	2074	247.299	9.35536
PH01000013G2540	3885	3630	516	11.1529
PH01000013G2600	1670	1415	47	2.60608
PH01000013G2610	1722	1467	413.164	22.0972
PH01000013G2620	858	603.717	292.252	37.9812
PH01000013G2730	2358	2103	34	1.26849
PH01000013G2740	2457	2202	132	4.7033
PH01000013G2820	2056	1801	30	1.30693
PH01000014G0030	725	471.467	185.973	30.9488
PH01000014G0040	4470	4215	571	10.6288
PH01000014G0070	2159	1904	95	3.91474
PH01000014G0090	2876	2621	70	2.09545
PH01000014G0130	778	524.122	107	16.0176
PH01000014G0180	2428	2173	670.961	24.2261
PH01000014G0210	3781	3526	152	3.38226
PH01000014G0220	495	244.343	121.241	38.9312
PH01000014G0340	2100	1845	383	16.2873
PH01000014G0360	1352	1097	54235	3878.99
PH01000014G0390	2773	2518	1853.93	57.7674
PH01000014G0400	1020	765	3	0.307685
PH01000014G0460	2903	2648	303	8.97781
PH01000014G0470	1865	1610	112.233	5.46941
PH01000014G0510	4112	3857	91.0305	1.85175
PH01000014G0540	2441	2186	130.246	4.67477
PH01000014G0560	537	285.182	38	10.4546
PH01000014G0610	1862	1607	224.27	10.9497
PH01000014G0960	622	369.356	95	20.1801
PH01000014G0980	5200	4945	31	0.49186
PH01000014G0990	6629	6374	103.083	1.26888
PH01000014G1010	2277	2022	4193	162.701
PH01000014G1060	2306	2051	66.2792	2.53546
PH01000014G1100	2098	1843	138	5.87489
PH01000014G1120	1577	1322	22	1.30568
PH01000014G1170	2491	2236	226	7.93017
PH01000014G1190	1555	1300	8	0.482828
PH01000014G1200	2234	1979	11	0.436107
PH01000014G1270	2782	2527	27	0.83831
PH01000014G1320	1731	1476	191	10.153
PH01000014G1340	2103	1848	127	5.39197
PH01000014G1410	2236	1981	34	1.34661
PH01000014G1430	4604	4349	165.675	2.98892
PH01000014G1630	1582	1327	198.588	11.7416
PH01000014G1830	4615	4360	7.40528	0.13326
PH01000014G1850	951	696.145	1	0.112706
PH01000014G1860	2070	1815	6.00665	0.259658
PH01000014G2000	3335	3080	1.00065	0.0254904
PH01000014G2020	1759	1504	7	0.365171
PH01000014G2100	860	605.536	184	23.841
PH01000014G2120	1970	1715	331	15.1429
PH01000014G2170	1262	1007	6	0.467485
PH01000014G2300	2206	1951	53	2.1314
PH01000014G2320	2674	2419	97	3.14617
PH01000014G2340	826	571.955	51	6.99607
PH01000014G2450	3102	2847	133	3.66531
PH01000014G2460	1267	1012	14	1.08541
PH01000014G2470	2923	2668	83.8682	2.46637
PH01000014G2480	1625	1370	3	0.171809
PH01000014G2500	2651	2396	35	1.14611
PH01000014G2580	4440	4185	1973	36.9894
PH01000014G2660	899	644.348	137.616	16.757
PH01000014G2680	2608	2353	78	2.60087
PH01000015G0010	1239	984	38	3.02994
PH01000015G0080	1992	1737	1324	59.8045
PH01000015G0090	1795	1540	592	30.1611
PH01000015G0160	2127	1872	1156.07	48.4535
PH01000015G0190	1065	810	511	49.4973
PH01000015G0220	847	592.777	216	28.5896
PH01000015G0230	2571	2316	30	1.01632
PH01000015G0260	1720	1465	50	2.6778
PH01000015G0350	2788	2533	45	1.39387
PH01000015G0390	2294	2039	23	0.885027
PH01000015G0410	1588	1333	1	0.0588594
PH01000015G0510	2570	2315	9	0.305026
PH01000015G0530	2080	1825	21	0.902823
PH01000015G0540	4102	3847	110	2.24345
PH01000015G0560	1527	1272	1442	88.9455
PH01000015G0610	1234	979	51	4.08727
PH01000015G0640	1921	1666	164	7.72351
PH01000015G0650	3741	3486	3946.4	88.8218
PH01000015G0810	2167	1912	218.685	8.97382
PH01000015G1290	2849	2594	563	17.0288
PH01000015G1320	2188	1933	1639.88	66.562
PH01000015G1390	2242	1987	65	2.56662
PH01000015G1440	2554	2299	148	5.0509
PH01000015G1480	3729	3474	193	4.35887
PH01000015G1490	2687	2432	39	1.25819
PH01000015G1560	2277	2022	630	24.4459
PH01000015G1630	2889	2634	172.47	5.13739
PH01000015G1760	1044	789	4	0.397767
PH01000015G1770	3599	3344	47	1.10275
PH01000015G1970	3998	3743	59.8948	1.25549
PH01000015G2020	1547	1292	122	7.40872
PH01000015G2030	463	213.357	177	65.0897
PH01000015G2060	1741	1486	724	38.2266
PH01000015G2120	1769	1514	6	0.310936
PH01000015G2130	4425	4170	139.55	2.62566
PH01000015G2140	8217	7962	27.0923	0.266974
PH01000015G2160	1550	1295	41	2.48405
PH01000015G2210	3227	2972	418.702	11.0536
PH01000015G2340	1464	1209	7	0.454274
PH01000015G2360	1358	1103	30	2.13399
PH01000015G2370	1499	1244	74	4.66721
PH01000015G2420	2485	2230	163.777	5.76227
PH01000015G2440	3925	3670	166.509	3.55974
PH01000015G2450	1275	1020	7	0.538448
PH01000015G2470	947	692.145	55	6.23464
PH01000015G2480	3912	3657	4712	101.094
PH01000015G2590	6270	6015	1840.82	24.0116
PH01000015G2600	1067	812	1020.03	98.5607
PH01000015G2630	3323	3068	128	3.27341
PH01000015G2650	2824	2569	2743	83.7737
PH01000015G2730	2009	1754	557.576	24.9414
PH01000015G2760	3481	3226	357.887	8.70417
PH01000015G2850	2595	2340	163	5.46535
PH01000016G0110	1396	1141	696	47.8597
PH01000016G0120	1975	1720	12	0.547392
PH01000016G0280	3060	2805	1106.16	30.9407
PH01000016G0320	1917	1662	209	9.86646
PH01000016G0340	2165	1910	2	0.0821566
PH01000016G0440	2316	2061	1	0.0380687
PH01000016G0530	3497	3242	590	14.2786
PH01000016G0540	3347	3092	51.0013	1.29416
PH01000016G0550	1034	779	30.0323	3.02481
PH01000016G0560	3344	3089	122	3.09876
PH01000016G0570	1833	1578	34	1.69051
PH01000016G0600	1633	1378	69	3.92867
PH01000016G0630	3893	3638	6	0.1294
PH01000016G0660	1083	828	101.014	9.57185
PH01000016G0700	4633	4378	1080.79	19.3692
PH01000016G0730	833	578.955	43	5.82733
PH01000016G0830	3660	3405	2	0.0460849
PH01000016G0860	3022	2767	16.8871	0.478842
PH01000016G1030	4595	4340	1485.63	26.8575
PH01000016G1040	2417	2162	631.195	22.9063
PH01000016G1050	1652	1397	28	1.57256
PH01000016G1090	4111	3856	46	0.935981
PH01000016G1150	3946	3691	1630	34.6489
PH01000016G1190	1209	954	65	5.34578
PH01000016G1360	2046	1791	29.9101	1.31029
PH01000016G1570	1646	1391	691	38.976
PH01000016G1580	3025	2770	868.312	24.5947
PH01000016G1650	962	707.145	886.832	98.3963
PH01000016G1870	2016	1761	4526	201.651
PH01000016G2050	893	638.348	338.174	41.5651
PH01000017G0030	2798	2543	156	4.81309
PH01000017G0070	5405	5150	2313.82	35.2507
PH01000017G0080	2046	1791	1212	53.0949
PH01000017G0150	1468	1213	1137.82	73.5968
PH01000017G0270	1491	1236	52	3.30089
PH01000017G0370	4662	4407	868	15.4534
PH01000017G0390	1889	1634	204	9.79544
PH01000017G0420	1908	1653	466	22.1187
PH01000017G0440	2043	1788	235	10.3121
PH01000017G0450	2302	2047	255.223	9.78245
PH01000017G0480	3194	2939	70.4978	1.88201
PH01000017G0530	3404	3149	54	1.34545
PH01000017G0660	2687	2432	92.5968	2.9873
PH01000017G0720	1008	753	155	16.1504
PH01000017G0730	1968	1713	158	7.23679
PH01000017G0740	2571	2316	183.148	6.20453
PH01000017G0870	2920	2665	127.178	3.74421
PH01000017G0880	1592	1337	52.434	3.077
PH01000017G0910	2022	1767	59.6145	2.64705
PH01000017G0920	4173	3918	117	2.34297
PH01000017G0950	1387	1132	33.0238	2.2889
PH01000017G1100	3701	3446	112.063	2.55148
PH01000017G1110	3760	3505	150	3.35776
PH01000017G1130	3164	2909	2094	56.478
PH01000017G1140	2013	1758	515.659	23.0139
PH01000017G1200	1461	1206	83	5.39979
PH01000017G1210	2032	1777	118.594	5.23627
PH01000017G1220	1078	823	8	0.762669
PH01000017G1420	2887	2632	35	1.04335
PH01000017G1500	2732	2477	355	11.2447
PH01000017G1540	1647	1392	33	1.86003
PH01000017G1550	2822	2567	298	9.10828
PH01000017G1560	2355	2100	242	9.04153
PH01000017G1610	1902	1647	2	0.0952758
PH01000017G1630	4583	4328	102	1.84909
PH01000017G1650	2245	1990	37.7085	1.48673
PH01000017G1770	3291	3036	309.711	8.00388
PH01000017G1840	1351	1096	318	22.7647
PH01000017G1880	8934	8679	1032.4	9.33308
PH01000017G1940	5719	5464	470.288	6.75303
PH01000017G1950	4536	4281	22	0.403203
PH01000017G1970	2082	1827	679	29.1593
PH01000017G1990	615	362.466	7982	1727.79
PH01000017G2160	1569	1314	103	6.15018
PH01000017G2230	4098	3843	1197	24.4382
PH01000017G2260	1793	1538	49	2.49969
PH01000017G2270	2837	2582	7	0.21271
PH01000017G2310	2888	2633	1868.71	55.685
PH01000017G2400	1094	839	12	1.12219
PH01000017G2410	1463	1208	24	1.5588
PH01000017G2520	6483	6228	588.503	7.41389
PH01000017G2560	2846	2591	27	0.817603
PH01000018G0120	1128	873	60	5.39241
PH01000018G0140	4190	3935	840.985	16.7683
PH01000018G0160	5988	5733	2773.34	37.9549
PH01000018G0310	2773	2518	106.223	3.30985
PH01000018G0360	2279	2024	21.011	0.814483
PH01000018G0370	1399	1144	223.359	15.3187
PH01000018G0380	4417	4162	880.66	16.6017
PH01000018G0430	2511	2256	34	1.18246
PH01000018G0580	2571	2316	1781.2	60.3419
PH01000018G0590	1570	1315	409.192	24.4145
PH01000018G0620	886	631.475	231	28.7013
PH01000018G0630	1229	974	28	2.25551
PH01000018G0640	1665	1410	54	3.00484
PH01000018G0660	1817	1562	35	1.75806
PH01000018G0710	1703	1448	16.8571	0.913398
PH01000018G0750	720	466.561	368	61.885
PH01000018G0760	1339	1084	58	4.19802
PH01000018G0790	2447	2192	2700	96.6427
PH01000018G0810	1009	754	53	5.51506
PH01000018G0830	1686	1431	60	3.28971
PH01000018G0850	1484	1229	286	18.2583
PH01000018G0890	2679	2424	1233	39.9095
PH01000018G0940	4178	3923	32	0.639997
PH01000018G0970	1396	1141	936	64.363
PH01000018G1050	1582	1327	15	0.886883
PH01000018G1060	1787	1532	196	10.0379
PH01000018G1200	4535	4280	4	0.0733267
PH01000018G1270	2522	2267	128	4.43001
PH01000018G1460	2376	2121	431	15.9435
PH01000018G1570	1744	1489	90	4.74235
PH01000018G1600	1707	1452	3	0.162107
PH01000018G1610	4539	4284	2	0.0366291
PH01000018G1630	2102	1847	41	1.74166
PH01000018G1640	1608	1353	0	0
PH01000018G1710	3295	3040	699.719	18.0591
PH01000018G1810	2478	2223	3972.96	140.223
PH01000018G1850	807	553.067	23.9449	3.39689
PH01000018G1890	1282	1027	51	3.89624
PH01000018G1920	1276	1021	28	2.15168
PH01000018G1930	2280	2025	53	2.05351
PH01000018G2000	3241	2986	136	3.57351
PH01000018G2140	1134	879	201.982	18.029
PH01000018G2250	3133	2878	303	8.26034
PH01000018G2280	1207	952	232.103	19.1289
PH01000018G2290	2556	2301	42.5819	1.45196
PH01000018G2330	1290	1035	295.266	22.383
PH01000018G2350	3532	3277	384	9.19392
PH01000018G2430	2817	2562	487	14.9141
PH01000018G2450	2160	1905	13	0.53542
PH01000018G2470	2682	2427	21.201	0.685383
PH01000018G2540	2517	2262	316	10.9608
PH01000018G2550	1939	1684	1523.04	70.9602
PH01000018G2640	3365	3110	62	1.56415
PH01000018G2720	2027	1772	230.338	10.1988
PH01000019G0020	2988	2733	665.171	19.0959
PH01000019G0030	1499	1244	18.0394	1.13775
PH01000019G0110	2106	1851	26	1.10208
PH01000019G0130	1384	1129	119	8.26988
PH01000019G0150	3584	3329	5	0.117843
PH01000019G0160	1714	1459	7	0.376434
PH01000019G0200	729	475.467	2319	382.672
PH01000019G0220	603	350.466	120	26.8647
PH01000019G0260	3826	3571	775	17.0278
PH01000019G0310	4483	4228	76.3528	1.41689
PH01000019G0360	1418	1163	1076	72.5903
PH01000019G0430	3520	3265	75	1.80229
PH01000019G0440	2305	2050	143	5.47303
PH01000019G0450	1822	1567	152.268	7.62407
PH01000019G0470	4259	4004	12358.2	242.162
PH01000019G0480	1565	1310	206.395	12.3616
PH01000019G0530	3163	2908	456.163	12.3075
PH01000019G0570	1644	1389	509.536	28.7819
PH01000019G0580	3937	3682	10	0.21309
PH01000019G0630	2292	2037	444	17.1016
PH01000019G0750	2205	1950	1249	50.2544
PH01000019G0770	3626	3371	235	5.46959
PH01000019G0810	6583	6328	758.238	9.40123
PH01000019G0830	2928	2673	292	8.57097
PH01000019G0870	1720	1465	1329.81	71.2195
PH01000019G0910	584	331.534	639	151.223
PH01000019G0920	1988	1733	1057.19	47.8632
PH01000019G0990	1450	1195	4064.77	266.879
PH01000019G1000	3650	3395	70	1.61772
PH01000019G1090	3528	3273	58	1.39036
PH01000019G1100	1784	1529	282.129	14.4772
PH01000019G1110	3914	3659	87.2246	1.87035
PH01000019G1140	10919	10664	3037.29	22.3466
PH01000019G1260	2153	1898	98	4.05113
PH01000019G1310	6608	6353	625.143	7.72052
PH01000019G1370	1359	1104	3	0.213205
PH01000019G1400	2914	2659	505	14.9011
PH01000019G1410	2928	2673	30	0.880579
PH01000019G1420	3220	2965	271	7.17118
PH01000019G1430	2277	2022	20.5832	0.79869
PH01000019G1450	9968	9713	30.1161	0.243272
PH01000019G1480	1797	1542	78	3.96877
PH01000019G1490	2077	1822	1068.91	46.0299
PH01000019G1600	1272	1017	1123	86.6373
PH01000019G1620	6519	6264	3640	45.5927
PH01000019G1660	1563	1308	175	10.4973
PH01000019G1700	1499	1244	199	12.551
PH01000019G1710	1517	1262	366	22.7545
PH01000019G1720	1831	1576	3454.84	171.996
PH01000019G1730	1538	1283	356	21.7705
PH01000019G1740	2399	2144	187	6.84326
PH01000019G1770	2096	1841	23	0.980212
PH01000019G1790	1597	1342	40	2.33859
PH01000019G1840	5798	5543	8616	121.957
PH01000019G1850	4858	4603	2154.93	36.7314
PH01000019G1890	1744	1489	76	4.00465
PH01000019G1900	2183	1928	13	0.529032
PH01000019G1930	1967	1712	30.3252	1.38978
PH01000019G1940	3435	3180	535.379	13.2093
PH01000019G2080	3272	3017	667.427	17.357
PH01000019G2100	2410	2155	462	16.8206
PH01000019G2110	3913	3658	28.3223	0.607479
PH01000019G2150	3911	3656	74	1.58808
PH01000019G2160	1126	871	182	16.3945
PH01000019G2170	1531	1276	18	1.1068
PH01000019G2180	1801	1546	71.5	3.62863
PH01000019G2190	1821	1566	24	1.20245
PH01000019G2200	2813	2558	61	1.87101
PH01000019G2230	2037	1782	317	13.9572
PH01000019G2250	2618	2363	28	0.929695
PH01000019G2270	2931	2676	765	22.4296
PH01000019G2280	1762	1507	278.997	14.5255
PH01000019G2290	1525	1270	1845	113.983
PH01000019G2330	1845	1590	16	0.78953
PH01000019G2340	2026	1771	9	0.398722
PH01000019G2350	1597	1342	111	6.48958
PH01000019G2380	3401	3146	77.4314	1.9311
PH01000019G2390	1273	1018	60	4.62434
PH01000019G2400	2200	1945	149	6.01053
PH01000019G2460	1919	1664	72	3.39489
PH01000019G2500	2408	2153	26	0.947491
PH01000019G2510	1027	772	117	11.8909
PH01000020G0010	1961	1706	774.186	35.6051
PH01000020G0020	3941	3686	177	3.76759
PH01000020G0070	2871	2616	79	2.36938
PH01000020G0110	3961	3706	19	0.402248
PH01000020G0120	2365	2110	75	2.78885
PH01000020G0260	2360	2105	4	0.149092
PH01000020G0270	2184	1929	107	4.35209
PH01000020G0320	2270	2015	158.587	6.17501
PH01000020G0340	1933	1678	45.2795	2.11717
PH01000020G0360	2898	2643	206	6.11528
PH01000020G0420	3285	3030	119	3.08142
PH01000020G0430	2909	2654	98.1212	2.90073
PH01000020G0500	2017	1762	918	40.8774
PH01000020G0530	3413	3158	68.5712	1.70363
PH01000020G0640	2063	1808	157	6.81314
PH01000020G0790	987	732.074	160	17.1479
PH01000020G0870	2125	1870	2	0.083914
PH01000020G0900	1829	1574	116	5.78228
PH01000020G0920	7322	7067	49	0.54401
PH01000020G0960	2264	2009	1.06957	0.0417709
PH01000020G0980	1024	769	4	0.408112
PH01000020G1010	1864	1609	445	21.6995
PH01000020G1080	3943	3688	22	0.468034
PH01000020G1090	2241	1986	42	1.65927
PH01000020G1160	2553	2298	861.491	29.4135
PH01000020G1170	2434	2179	168	6.0492
PH01000020G1250	3473	3218	68	1.65794
PH01000020G1300	1610	1355	295.18	17.092
PH01000020G1330	2076	1821	303	13.0551
PH01000020G1340	1823	1568	1077	53.8909
PH01000020G1370	950	695.145	289	32.6188
PH01000020G1380	2446	2191	503	18.0124
PH01000020G1390	4943	4688	307.522	5.14677
PH01000020G1430	2795	2540	50	1.54448
PH01000020G1440	2851	2596	1134	34.2732
PH01000020G1490	2701	2446	87.5802	2.80928
PH01000020G1500	1113	858	14	1.28023
PH01000020G1560	4070	3815	17	0.349623
PH01000020G1570	703	449.791	88.9305	15.5126
PH01000020G1620	1828	1573	58	2.89298
PH01000020G1640	2993	2738	414	11.8635
PH01000020G1650	1262	1007	6	0.467485
PH01000020G1700	2883	2628	664	19.8239
PH01000020G1730	3507	3252	19	0.458405
PH01000020G1780	460	210.464	2	0.745585
PH01000020G1790	4394	4139	53	1.00468
PH01000020G1830	3819	3564	2.08504	0.045901
PH01000020G1840	2862	2607	459	13.8139
PH01000020G1860	1515	1260	43	2.67759
PH01000020G1910	1076	821	15	1.43349
PH01000020G2000	1376	1121	6.06393	0.424419
PH01000020G2160	2128	1873	58	2.42961
PH01000020G2190	3860	3605	69	1.50172
PH01000020G2200	2043	1788	14	0.614337
PH01000020G2220	2087	1832	591	25.3109
PH01000020G2230	1840	1585	84	4.15811
PH01000020G2250	1891	1636	21	1.00712
PH01000020G2300	2787	2532	97.1528	3.01049
PH01000020G2310	1466	1211	0	0
PH01000020G2590	4507	4252	174.829	3.22601
PH01000020G2630	5168	4913	312	4.98257
PH01000020G2640	1742	1487	642.587	33.9052
PH01000020G2710	3762	3507	38.5322	0.862053
PH01000021G0020	1073	818	69	6.61823
PH01000021G0040	494	243.392	7	2.25651
PH01000021G0050	1044	789	111	11.038
PH01000021G0060	2598	2343	31.0348	1.03926
PH01000021G0190	1515	1260	1766	109.968
PH01000021G0220	2381	2126	48	1.77143
PH01000021G0280	3998	3743	60	1.2577
PH01000021G0290	1625	1370	653.8	37.443
PH01000021G0300	1481	1226	9	0.575968
PH01000021G0320	1717	1462	17	0.912321
PH01000021G0420	717	463.654	13	2.19986
PH01000021G0460	1840	1585	37	1.83155
PH01000021G0470	673	420.008	19	3.54929
PH01000021G0480	1948	1693	402.328	18.6453
PH01000021G0560	933	678.145	18727.1	2166.67
PH01000021G0630	1863	1608	1	0.0487933
PH01000021G0680	674	420.966	855.797	159.503
PH01000021G0700	1606	1351	48	2.78761
PH01000021G0720	3514	3259	1169.33	28.1513
PH01000021G0780	2496	2241	571.383	20.0047
PH01000021G0790	2973	2718	492	14.2024
PH01000021G0800	2451	2196	436	15.5776
PH01000021G0830	2834	2579	479.431	14.5855
PH01000021G0990	3272	3017	431	11.2085
PH01000021G1020	2291	2036	4	0.154145
PH01000021G1070	733	479.419	30	4.90967
PH01000021G1090	1905	1650	172	8.17882
PH01000021G1110	1241	986	16	1.27318
PH01000021G1190	2894	2639	10	0.297308
PH01000021G1200	2925	2670	19	0.558327
PH01000021G1210	2383	2128	2	0.0737402
PH01000021G1240	2431	2176	539.377	19.4482
PH01000021G1280	1267	1012	108	8.37316
PH01000021G1290	4096	3841	2	0.0408537
PH01000021G1320	3856	3601	791	17.2345
PH01000021G1350	1958	1703	2148	98.9614
PH01000021G1380	1161	906	43	3.7238
PH01000021G1440	1449	1194	38	2.49704
PH01000021G1460	2566	2311	1318.65	44.7688
PH01000021G1500	1868	1613	16	0.778272
PH01000021G2170	4261	4006	3202	62.7128
PH01000021G2210	1564	1309	10	0.599386
PH01000021G2350	1847	1592	2	0.0985673
PH01000021G2370	1894	1639	9	0.430834
PH01000021G2400	1522	1267	73	4.52056
PH01000021G2410	2428	2173	358	12.9262
PH01000021G2480	7685	7430	1635.83	17.2741
PH01000021G2500	3009	2754	60.223	1.71571
PH01000022G0050	2083	1828	6	0.257526
PH01000022G0140	2043	1788	350	15.3584
PH01000022G0190	1855	1600	6	0.294223
PH01000022G0600	1601	1346	30	1.74873
PH01000022G0640	2517	2262	39	1.35275
PH01000022G0660	2082	1827	550	23.6195
PH01000022G0780	3006	2751	53.2333	1.51823
PH01000022G0840	1059	804	397	38.7419
PH01000022G0900	1698	1443	8	0.43498
PH01000022G0990	3515	3260	255.226	6.14262
PH01000022G1000	2475	2220	100	3.53422
PH01000022G1030	1302	1047	228	17.0858
PH01000022G1070	1208	953	194.669	16.0269
PH01000022G1180	2406	2151	11	0.401235
PH01000022G1190	2119	1864	29.6238	1.24693
PH01000022G1220	4185	3930	126	2.5155
PH01000022G1700	1306	1051	151	11.2725
PH01000022G1820	1992	1737	331	14.9511
PH01000022G1870	6794	6539	699.755	8.39616
PH01000022G1910	734	480.419	109	17.8013
PH01000022G1920	7688	7433	833.2	8.79491
PH01000022G2020	4390	4135	189	3.58618
PH01000022G2070	4215	3960	290.091	5.74757
PH01000022G2140	2530	2275	239	8.24257
PH01000022G2160	4155	3900	2278	45.8284
PH01000022G2350	1768	1513	25	1.29642
PH01000022G2450	677	423.924	4	0.740318
PH01000022G2580	453	203.779	9	3.46521
PH01000023G0150	1761	1506	121	6.30386
PH01000023G0250	1331	1076	20	1.45836
PH01000023G0350	2627	2372	1	0.0330774
PH01000023G0380	1462	1207	205	13.3258
PH01000023G0480	3125	2870	295	8.06466
PH01000023G0490	771	517.122	388	58.8688
PH01000023G0550	2040	1785	28.1493	1.2373
PH01000023G0560	1969	1714	94	4.30292
PH01000023G0610	1037	782	20.8895	2.09588
PH01000023G0640	3165	2910	328	8.84355
PH01000023G0830	2954	2699	523	15.2035
PH01000023G1030	1196	941	95	7.921
PH01000023G1110	1286	1031	158	12.0239
PH01000023G1200	3303	3048	19	0.489085
PH01000023G1230	6314	6059	161	2.08483
PH01000023G1280	1529	1274	297	18.2908
PH01000023G1300	2602	2347	805.156	26.9162
PH01000023G1400	1513	1258	1687.86	105.269
PH01000023G1410	1531	1276	20	1.22977
PH01000023G1420	2943	2688	154	4.49508
PH01000023G1450	2783	2528	48	1.48974
PH01000023G1520	2444	2189	1034	37.0613
PH01000023G1610	1310	1055	1180	87.7557
PH01000023G1620	953	698.145	820	92.154
PH01000023G1630	1459	1204	3	0.195497
PH01000023G1650	1839	1584	347	17.1878
PH01000023G1710	3308	3053	97	2.49282
PH01000023G1730	4346	4091	101.927	1.95481
PH01000023G1810	1881	1626	4	0.193013
PH01000023G1870	1854	1599	5	0.24534
PH01000023G1920	2028	1773	297	13.143
PH01000023G1950	659	406.049	34	6.56971
PH01000023G2040	3591	3336	129	3.03396
PH01000023G2080	1200	945	44	3.65314
PH01000023G2110	3645	3390	33	0.763766
PH01000023G2160	3743	3488	219	4.92622
PH01000023G2170	1310	1055	616	45.8115
PH01000023G2280	7236	6981	104	1.16886
PH01000023G2330	2071	1816	0	0
PH01000023G2660	3794	3539	186	4.12362
PH01000023G2670	2512	2257	22.2971	0.775108
PH01000024G0010	3268	3013	19	0.494767
PH01000024G0090	1830	1575	1.00849	0.0502385
PH01000024G0160	3188	2933	441	11.797
PH01000024G0240	3145	2890	7	0.190041
PH01000024G0250	2213	1958	197	7.89404
PH01000024G0390	3248	2993	108.469	2.84344
PH01000024G0400	2650	2395	200	6.55195
PH01000024G0410	3809	3554	319	7.04238
PH01000024G0440	5670	5415	388.298	5.62616
PH01000024G0700	1711	1456	70	3.7721
PH01000024G0850	2922	2667	732	21.5345
PH01000024G0900	1837	1582	110.429	5.47677
PH01000024G0940	2286	2031	1231	47.5548
PH01000024G0980	2561	2306	563.165	19.1612
PH01000024G0990	1494	1239	34	2.15305
PH01000024G1000	2306	2051	175	6.6945
PH01000024G1020	2417	2162	63.5374	2.30579
PH01000024G1030	8042	7787	2040	20.5545
PH01000024G1060	578	325.534	147	35.4297
PH01000024G1180	1201	946	12	0.995259
PH01000024G1190	1695	1440	61	3.32364
PH01000024G1210	2243	1988	49.0959	1.93765
PH01000024G1270	4067	3812	86.1211	1.77257
PH01000024G1280	2295	2040	1	0.0384606
PH01000024G1340	1866	1611	73	3.55528
PH01000024G1360	2354	2099	742	27.7356
PH01000024G1380	1384	1129	25	1.73737
PH01000024G1490	2311	2056	518.852	19.8
PH01000024G1530	1498	1243	697	43.9954
PH01000024G1560	1747	1492	0	0
PH01000024G1630	2892	2637	180.518	5.37102
PH01000024G1690	2452	2197	33	1.1785
PH01000024G1770	4012	3757	118.08	2.46594
PH01000024G1910	1778	1523	158	8.1396
PH01000024G1960	3014	2759	132	3.75377
PH01000024G2010	3929	3674	369	7.88013
PH01000024G2110	3594	3339	199	4.67609
PH01000024G2200	1388	1133	46	3.18547
PH01000024G2210	528	276.578	422	119.713
PH01000024G2290	1711	1456	1645	88.6442
PH01000024G2370	2002	1747	64	2.87431
PH01000024G2430	3018	2763	395	11.2166
PH01000024G2550	2128	1873	1988.67	83.305
PH01000024G2570	1884	1629	2043.99	98.4472
PH01000025G0040	4394	4139	603.512	11.4403
PH01000025G0100	1548	1293	10	0.606803
PH01000025G0210	950	695.145	537	60.6101
PH01000025G0260	1665	1410	5	0.278225
PH01000025G0290	4725	4470	65.4135	1.14817
PH01000025G0370	5680	5425	27	0.39049
PH01000025G0410	2026	1771	0	0
PH01000025G0470	3791	3536	17	0.37721
PH01000025G0480	1941	1686	31.8601	1.48264
PH01000025G0550	2906	2651	190.463	5.63698
PH01000025G0600	544	292.124	6909.79	1855.85
PH01000025G0610	12176	11921	1289.14	8.48463
PH01000025G0790	5168	4913	186.089	2.97181
PH01000025G0810	2404	2149	70	2.55569
PH01000025G0840	6633	6378	137	1.68532
PH01000025G0860	3775	3520	434	9.67371
PH01000025G0890	1430	1175	164	10.951
PH01000025G0920	603	350.466	21	4.70131
PH01000025G0930	1696	1441	49	2.66795
PH01000025G0960	5554	5299	171	2.53191
PH01000025G1070	3503	3248	26	0.628063
PH01000025G1080	4577	4322	660	11.9813
PH01000025G1090	1858	1603	71	3.47513
PH01000025G1120	3275	3020	242.55	6.30144
PH01000025G1140	5020	4765	617	10.1594
PH01000025G1170	1546	1291	66	4.0111
PH01000025G1180	1715	1460	496	26.6548
PH01000025G1210	1686	1431	492	26.9756
PH01000025G1260	2634	2379	725	23.9105
PH01000025G1330	2396	2141	182	6.66961
PH01000025G1380	2504	2249	49	1.70944
PH01000025G1400	1522	1267	428	26.5041
PH01000025G1450	1395	1140	1310	90.1597
PH01000025G1600	1260	1005	121	9.44638
PH01000025G1630	852	597.777	27	3.54381
PH01000025G1710	1569	1314	8	0.477684
PH01000025G1810	892	637.348	475.873	58.5815
PH01000025G1910	6180	5925	31.3402	0.415011
PH01000025G1920	1691	1436	44	2.40405
PH01000025G1940	4395	4140	3.00339	0.056919
PH01000025G1970	2066	1811	2.43929	0.105679
PH01000025G1980	2667	2412	4.5853	0.149155
PH01000025G1990	3646	3391	248.674	5.75373
PH01000025G2020	5633	5378	57.2419	0.835101
PH01000025G2030	1643	1388	14	0.791379
PH01000025G2120	1756	1501	240.726	12.5831
PH01000025G2130	2244	1989	386	15.2264
PH01000025G2160	1408	1153	12	0.816578
PH01000025G2180	2711	2456	17	0.543083
PH01000025G2190	3302	3047	1854	47.7401
PH01000025G2230	2216	1961	579	23.1658
PH01000025G2240	1429	1174	6	0.400986
PH01000025G2250	2421	2166	25.0709	0.908148
PH01000025G2260	1005	750	400	41.8451
PH01000026G0020	2976	2721	22085	636.817
PH01000026G0030	1407	1152	25	1.70268
PH01000026G0040	3059	2804	201.868	5.64853
PH01000026G0110	1369	1114	144	10.142
PH01000026G0120	2455	2200	16	0.570615
PH01000026G0130	1440	1185	389	25.7559
PH01000026G0180	1235	980	158	12.6496
PH01000026G0210	2829	2574	1206	36.7608
PH01000026G0220	4099	3844	5431.47	110.861
PH01000026G0230	1396	1141	81	5.56987
PH01000026G0280	3588	3333	371	8.73342
PH01000026G0340	1188	933	190	15.9778
PH01000026G0350	1690	1435	219	11.974
PH01000026G0390	5725	5470	344	4.9342
PH01000026G0400	1784	1529	160	8.21029
PH01000026G0420	2725	2470	34	1.08001
PH01000026G0430	1143	888	114	10.0725
PH01000026G0450	1922	1667	11	0.51773
PH01000026G0460	706	452.791	0	0
PH01000026G0490	2938	2683	3589.15	104.958
PH01000026G0510	3908	3653	277	5.94944
PH01000026G0570	2184	1929	25.4195	1.03391
PH01000026G0580	1774	1519	7	0.361565
PH01000026G0620	1465	1210	325	21.0739
PH01000026G0640	2779	2524	8.02243	0.249381
PH01000026G0660	5730	5475	1067	15.2907
PH01000026G0680	1372	1117	101	7.09438
PH01000026G0720	6544	6289	833.399	10.3972
PH01000026G0730	1800	1545	293.587	14.9092
PH01000026G0870	2045	1790	39	1.70945
PH01000026G0880	984	729.074	512	55.0991
PH01000026G0890	3608	3353	6576.81	153.896
PH01000026G0900	3591	3336	469.498	11.0422
PH01000026G0980	4218	3963	250	4.94951
PH01000026G1030	1832	1577	213	10.5973
PH01000026G1060	1731	1476	77	4.09308
PH01000026G1120	3726	3471	48	1.08501
PH01000026G1190	2793	2538	1784	55.1505
PH01000026G1260	656	403.09	2041	397.272
PH01000026G1270	645	392.129	1473	294.727
PH01000026G1290	3375	3120	1252	31.4844
PH01000026G1350	1331	1076	4	0.291671
PH01000026G1400	2822	2567	353.979	10.8193
PH01000026G1450	1897	1642	53	2.5325
PH01000026G1490	2857	2602	75	2.26152
PH01000026G1530	2711	2456	78	2.49179
PH01000026G1560	2359	2104	69	2.57306
PH01000026G1630	2198	1943	1188	47.9722
PH01000026G1700	3875	3620	63.1075	1.36779
PH01000026G1720	3090	2835	250.916	6.94417
PH01000026G1780	2710	2455	56	1.78971
PH01000026G1810	2854	2599	11.065	0.334035
PH01000026G1860	2376	2121	186	6.88047
PH01000026G1880	1044	789	27.0463	2.68954
PH01000026G1950	1803	1548	42	2.12875
PH01000026G1980	2386	2131	154	5.67
PH01000026G2010	2533	2278	1162	40.022
PH01000026G2100	4776	4521	706	12.2523
PH01000026G2110	1585	1330	473	27.9033
PH01000026G2120	1380	1125	16	1.11587
PH01000026G2140	1000	745	143	15.06
PH01000026G2150	1086	831	11	1.03857
PH01000026G2170	4824	4569	3546.14	60.8949
PH01000026G2310	3004	2749	108	3.08244
PH01000026G2370	2645	2390	1	0.0328283
PH01000026G2380	5057	4802	736	12.0255
PH01000027G0250	679	425.924	0	0
PH01000027G0270	3148	2893	152	4.12231
PH01000027G0350	3612	3357	26	0.60767
PH01000027G0360	2662	2407	6	0.195579
PH01000027G0400	1939	1684	4	0.186365
PH01000027G0630	4964	4709	60	0.999697
PH01000027G0750	3027	2772	170	4.81173
PH01000027G0760	1034	779	52	5.23735
PH01000027G0800	613	360.466	3954	860.634
PH01000027G0820	6172	5917	136.594	1.81124
PH01000027G0830	664	411.008	4.06394	0.775788
PH01000027G0920	3534	3279	486	11.629
PH01000027G1370	5980	5725	165.456	2.26753
PH01000027G1390	3955	3700	1685.69	35.7457
PH01000027G1530	1974	1719	147	6.70946
PH01000027G1540	2254	1999	51.4757	2.02039
PH01000027G1560	2240	1985	32	1.26484
PH01000027G1630	2057	1802	45	1.95931
PH01000027G1830	1153	898	169	14.7658
PH01000027G1860	1440	1185	50	3.31053
PH01000027G1900	1849	1594	651.714	32.0785
PH01000027G1910	1001	746	26	2.73452
PH01000027G2010	912	657.348	7	0.835504
PH01000027G2140	2551	2296	165	5.63843
PH01000027G2150	1290	1035	31	2.35
PH01000027G2330	2362	2107	23	0.856464
PH01000027G2350	1924	1669	29	1.36329
PH01000028G0070	2188	1933	79.9751	3.24615
PH01000028G0160	1238	983	102	8.14128
PH01000028G0240	1594	1339	0	0
PH01000028G0260	690	436.88	39	7.00403
PH01000028G0330	1436	1181	148	9.83236
PH01000028G0380	1226	971	138	11.1508
PH01000028G0530	2391	2136	11	0.404052
PH01000028G0540	2684	2429	47	1.51816
PH01000028G0610	4186	3931	218.277	4.35663
PH01000028G0690	1834	1579	245.252	12.1864
PH01000028G0810	2467	2212	2878.36	102.096
PH01000028G0890	1652	1397	270	15.164
PH01000028G0900	2455	2200	336.999	12.0185
PH01000028G0940	1222	967	38	3.08321
PH01000028G1040	4542	4287	2	0.0366035
PH01000028G1110	1854	1599	95	4.66145
PH01000028G1160	2729	2474	5260	166.814
PH01000028G1170	4067	3812	3173	65.3075
PH01000028G1180	1321	1066	154	11.3347
PH01000028G1190	1541	1286	22	1.34223
PH01000028G1230	3018	2763	37	1.05067
PH01000028G1280	2641	2386	426	14.0083
PH01000028G1290	852	597.777	246	32.288
PH01000028G1310	1998	1743	5491.2	247.181
PH01000028G1320	1576	1321	71.2407	4.23128
PH01000028G1330	1517	1262	220	13.6776
PH01000028G1350	1486	1231	34.4447	2.19538
PH01000028G1380	710	456.746	122	20.9571
PH01000028G1400	1776	1521	114	5.8806
PH01000028G1450	2307	2052	37	1.41472
PH01000028G1470	2440	2185	52	1.86723
PH01000028G1480	1569	1314	405	24.1827
PH01000028G1600	4111	3856	1051	21.3851
PH01000028G1610	860	605.536	67	8.68122
PH01000028G1770	1661	1406	39	2.17633
PH01000028G1790	2917	2662	2569.78	75.7416
PH01000028G1910	3448	3193	1504.93	36.9796
PH01000028G1930	611	358.466	166	36.3334
PH01000028G2090	1815	1560	143	7.19213
PH01000028G2140	2722	2467	391	12.4352
PH01000028G2150	763	509.122	33	5.08555
PH01000028G2160	1807	1552	19	0.960523
PH01000028G2320	3043	2788	10	0.281419
PH01000028G2330	1257	1002	2130	166.785
PH01000028G2350	1111	856	3086.93	282.943
PH01000028G2440	1853	1598	62	3.04411
PH01000028G2500	1593	1338	3	0.175918
PH01000028G2550	2841	2586	921.874	27.9698
PH01000028G2600	2098	1843	74	3.1503
PH01000028G2610	2931	2676	1112.28	32.6117
PH01000028G2640	4140	3885	173	3.49382
PH01000029G0070	871	616.475	349	44.4177
PH01000029G0210	1363	1108	144	10.1969
PH01000029G0270	1603	1348	1104	64.2577
PH01000029G0280	1932	1677	37	1.73107
PH01000029G0340	958	703.145	84	9.37303
PH01000029G0360	2371	2116	82	3.04049
PH01000029G0470	3846	3591	315.574	6.89497
PH01000029G0500	1529	1274	908	55.9194
PH01000029G0520	1783	1528	481.462	24.7221
PH01000029G0550	5315	5060	799.438	12.396
PH01000029G0650	1331	1076	145	10.5731
PH01000029G0660	2988	2733	140.401	4.03067
PH01000029G0710	2955	2700	1647	47.8603
PH01000029G0960	2202	1947	120	4.83572
PH01000029G0970	1771	1516	20	1.03509
PH01000029G1150	3321	3066	19	0.486214
PH01000029G1170	1824	1569	6	0.300037
PH01000029G1280	2824	2569	62	1.89354
PH01000029G1290	3448	3193	588	14.4486
PH01000029G1330	1278	1023	57	4.37165
PH01000029G1340	668	415.008	468	88.478
PH01000029G1610	2917	2662	65.2606	1.92349
PH01000029G1680	2261	2006	55	2.15118
PH01000029G1710	2146	1891	29	1.20324
PH01000029G1730	3260	3005	63	1.64491
PH01000029G1740	2566	2311	68	2.30863
PH01000029G1950	2463	2208	52	1.84778
PH01000029G1970	4652	4397	95	1.69517
PH01000029G1980	9242	8987	3.1058	0.0271147
PH01000029G1990	1795	1540	18	0.91706
PH01000029G2010	767	513.122	0	0
PH01000029G2070	2438	2183	16	0.575059
PH01000029G2160	1490	1235	1226.46	77.9169
PH01000029G2170	2212	1957	252.295	10.1149
PH01000029G2180	441	192.439	18	7.33879
PH01000029G2250	4157	3902	431	8.66635
PH01000029G2270	2094	1839	41	1.74923
PH01000029G2300	886	631.475	6.03762	0.750163
PH01000029G2370	2983	2728	8	0.230087
PH01000029G2380	2132	1877	28	1.17041
PH01000029G2390	1551	1296	962.617	58.2766
PH01000029G2400	1050	795	1142	112.705
PH01000029G2440	2201	1946	171.539	6.91617
PH01000029G2510	1106	851	183	16.872
PH01000029G2540	4511	4256	266	4.90372
PH01000030G0050	1463	1208	13	0.84435
PH01000030G0070	3037	2782	25	0.705065
PH01000030G0190	1309	1054	0	0
PH01000030G0210	5044	4789	83.4038	1.36643
PH01000030G0260	2392	2137	2655.86	97.5095
PH01000030G0270	4245	3990	25	0.491601
PH01000030G0390	5127	4872	20.0097	0.32224
PH01000030G0430	2185	1930	71	2.88634
PH01000030G0460	3280	3025	1609	41.7327
PH01000030G0550	2867	2612	265	7.9601
PH01000030G0570	2533	2278	22	0.757731
PH01000030G0670	815	561.012	23.145	3.23691
PH01000030G0890	2876	2621	589.443	17.645
PH01000030G1000	4126	3871	7	0.14188
PH01000030G1020	3594	3339	361.223	8.48799
PH01000030G1060	1478	1223	60	3.8492
PH01000030G1080	5601	5346	446	6.54564
PH01000030G1170	5828	5573	5	0.0703926
PH01000030G1240	2681	2426	733	23.706
PH01000030G1340	1732	1477	1790	95.0864
PH01000030G1420	1580	1325	92.1855	5.45875
PH01000030G1490	1272	1017	36	2.77733
PH01000030G1580	1939	1684	24	1.11819
PH01000030G1730	2944	2689	178	5.19368
PH01000030G1770	3126	2871	808.698	22.1004
PH01000030G1780	2152	1897	31	1.28215
PH01000030G1800	2793	2538	10	0.309139
PH01000030G1920	2389	2134	8	0.294132
PH01000030G1980	2441	2186	52	1.86638
PH01000030G2230	2086	1831	82	3.51376
PH01000030G2390	3357	3102	244	6.17155
PH01000031G0150	2607	2352	23	0.767249
PH01000031G0250	3351	3096	1242	31.4751
PH01000031G0260	2021	1766	570.139	25.33
PH01000031G0270	3690	3435	719.5	16.4343
PH01000031G0300	2231	1976	69	2.73973
PH01000031G0310	1330	1075	2	0.145971
PH01000031G0320	2253	1998	42	1.6493
PH01000031G0380	2465	2210	29.0018	1.02962
PH01000031G0390	2358	2103	44	1.64157
PH01000031G0410	2238	1983	317	12.5425
PH01000031G0480	5103	4848	131.097	2.12166
PH01000031G0500	4531	4276	176	3.22939
PH01000031G0520	3168	2913	139	3.74387
PH01000031G0750	1280	1025	733	56.1082
PH01000031G0760	1535	1280	70.2346	4.30514
PH01000031G0840	1735	1480	692	36.6852
PH01000031G0910	4595	4340	140.018	2.53128
PH01000031G0970	1946	1691	12	0.55678
PH01000031G0980	1258	1003	3	0.234675
PH01000031G1000	6483	6228	87.3141	1.09997
PH01000031G1170	698	444.836	1	0.176379
PH01000031G1210	1685	1430	13217.4	725.195
PH01000031G1220	3318	3063	61.0438	1.56365
PH01000031G1260	3571	3316	397.779	9.41182
PH01000031G1320	3476	3221	51.8737	1.26358
PH01000031G1370	2637	2382	35	1.15285
PH01000031G1410	1407	1152	9	0.612965
PH01000031G1420	4839	4584	72.1476	1.23488
PH01000031G1430	1442	1187	0	0
PH01000031G1690	2983	2728	64	1.84069
PH01000031G1740	1959	1704	709	32.6454
PH01000031G1760	2679	2424	319	10.3253
PH01000031G1840	2605	2350	437.711	14.6139
PH01000031G1890	1941	1686	26	1.20993
PH01000031G1960	3373	3118	14.1595	0.356302
PH01000031G1980	2530	2275	497	17.1404
PH01000031G2080	1818	1563	534	26.8058
PH01000031G2090	1086	831	132	12.4629
PH01000031G2110	1111	856	166	15.2153
PH01000031G2220	591	338.466	378	87.6239
PH01000031G2300	845	590.837	631	83.793
PH01000031G2350	3916	3661	4684.95	100.404
PH01000031G2360	3008	2753	542.68	15.4662
PH01000031G2370	4308	4053	903.501	17.4903
PH01000031G2430	4101	3846	275	5.61008
PH01000031G2510	2195	1940	118	4.77228
PH01000031G2530	2356	2101	370	13.8173
PH01000031G2660	1218	963	0	0
PH01000031G2680	1335	1080	17	1.23501
PH01000032G0070	1418	1163	2094.19	141.28
PH01000032G0100	1462	1207	33	2.14513
PH01000032G0330	3854	3599	13	0.283405
PH01000032G0410	3094	2839	182	5.02981
PH01000032G0530	4251	3996	641	12.5857
PH01000032G0550	2230	1975	97	3.85346
PH01000032G0680	1315	1060	44	3.25681
PH01000032G0710	1806	1551	898	45.4266
PH01000032G0720	609	356.466	52	11.4454
PH01000032G0810	2545	2290	118	4.0429
PH01000032G0820	1562	1307	109	6.5433
PH01000032G0890	1290	1035	224	16.9806
PH01000032G0980	2712	2457	436	13.9228
PH01000032G1030	2514	2259	130	4.51516
PH01000032G1240	3294	3039	66	1.70396
PH01000032G1250	1686	1431	7	0.383799
PH01000032G1300	1179	924	18	1.52843
PH01000032G1340	2300	2045	145.824	5.59478
PH01000032G1420	798	544.067	46	6.63363
PH01000032G1450	3182	2927	74	1.9836
PH01000032G1490	2165	1910	9705.91	398.703
PH01000032G1530	2921	2666	203	5.97423
PH01000032G1540	2283	2028	32	1.23802
PH01000032G1580	1013	758	14	1.44912
PH01000032G1630	2188	1933	3131.98	127.126
PH01000032G1640	1104	849	183	16.9118
PH01000032G1740	1238	983	3058	244.079
PH01000032G1860	4055	3800	29	0.598771
PH01000032G1870	2950	2695	181.575	5.2862
PH01000032G1990	2256	2001	74	2.90155
PH01000032G2010	2681	2426	27	0.873211
PH01000032G2080	3107	2852	64	1.76066
PH01000032G2110	1235	980	449.9	36.0193
PH01000032G2150	2230	1975	331.559	13.1716
PH01000032G2590	2345	2090	84.3629	3.16702
PH01000032G2610	2211	1956	61	2.44685
PH01000032G2670	2477	2222	814.392	28.7565
PH01000032G2690	1428	1173	40	2.67552
PH01000032G2710	3238	2983	76.5644	2.01382
PH01000033G0110	1061	806	14	1.36282
PH01000033G0120	1793	1538	64.044	3.26714
PH01000033G0230	1605	1350	225	13.0766
PH01000033G0270	1878	1623	7098.53	343.16
PH01000033G0290	1384	1129	4	0.277979
PH01000033G0310	1886	1631	20	0.962104
PH01000033G0440	2229	1974	92.1415	3.6623
PH01000033G0730	2719	2464	16	0.509478
PH01000033G0800	1010	755	8	0.83136
PH01000033G0840	2593	2338	11	0.369143
PH01000033G1420	1105	850	50	4.61527
PH01000033G1510	1387	1132	108	7.48554
PH01000033G1560	1574	1319	481	28.6119
PH01000033G1580	1829	1574	181.65	9.05476
PH01000033G1700	2543	2288	52	1.78317
PH01000033G1790	1432	1177	1492.23	99.4727
PH01000033G1800	949	694.145	14041.5	1587.12
PH01000033G1890	1546	1291	743.167	45.1654
PH01000033G1930	3031	2776	86	2.43066
PH01000033G1960	1560	1305	75	4.50917
PH01000033G1970	1349	1094	664.77	47.676
PH01000033G2090	2095	1840	760	32.4072
PH01000033G2110	2159	1904	535.142	22.052
PH01000033G2130	2053	1798	172	7.50559
PH01000033G2170	2397	2142	138.183	5.06152
PH01000033G2190	574	321.631	46.5002	11.3434
PH01000033G2240	2204	1949	52.0445	2.09512
PH01000033G2260	4249	3994	185.592	3.64584
PH01000033G2290	1632	1377	50	2.84893
PH01000033G2300	745	491.37	115	18.3626
PH01000033G2310	2691	2436	18	0.579751
PH01000033G2380	2658	2403	61	1.99169
PH01000033G2440	4892	4637	1658	28.0539
PH01000033G2450	1458	1203	242	15.7832
PH01000034G0070	3817	3562	491	10.8152
PH01000034G0340	2841	2586	294.016	8.92049
PH01000034G0410	1336	1081	6	0.435483
PH01000034G0680	1270	1015	30	2.319
PH01000034G0840	8206	7951	1594.66	15.7359
PH01000034G0990	1668	1413	136	7.55167
PH01000034G1010	2566	2311	18	0.611109
PH01000034G1030	4469	4214	32.0136	0.596054
PH01000034G1040	1633	1378	7	0.398561
PH01000034G1060	900	645.348	22	2.6747
PH01000034G1070	1772	1517	166	8.58556
PH01000034G1230	3256	3001	53.477	1.39813
PH01000034G1320	3287	3032	2	0.0517543
PH01000034G1340	1593	1338	10	0.586394
PH01000034G1380	1826	1571	58	2.89666
PH01000034G1470	4027	3772	34	0.707218
PH01000034G1480	1871	1616	21	1.01959
PH01000034G1730	1884	1629	323	15.5571
PH01000034G2110	2373	2118	102.528	3.79808
PH01000034G2180	2505	2250	327.836	11.432
PH01000035G0110	798	544.067	2	0.288419
PH01000035G0280	863	608.536	612.377	78.9548
PH01000035G0290	2993	2738	4.0397	0.115761
PH01000035G0350	4003	3748	41	0.858283
PH01000035G0370	3077	2822	941	26.1625
PH01000035G0390	939	684.145	8	0.917461
PH01000035G0470	2780	2525	170	5.28243
PH01000035G0490	3155	2900	221.572	5.99463
PH01000035G0560	2944	2689	23	0.671093
PH01000035G0620	5722	5467	703	10.0891
PH01000035G0630	2713	2458	897	28.6323
PH01000035G0640	2566	2311	5	0.169752
PH01000035G0690	572	319.696	449	110.193
PH01000035G0710	2066	1811	664.494	28.7885
PH01000035G0830	1768	1513	40	2.07428
PH01000035G0990	610	357.466	8	1.75591
PH01000035G1070	1515	1260	2	0.124539
PH01000035G1280	5786	5531	459.848	6.52314
PH01000035G1400	2178	1923	63	2.57044
PH01000035G1510	3628	3373	19	0.44196
PH01000035G1520	3393	3138	61	1.52519
PH01000035G1530	3354	3099	22.1662	0.561197
PH01000035G1640	1715	1460	219	11.7689
PH01000035G1650	4879	4624	58	0.984138
PH01000035G1760	818	564.012	2822	392.568
PH01000035G1780	2865	2610	81	2.43495
PH01000035G1800	1534	1279	4	0.245378
PH01000035G1880	1915	1660	1	0.0472648
PH01000035G1890	2290	2035	141	5.43627
PH01000035G1950	1499	1244	41	2.58589
PH01000035G2060	2318	2063	16	0.608509
PH01000035G2090	1961	1706	1.00046	0.0460114
PH01000035G2160	2895	2640	2.0001	0.0594421
PH01000035G2170	2731	2476	709	22.4668
PH01000035G2280	1100	845	657	61.0035
PH01000035G2370	1057	802	26.8447	2.62621
PH01000035G2390	1480	1225	33	2.11361
PH01000035G2440	1856	1601	176	8.62516
PH01000036G0080	1307	1052	1174	87.5585
PH01000036G0110	900	645.348	1058	128.629
PH01000036G0130	1490	1235	1	0.06353
PH01000036G0220	2095	1840	157	6.69465
PH01000036G0260	1791	1536	437.021	22.3232
PH01000036G0300	2341	2086	3	0.112837
PH01000036G0320	2902	2647	49	1.45241
PH01000036G0350	901	646.348	428	51.9545
PH01000036G0470	1898	1643	182	8.6912
PH01000036G0540	1973	1718	86.0845	3.9314
PH01000036G0620	2271	2016	69.0448	2.68712
PH01000036G0630	1481	1226	0	0
PH01000036G0640	1951	1696	150	6.93923
PH01000036G0650	2232	1977	18	0.714351
PH01000036G0680	1530	1275	18	1.10766
PH01000036G0710	1043	788	7	0.696976
PH01000036G0740	3207	2952	177	4.70439
PH01000036G0800	419	171.741	0	0
PH01000036G0860	1431	1176	7	0.467021
PH01000036G1110	2701	2446	1032	33.1031
PH01000036G1140	4162	3907	1218.86	24.4769
PH01000036G1180	3939	3684	3158	67.2572
PH01000036G1230	3138	2883	100	2.72146
PH01000036G1260	3231	2976	32	0.843651
PH01000036G1460	2852	2597	24.1445	0.729445
PH01000036G1480	3729	3474	896.324	20.2433
PH01000036G1560	917	662.348	479	56.7408
PH01000036G1580	5093	4838	660	10.7035
PH01000036G1590	5636	5381	98.389	1.4346
PH01000036G1600	3356	3101	19.2372	0.486728
PH01000036G1710	4641	4386	596.528	10.6711
PH01000036G1820	3151	2896	509.706	13.8092
PH01000036G1830	3908	3653	27	0.579909
PH01000036G1850	1833	1578	943.539	46.9136
PH01000036G1880	1219	964	492.461	40.0812
PH01000036G1890	827	572.955	33	4.51897
PH01000036G1930	1794	1539	214	10.9099
PH01000036G2010	5188	4933	406.746	6.46932
PH01000036G2040	2357	2102	14	0.522566
PH01000036G2060	1484	1229	235.685	15.0461
PH01000036G2070	2751	2496	297.115	9.33954
PH01000036G2080	786	532.122	135.964	20.0474
PH01000036G2090	876	621.475	393.436	49.6703
PH01000036G2140	1524	1269	9	0.556451
PH01000036G2220	2770	2515	82	2.55813
PH01000036G2310	1773	1518	246	12.7148
PH01000037G0050	748	494.271	44	6.98446
PH01000037G0060	1282	1027	0	0
PH01000037G0130	2573	2318	7	0.236936
PH01000037G0250	3126	2871	941.433	25.7278
PH01000037G0330	3435	3180	204.14	5.0367
PH01000037G0340	1010	755	298	30.9682
PH01000037G0430	3201	2946	77	2.05071
PH01000037G0480	2887	2632	138.63	4.13254
PH01000037G0560	3789	3534	103	2.28674
PH01000037G0650	1628	1373	19	1.08575
PH01000037G0690	1089	834	4825.77	453.99
PH01000037G0740	1286	1031	1280	97.4086
PH01000037G0830	1160	905	44	3.81461
PH01000037G0880	1511	1256	84	5.2473
PH01000037G1230	2134	1879	74	3.08995
PH01000037G1240	640	387.129	4	0.810682
PH01000037G1260	1411	1156	156.94	10.6518
PH01000037G1270	1574	1319	138	8.20881
PH01000037G1490	911	656.348	58	6.9333
PH01000037G1560	3058	2803	981	27.4595
PH01000037G2010	1623	1368	166	9.52068
PH01000037G2080	858	603.717	4	0.519843
PH01000037G2100	2673	2418	1215.33	39.4353
PH01000038G0030	3268	3013	29	0.75517
PH01000038G0050	1287	1032	19	1.44451
PH01000038G0110	936	681.145	105.143	12.1112
[truncated: 29,988 more rows]
