# Supplementary material for: Transcriptome Analysis of Moso Bamboo (Phyllostachys edulis) Reveals Candidate Genes Involved in Response to Dehydration and Cold Stresses
Source: Front Plant Sci. 2022 Jul 19;13:960302. doi: 10.3389/fpls.2022.960302 (PMC9343960; doi:10.3389/fpls.2022.960302)
Supplement: Supplementary Table S1 — Statistics of RNA sequencing and mapping. [file Data_Sheet_1.xlsx]

## Sheet: Table S1
Table S1 Statistics of RNA sequencing and mapping.
Sample	clean reads	Clean nucleotides	uniquely mapped ration	unique rate
CK_1	43830638	6574595700	30908959	0.705191
CK_2	43848897	6577334550	30703402	0.700209
D2_1	58049004	8707350600	41292173	0.711333
D2_2	42178217	6326732550	30193032	0.715844
D4_1	45714315	6857147250	31804970	0.695733
D4_2	43455344	6518301600	31241178	0.718926
G2_1	33498161	5024724150	22304648	0.665847
G2_2	33742030	5061304500	23017568	0.682163
G4_1	46569955	6985493250	33012112	0.708871
G4_2	37114892	5567233800	26020366	0.701076
G8_1	40729044	6109356600	28591560	0.701994
G8_2	49777895	7466684250	34892622	0.700966
Note: CK, control; D2 and D4 indicated 2h and 4h of cold treatment, and G2, G4, and G8 indicated 2h, 4h, and 8h of dehydration treatment.

## Sheet: Table S2
Table S2 Go enrichement of DEGs under dehydration treatment.
Ontology	GO term	DEG number
		G2	G4	G8
Biological Process	carbohydrate metabolic process	195	136	183
	proteolysis	161	95	124
	translation	133	55	101
	transport	133	88	121
	protein folding	80	42	62
	response to oxidative stress	69	52	64
	intracellular protein transport	67	23	60
	signal transduction	66	33	57
	lipid metabolic process	61	40	50
	protein dephosphorylation	57	39	63
	metal ion transport	53	37	39
	biosynthetic process	52	34	34
	cell redox homeostasis	51	31	39
	response to stress	50	30	43
	photosynthesis	44	41	36
	fatty acid biosynthetic process	42	24	35
	ubiquitin-dependent protein catabolic process	38	7	19
	protein ubiquitination	34	23	31
	tRNA aminoacylation for protein translation	33	15	13
	glycolytic process	28	15	21
	small GTPase mediated signal transduction	25	17	26
	photosynthesis, light harvesting	24	27	24
	cellulose biosynthetic process	19	23	26
	vesicle-mediated transport	19	7	25
	microtubule-based movement	18	24	19
Molecular Function	nucleotide binding	168	77	111
	sequence-specific DNA binding	156	99	133
	heme binding	152	111	138
	binding	131	53	107
	structural constituent of ribosome	128	52	98
	RNA binding	123	51	69
	hydrolase activity, hydrolyzing O-glycosyl compounds	119	82	111
	iron ion binding	113	79	103
	transporter activity	110	94	104
	calcium ion binding	110	62	90
	GTP binding	105	51	87
	hydrolase activity	92	50	73
	oxidoreductase activity, acting on paired donors, with incorporation or reduction of molecular oxygen	78	54	70
	ADP binding	76	38	43
	GTPase activity	67	32	62
	ATPase activity	67	29	50
	peroxidase activity	65	50	64
	transferase activity, transferring acyl groups other than amino-acyl groups	62	44	53
	protein dimerization activity	61	58	58
	electron carrier activity	56	37	46
	transferase activity, transferring hexosyl groups	53	51	61
	methyltransferase activity	52	40	53
	protein serine/threonine phosphatase activity	51	37	56
	hydrolase activity, acting on ester bonds	46	39	60
	transmembrane transporter activity	40	39	39
Cellular Component	intracellular	145	65	109
	ribosome	119	50	92
	cytoplasm	107	68	86
	extracellular region	35	18	31
	nucleosome	33	4	6
	cell wall	27	13	17
	photosystem II	26	23	22
	apoplast	22	18	20
	photosystem II oxygen evolving complex	20	16	15
	extrinsic component of membrane	17	13	14
	small ribosomal subunit	16	1	9
	mitochondrion	14	7	9
	endoplasmic reticulum	14	4	13
	mitochondrial inner membrane	13	11	11
	microtubule	13	9	22
	photosystem I	12	14	12
	1,3-beta-D-glucan synthase complex	12	2	8
	proteasome core complex	12	3	5
	chloroplast	11	9	11
	exocyst	10	3	7
	proton-transporting V-type ATPase, V0 domain	8	4	6
	large ribosomal subunit	8	3	7
	membrane coat	6	2	8
	integral component of peroxisomal membrane	5	6	5
	proton-transporting two-sector ATPase complex, proton-transporting domain	4	5	4
	anchored component of membrane	4	5	7
	endoplasmic reticulum membrane	4	3	7
	photosystem I reaction center	3	6	6
	peroxisome	3	4	2
	spliceosomal complex	2	4	5
Note: The Top 20 GO terms (according to DEG numbers) for each time points were highlighted. G2, G4, and G8 indicated 2h, 4h, and 8h of dehydration treatment, respectively.

## Sheet: Table S3
Table S3 Go enrichement of DEGs under cold treatment.
Ontology	Go terms	DEG number
		D2	D4
Biological Process	carbohydrate metabolic process	55	19
	proteolysis	44	7
	response to oxidative stress	24	7
	protein dephosphorylation	24	8
	lipid metabolic process	21	4
	transport	19	6
	signal transduction	17	3
	protein ubiquitination	16	8
	translation	15	4
	cell redox homeostasis	14	3
	response to stress	13	5
	metal ion transport	13	9
	fatty acid biosynthetic process	12	1
	response to auxin	9	2
	drug transmembrane transport	9	2
	photosynthesis	9	2
	biosynthetic process	9	3
	regulation of cyclin-dependent protein serine/threonine kinase activity	7	1
	trehalose biosynthetic process	7	3
	potassium ion transmembrane transport	7	2
	recognition of pollen	7	1
	polysaccharide catabolic process	5	5
	defense response	5	2
	superoxide metabolic process	4	2
	calcium ion transmembrane transport	3	2
	cellulose microfibril organization	3	2
	cell growth	3	2
	protein metabolic process	3	2
	DNA repair	3	2
	lignin catabolic process	2	2
	cell wall macromolecule catabolic process	2	2
	chitin catabolic process	2	2
	response to water	1	2
Molecular Function	sequence-specific DNA binding	55	28
	heme binding	54	11
	ADP binding	48	11
	calcium ion binding	44	19
	iron ion binding	40	8
	hydrolase activity, hydrolyzing O-glycosyl compounds	32	9
	oxidoreductase activity, acting on paired donors, with incorporation or reduction of molecular oxygen	30	4
	protein dimerization activity	25	13
	binding	23	10
	transporter activity	22	5
	protein serine/threonine phosphatase activity	21	8
	hydrolase activity	21	5
	electron carrier activity	20	8
	peroxidase activity	20	7
	transferase activity, transferring hexosyl groups	20	7
	transferase activity, transferring acyl groups other than amino-acyl groups	19	5
	nucleotide binding	18	6
	ubiquitin-protein transferase activity	16	8
	coenzyme binding	16	5
	structural constituent of ribosome	15	4
	serine-type endopeptidase activity	15	2
	copper ion binding	13	7
	cation binding	12	5
	beta-amylase activity	5	5
Cellular Component	intracellular	23	5
	ribosome	14	4
	cytoplasm	11	2
	extracellular region	9	5
	cell wall	8	1
	photosystem II	6	2
	apoplast	6	3
	photosystem II oxygen evolving complex	5	2
	extrinsic component of membrane	4	1
	anchored component of membrane	3	2
	mitochondrial membrane	2	1
	mitochondrial respiratory chain	2	1
	CCAAT-binding factor complex	2	1
	mitochondrial proton-transporting ATP synthase complex, coupling factor F(o)	1	1
	thylakoid membrane	1	1
Note: D2 and D4 indicated 2h and 4h of cold treatment, respectively.

## Sheet: Table S4
Table S4 DEGs under dehydration treatment and enriched in response to oxidative stress.
Gene ID	Time points	Interpro Name
PH01000017G0150	G2	Plant peroxidase;Haem peroxidase, plant/fungal/bacterial;Haem peroxidase;Peroxidases heam-ligand binding site;Peroxidase, active site;
PH01000019G1840	G2	Peptidase aspartic, active site;Catalase;Catalase-related immune responsive;Catalase, N-terminal;Catalase related subgroup;Catalase-like domain, haem-dependent;
PH01000044G0760	G2	Plant peroxidase;Haem peroxidase, plant/fungal/bacterial;Haem peroxidase;Peroxidases heam-ligand binding site;Peroxidase, active site;
PH01000166G0130	G2	Plant peroxidase;Haem peroxidase, plant/fungal/bacterial;Haem peroxidase;Peroxidases heam-ligand binding site;Peroxidase, active site;
PH01000207G0220	G2	Plant peroxidase;Haem peroxidase, plant/fungal/bacterial;Haem peroxidase;Peroxidases heam-ligand binding site;Peroxidase, active site;
PH01000445G0440	G2/D2/D4	Plant peroxidase;Haem peroxidase, plant/fungal/bacterial;Haem peroxidase;Peroxidases heam-ligand binding site;
PH01000685G0020	G2/D2	Plant peroxidase;Haem peroxidase, plant/fungal/bacterial;Haem peroxidase;Peroxidases heam-ligand binding site;Peroxidase, active site;
PH01000915G0030	G2	Glycoside hydrolase, family 19, catalytic;Haem peroxidase, plant/fungal/bacterial;Plant ascorbate peroxidase;Haem peroxidase;Peroxidases heam-ligand binding site;Peroxidase, active site;
PH01001058G0220	G2	Plant peroxidase;Haem peroxidase, plant/fungal/bacterial;Haem peroxidase;Peroxidases heam-ligand binding site;Peroxidase, active site;
PH01001170G0360	G2/D2	Plant peroxidase;Haem peroxidase, plant/fungal/bacterial;Haem peroxidase;Peroxidases heam-ligand binding site;Peroxidase, active site;
PH01001170G0420	G2/D2	Plant peroxidase;Haem peroxidase, plant/fungal/bacterial;Haem peroxidase;Peroxidases heam-ligand binding site;Peroxidase, active site;
PH01001275G0360	G2	Plant peroxidase;Haem peroxidase, plant/fungal/bacterial;Haem peroxidase;Peroxidases heam-ligand binding site;
PH01001490G0340	G2	SANT, DNA-binding;Haem peroxidase, plant/fungal/bacterial;Plant ascorbate peroxidase;Homeodomain-like;Haem peroxidase;Homeodomain-related;Myb, DNA-binding;Myb transcription factor;MYB-like;Peroxidases heam-ligand binding site;Peroxidase, active site;
PH01001942G0260	G2	Haem peroxidase, plant/fungal/bacterial;Plant ascorbate peroxidase;Haem peroxidase;Peroxidases heam-ligand binding site;Peroxidase, active site;
PH01002187G0400	G2	Plant peroxidase;Haem peroxidase, plant/fungal/bacterial;Haem peroxidase;Peroxidases heam-ligand binding site;Peroxidase, active site;
PH01003372G0140	G2	Glutathione peroxidase;Thioredoxin fold;Thioredoxin-like fold;
PH01004068G0100	G2	Plant peroxidase;Haem peroxidase, plant/fungal/bacterial;Haem peroxidase;Peroxidase, active site;
PH01005166G0070	G2	Plant peroxidase;Haem peroxidase, plant/fungal/bacterial;Haem peroxidase;Peroxidases heam-ligand binding site;
PH01005302G0040	G2	Plant peroxidase;Haem peroxidase, plant/fungal/bacterial;Haem peroxidase;Peroxidases heam-ligand binding site;
PH01006766G0040	G2	Plant peroxidase;Haem peroxidase, plant/fungal/bacterial;Haem peroxidase;Peroxidases heam-ligand binding site;Peroxidase, active site;
PH01156607G0010	G2	Plant peroxidase;Haem peroxidase, plant/fungal/bacterial;Haem peroxidase;
PH01000143G0040	G4	Plant peroxidase;Haem peroxidase, plant/fungal/bacterial;Haem peroxidase;Peroxidase, active site;
PH01000143G0080	G4	Plant peroxidase;Haem peroxidase, plant/fungal/bacterial;Haem peroxidase;Peroxidases heam-ligand binding site;
PH01002051G0210	G4	Haem peroxidase, plant/fungal/bacterial;Haem peroxidase;Peroxidases heam-ligand binding site;
PH01000041G1260	G8	Plant peroxidase;Haem peroxidase, plant/fungal/bacterial;Haem peroxidase;Peroxidases heam-ligand binding site;Peroxidase, active site;
PH01000433G0320	G8	Plant peroxidase;Haem peroxidase, plant/fungal/bacterial;Haem peroxidase;Peroxidases heam-ligand binding site;
PH01000445G0570	G8	Plant peroxidase;Haem peroxidase, plant/fungal/bacterial;Haem peroxidase;Peroxidases heam-ligand binding site;Peroxidase, active site;
PH01001170G0460	G8	Plant peroxidase;Haem peroxidase, plant/fungal/bacterial;Haem peroxidase;Peroxidases heam-ligand binding site;Peroxidase, active site;
PH01002904G0190	G8	Plant peroxidase;Haem peroxidase, plant/fungal/bacterial;Haem peroxidase;
PH01004147G0020	G8	Plant peroxidase;Haem peroxidase, plant/fungal/bacterial;Haem peroxidase;Peroxidase, active site;
PH01006136G0070	G8/D2/D4	Plant peroxidase;Haem peroxidase, plant/fungal/bacterial;Haem peroxidase;Peroxidases heam-ligand binding site;Peroxidase, active site;
PH01000101G0430	G2/G4/D2	Haem peroxidase, plant/fungal/bacterial;Terpenoid synthase;Haem peroxidase;
PH01000201G0100	G2/G4	Plant peroxidase;Haem peroxidase, plant/fungal/bacterial;Haem peroxidase;Peroxidases heam-ligand binding site;Peroxidase, active site;
PH01000207G0510	G2/G4	Plant peroxidase;Haem peroxidase, plant/fungal/bacterial;Haem peroxidase;Peroxidases heam-ligand binding site;Peroxidase, active site;
PH01000781G0340	G2/G4	Plant peroxidase;Haem peroxidase, plant/fungal/bacterial;Haem peroxidase;Peroxidases heam-ligand binding site;Peroxidase, active site;
PH01000825G0410	G2/G4	Haem peroxidase, plant/fungal/bacterial;Plant ascorbate peroxidase;Haem peroxidase;Peroxidases heam-ligand binding site;
PH01001258G0470	G2/G4	Plant peroxidase;Haem peroxidase, plant/fungal/bacterial;Haem peroxidase;Peroxidase, active site;
PH01003966G0100	G2/G4/D2	Plant peroxidase;Haem peroxidase, plant/fungal/bacterial;Haem peroxidase;Peroxidases heam-ligand binding site;Peroxidase, active site;
PH01005048G0020	G2/G4	Haem peroxidase, plant/fungal/bacterial;Haem peroxidase;Peroxidase, active site;
PH01000069G1880	G2/G8	Plant peroxidase;Haem peroxidase, plant/fungal/bacterial;Haem peroxidase;Peroxidases heam-ligand binding site;
PH01000094G1140	G2/G8/D2	Plant peroxidase;Haem peroxidase, plant/fungal/bacterial;Haem peroxidase;Peroxidases heam-ligand binding site;
PH01000125G1550	G2/G8/D2	Catalase;Catalase-related immune responsive;Catalase, N-terminal;Leucine-rich repeat-containing N-terminal domain, type 2;Catalase related subgroup;Catalase-like domain, haem-dependent;
PH01000207G0390	G2/G8/D2	Plant peroxidase;Haem peroxidase, plant/fungal/bacterial;Haem peroxidase;Peroxidases heam-ligand binding site;Peroxidase, active site;
PH01000207G0500	G2/G8/D4	Plant peroxidase;Haem peroxidase, plant/fungal/bacterial;Haem peroxidase;Peroxidases heam-ligand binding site;Peroxidase, active site;
PH01000601G0130	G2/G8/D2	Plant peroxidase;Haem peroxidase, plant/fungal/bacterial;Haem peroxidase;Peroxidases heam-ligand binding site;Peroxidase, active site;
PH01000657G0060	G2/G8/D2	Haem peroxidase, plant/fungal/bacterial;Terpenoid synthase;Haem peroxidase;
PH01000761G0570	G2/G8	Plant peroxidase;Haem peroxidase, plant/fungal/bacterial;Haem peroxidase;Peroxidase, active site;
PH01000898G0410	G2/G8/D2	Plant peroxidase;Haem peroxidase, plant/fungal/bacterial;Haem peroxidase;Peroxidases heam-ligand binding site;Peroxidase, active site;
PH01000966G0470	G2/G8	Plant peroxidase;Haem peroxidase, plant/fungal/bacterial;Haem peroxidase;Peroxidases heam-ligand binding site;Peroxidase, active site;
PH01001658G0060	G2/G8	Haem peroxidase, plant/fungal/bacterial;Plant ascorbate peroxidase;Haem peroxidase;Peroxidases heam-ligand binding site;Peroxidase, active site;
PH01001910G0160	G2/G8	Plant peroxidase;Haem peroxidase, plant/fungal/bacterial;Haem peroxidase;Peroxidases heam-ligand binding site;Peroxidase, active site;
PH01002229G0070	G2/G8/D2/D4	Plant peroxidase;Haem peroxidase, plant/fungal/bacterial;Haem peroxidase;Peroxidases heam-ligand binding site;Peroxidase, active site;
PH01002231G0280	G2/G8	Plant peroxidase;Haem peroxidase, plant/fungal/bacterial;Haem peroxidase;Peroxidases heam-ligand binding site;
PH01004839G0040	G2/G8	Plant peroxidase;Haem peroxidase, plant/fungal/bacterial;Haem peroxidase;Peroxidases heam-ligand binding site;
PH01017692G0010	G2/G8	Plant peroxidase;Haem peroxidase, plant/fungal/bacterial;Haem peroxidase;Peroxidases heam-ligand binding site;Peroxidase, active site;
PH01000059G1420	G4/G8	Plant peroxidase;Haem peroxidase, plant/fungal/bacterial;Haem peroxidase;Peroxidases heam-ligand binding site;Peroxidase, active site;
PH01000294G0110	G4/G8	Plant peroxidase;Haem peroxidase, plant/fungal/bacterial;Haem peroxidase;Peroxidases heam-ligand binding site;Peroxidase, active site;
PH01000466G0010	G4/G8	Plant peroxidase;Haem peroxidase, plant/fungal/bacterial;Haem peroxidase;Peroxidase, active site;
PH01000524G0300	G4/G8	Plant peroxidase;Haem peroxidase, plant/fungal/bacterial;Haem peroxidase;Peroxidases heam-ligand binding site;Peroxidase, active site;
PH01000723G0340	G4/G8	Plant peroxidase;Haem peroxidase, plant/fungal/bacterial;Haem peroxidase;
PH01000795G0300	G4/G8	Plant peroxidase;Haem peroxidase, plant/fungal/bacterial;Haem peroxidase;Peroxidases heam-ligand binding site;Peroxidase, active site;
PH01000977G0660	G4/G8	Plant peroxidase;Haem peroxidase, plant/fungal/bacterial;Haem peroxidase;Peroxidases heam-ligand binding site;Peroxidase, active site;
PH01001624G0540	G4/G8	Plant peroxidase;Haem peroxidase, plant/fungal/bacterial;Haem peroxidase;Peroxidases heam-ligand binding site;
PH01001977G0370	G4/G8	Plant peroxidase;Haem peroxidase, plant/fungal/bacterial;Haem peroxidase;Peroxidases heam-ligand binding site;Peroxidase, active site;
PH01003032G0160	G4/G8	Plant peroxidase;Haem peroxidase, plant/fungal/bacterial;Haem peroxidase;Peroxidases heam-ligand binding site;
PH01003032G0190	G4/G8	Plant peroxidase;Haem peroxidase, plant/fungal/bacterial;Haem peroxidase;Peroxidases heam-ligand binding site;
PH01003153G0040	G4/G8	Plant peroxidase;Haem peroxidase, plant/fungal/bacterial;Haem peroxidase;Peroxidases heam-ligand binding site;
PH01005022G0010	G4/G8	Plant peroxidase;Haem peroxidase, plant/fungal/bacterial;Haem peroxidase;Peroxidases heam-ligand binding site;Peroxidase, active site;
PH01005154G0100	G4/G8	Plant peroxidase;Haem peroxidase, plant/fungal/bacterial;Haem peroxidase;
PH01005545G0080	G4/G8	Plant peroxidase;Haem peroxidase, plant/fungal/bacterial;Haem peroxidase;Peroxidases heam-ligand binding site;
PH01007103G0040	G4/G8	Plant peroxidase;Haem peroxidase, plant/fungal/bacterial;Haem peroxidase;
PH01007792G0020	G4/G8	Plant peroxidase;Haem peroxidase, plant/fungal/bacterial;Haem peroxidase;
PH01000000G7050	G2/G4/G8/D2	Glutathione peroxidase;Thioredoxin fold;Thioredoxin-like fold;
PH01000006G3600	G2/G4/G8	Plant peroxidase;Haem peroxidase, plant/fungal/bacterial;Haem peroxidase;Peroxidases heam-ligand binding site;
PH01000030G2230	G2/G4/G8	Plant peroxidase;Haem peroxidase, plant/fungal/bacterial;Haem peroxidase;Peroxidases heam-ligand binding site;Peroxidase, active site;
PH01000033G1800	G2/G4/G8/D2	Haem peroxidase, plant/fungal/bacterial;Plant ascorbate peroxidase;Haem peroxidase;Peroxidases heam-ligand binding site;Peroxidase, active site;
PH01000044G0720	G2/G4/G8/D2	Plant peroxidase;Haem peroxidase, plant/fungal/bacterial;Haem peroxidase;Peroxidases heam-ligand binding site;Peroxidase, active site;
PH01000436G0760	G2/G4/G8	Plant peroxidase;Haem peroxidase, plant/fungal/bacterial;Haem peroxidase;Peroxidases heam-ligand binding site;Peroxidase, active site;
PH01000584G0810	G2/G4/G8	Plant peroxidase;Haem peroxidase, plant/fungal/bacterial;Haem peroxidase;Peroxidases heam-ligand binding site;
PH01000724G0090	G2/G4/G8	Catalase;Catalase-related immune responsive;Catalase, N-terminal;Catalase related subgroup;Catalase-like domain, haem-dependent;
PH01000845G0180	G2/G4/G8/D4	Plant peroxidase;Haem peroxidase, plant/fungal/bacterial;Haem peroxidase;Peroxidases heam-ligand binding site;Peroxidase, active site;
PH01000860G0570	G2/G4/G8/D2	Glutathione peroxidase;Thioredoxin fold;Thioredoxin-like fold;
PH01000898G0600	G2/G4/G8/D2	Plant peroxidase;Haem peroxidase, plant/fungal/bacterial;Haem peroxidase;Peroxidases heam-ligand binding site;Peroxidase, active site;
PH01001170G0370	G2/G4/G8	Plant peroxidase;Haem peroxidase, plant/fungal/bacterial;Haem peroxidase;Peroxidases heam-ligand binding site;Peroxidase, active site;
PH01001385G0260	G2/G4/G8/D2/D4	Plant peroxidase;Haem peroxidase, plant/fungal/bacterial;Haem peroxidase;Peroxidase, active site;
PH01002123G0270	G2/G4/G8	Plant peroxidase;Haem peroxidase, plant/fungal/bacterial;Haem peroxidase;Peroxidases heam-ligand binding site;
PH01002164G0150	G2/G4/G8	Plant peroxidase;Haem peroxidase, plant/fungal/bacterial;Haem peroxidase;Peroxidases heam-ligand binding site;
PH01002518G0100	G2/G4/G8	Plant peroxidase;Haem peroxidase, plant/fungal/bacterial;Haem peroxidase;Peroxidases heam-ligand binding site;Peroxidase, active site;
PH01002518G0150	G2/G4/G8/D2	Plant peroxidase;Haem peroxidase, plant/fungal/bacterial;Haem peroxidase;Peroxidases heam-ligand binding site;Peroxidase, active site;
PH01002518G0170	G2/G4/G8/D2	Plant peroxidase;Haem peroxidase, plant/fungal/bacterial;Haem peroxidase;Peroxidases heam-ligand binding site;Peroxidase, active site;
PH01003895G0020	G2/G4/G8	Glutathione peroxidase;Thioredoxin fold;Thioredoxin-like fold;
PH01004839G0050	G2/G4/G8	Plant peroxidase;Haem peroxidase, plant/fungal/bacterial;Haem peroxidase;Peroxidase, active site;
PH01005048G0010	G2/G4/G8	Plant peroxidase;Haem peroxidase, plant/fungal/bacterial;Haem peroxidase;Peroxidases heam-ligand binding site;
PH01005467G0050	G2/G4/G8	Plant peroxidase;Haem peroxidase, plant/fungal/bacterial;Haem peroxidase;Peroxidases heam-ligand binding site;
PH01005634G0100	G2/G4/G8	Plant peroxidase;Haem peroxidase, plant/fungal/bacterial;Haem peroxidase;Peroxidases heam-ligand binding site;Peroxidase, active site;
PH01079803G0010	G2/G4/G8/D2/D4	Plant peroxidase;Haem peroxidase, plant/fungal/bacterial;Haem peroxidase;
D2 and D4 indicated 2h and 4h of cold treatment, and G2, G4, and G8 indicated 2h, 4h, and 8h of dehydration treatment, respectively.

## Sheet: Table S5
Table S5 DEGs under dehydration treatment and enriched in response to stress.
Gene ID	Time points	Interpro Name
PH01000006G2410	G2	Chaperone protein htpG;ATPase-like, ATP-binding domain;Heat shock protein Hsp90, conserved site;Ribosomal protein S5 domain 2-type fold;Heat shock protein Hsp90, N-terminal;Heat shock protein Hsp90, C-terminal;
PH01000015G0090	G2	Calmodulin binding protein-like;
PH01000030G1770	G2	Chaperone protein htpG;ATPase-like, ATP-binding domain;Heat shock protein Hsp90, conserved site;Ribosomal protein S5 domain 2-type fold;Heat shock protein Hsp90, N-terminal;Heat shock protein Hsp90, C-terminal;
PH01000050G1200	G2	Chaperone protein htpG;ATPase-like, ATP-binding domain;Heat shock protein Hsp90, conserved site;Ribosomal protein S5 domain 2-type fold;Heat shock protein Hsp90, N-terminal;Heat shock protein Hsp90, C-terminal;
PH01000327G0270	G2/D2	Chaperone protein htpG;ATPase-like, ATP-binding domain;Molecular chaperone, heat shock protein, endoplasmin;Heat shock protein Hsp90, conserved site;Ribosomal protein S5 domain 2-type fold;Heat shock protein Hsp90, N-terminal;Heat shock protein Hsp90, C-terminal;
PH01000353G0970	G2	Protein kinase, catalytic domain;Serine-threonine/tyrosine-protein kinase;UspA;Protein kinase-like domain;Protein kinase, ATP binding site;
PH01000418G0340	G2	Protein kinase, catalytic domain;Serine/threonine-protein kinase domain;U box domain;UspA;Serine/threonine-protein kinase, active site;Protein kinase-like domain;Rossmann-like alpha/beta/alpha sandwich fold;Protein kinase, ATP binding site;Serine/threonine-protein kinase-like domain;Tyrosine-protein kinase, catalytic domain;
PH01000685G0570	G2	UspA;Rossmann-like alpha/beta/alpha sandwich fold;
PH01000852G0260	G2	Chaperone protein htpG;ATPase-like, ATP-binding domain;Heat shock protein Hsp90, conserved site;Ribosomal protein S5 domain 2-type fold;Heat shock protein Hsp90, N-terminal;Heat shock protein Hsp90, C-terminal;
PH01000895G0220	G2	UspA;Rossmann-like alpha/beta/alpha sandwich fold;
PH01000962G0330	G2	Late embryogenesis abundant protein, group 3;
PH01001159G0150	G2	Chaperone protein htpG;ATPase-like, ATP-binding domain;Heat shock protein Hsp90, conserved site;Ribosomal protein S5 domain 2-type fold;Heat shock protein Hsp90, N-terminal;Heat shock protein Hsp90, C-terminal;
PH01002954G0120	G2/D2	Protein kinase, catalytic domain;Serine-threonine/tyrosine-protein kinase;Serine/threonine-protein kinase domain;U box domain;UspA;Serine/threonine-protein kinase, active site;Protein kinase-like domain;Tyrosine-protein kinase, catalytic domain;
PH01003567G0130	G2	Chaperone protein htpG;ATPase-like, ATP-binding domain;Heat shock protein Hsp90, conserved site;Ribosomal protein S5 domain 2-type fold;Heat shock protein Hsp90, N-terminal;Heat shock protein Hsp90, C-terminal;
PH01004057G0090	G2/D2	Late embryogenesis abundant protein, group 3;
PH01004855G0070	G2/D2/D4	Calmodulin binding protein-like;
PH01000407G0510	G4	Protein kinase, catalytic domain;Serine-threonine/tyrosine-protein kinase;Serine/threonine-protein kinase domain;U box domain;UspA;Serine/threonine-protein kinase, active site;Protein kinase-like domain;Rossmann-like alpha/beta/alpha sandwich fold;Protein kinase, ATP binding site;Tyrosine-protein kinase, catalytic domain;
PH01000276G1110	G8	Chaperone protein htpG;ATPase-like, ATP-binding domain;Molecular chaperone, heat shock protein, endoplasmin;Heat shock protein Hsp90, conserved site;Ribosomal protein S5 domain 2-type fold;Heat shock protein Hsp90, N-terminal;Heat shock protein Hsp90, C-terminal;
PH01000781G0160	G8	ABA/WDS induced protein;
PH01002029G0050	G8	ABA/WDS induced protein;
PH01002650G0060	G8	UspA;Rossmann-like alpha/beta/alpha sandwich fold;
PH01003905G0050	G8	Calmodulin binding protein-like;
PH01007660G0010	G8	Calmodulin binding protein-like;
PH01000357G0730	G2/G8	Pentatricopeptide repeat;UspA;Rossmann-like alpha/beta/alpha sandwich fold;
PH01000455G0840	G2/G8	Calmodulin binding protein-like;
PH01000510G0620	G2/G8	Calmodulin binding protein-like;
PH01000578G0440	G2/G8	Universal stress protein A;UspA;Rossmann-like alpha/beta/alpha sandwich fold;
PH01000696G0320	G2/G8/D2/D4	ABA/WDS induced protein;
PH01000790G0120	G2/G8/D2	Late embryogenesis abundant protein, group 3;
PH01001343G0370	G2/G8	UspA;Rossmann-like alpha/beta/alpha sandwich fold;
PH01004706G0010	G2/G8	Chaperone protein htpG;ATPase-like, ATP-binding domain;Heat shock protein Hsp90, C-terminal;
PH01176376G0010	G2/G8	ABA/WDS induced protein;
PH01000279G0180	G2/G4	Dehydrin;
PH01000109G1380	G2/G4/G8	Universal stress protein A;UspA;Rossmann-like alpha/beta/alpha sandwich fold;
PH01000195G0800	G2/G4/G8	Calmodulin binding protein-like;
PH01000197G0440	G2/G4/G8	UspA;Rossmann-like alpha/beta/alpha sandwich fold;
PH01000239G0570	G2/G4/G8/D2	ABA/WDS induced protein;
PH01000279G0080	G2/G4/G8	Dehydrin;
PH01000339G0020	G2/G4/G8	ABA/WDS induced protein;
PH01000348G0200	G2/G4/G8	UspA;Rossmann-like alpha/beta/alpha sandwich fold;
PH01000421G0720	G2/G4/G8/D2	Universal stress protein A;UspA;Rossmann-like alpha/beta/alpha sandwich fold;
PH01000447G0290	G2/G4/G8/D4	Dehydrin;
PH01000513G0620	G2/G4/G8	Universal stress protein A;UspA;Rossmann-like alpha/beta/alpha sandwich fold;
PH01000633G0380	G2/G4/G8	Protein kinase, catalytic domain;Serine-threonine/tyrosine-protein kinase;Serine/threonine-protein kinase domain;UspA;Protein kinase-like domain;Rossmann-like alpha/beta/alpha sandwich fold;Serine/threonine-protein kinase-like domain;Tyrosine-protein kinase, catalytic domain;
PH01000758G0550	G2/G4/G8	Leucine-rich repeat;Leucine-rich repeat, typical subtype;Universal stress protein A;UspA;Rossmann-like alpha/beta/alpha sandwich fold;
PH01000781G0220	G2/G4/G8	ABA/WDS induced protein;
PH01001299G0140	G2/G4/G8	Dehydrin;
PH01001317G0160	G2/G4/G8/D2/D4	Late embryogenesis abundant protein, group 3;
PH01001393G0310	G2/G4/G8	Dehydrin;Heat shock protein DnaJ, N-terminal;Heat shock protein DnaJ;Molecular chaperone, heat shock protein, Hsp40, DnaJ;Heat shock protein DnaJ, conserved site;
PH01001695G0270	G2/G4/G8	Calmodulin binding protein-like;
PH01001834G0270	G2/G4/G8	Calmodulin binding protein-like;
PH01002645G0130	G2/G4/G8	Protein kinase, catalytic domain;Serine/threonine-protein kinase domain;U box domain;UspA;Serine/threonine-protein kinase, active site;Protein kinase-like domain;Rossmann-like alpha/beta/alpha sandwich fold;Protein kinase, ATP binding site;Serine/threonine-protein kinase-like domain;Tyrosine-protein kinase, catalytic domain;
PH01002648G0180	G2/G4/G8	ABA/WDS induced protein;
PH01003240G0100	G2/G4/G8/D2/D4	Dehydrin;
PH01003258G0170	G2/G4/G8/D2	Late embryogenesis abundant protein, group 3;
PH01003692G0050	G2/G4/G8	Activator of Hsp90 ATPase homologue 1-like;Activator of Hsp90 ATPase, N-terminal;
PH01004122G0090	G2/G4/G8/D2	Protein kinase, catalytic domain;Serine/threonine-protein kinase domain;UspA;Serine/threonine-protein kinase, active site;Protein kinase-like domain;Protein kinase, ATP binding site;Serine/threonine-protein kinase-like domain;Tyrosine-protein kinase, catalytic domain;
PH01001530G0230	D2	Protein kinase, catalytic domain;Serine/threonine-protein kinase domain;U box domain;UspA;Serine/threonine-protein kinase, active site;Protein kinase-like domain;Protein kinase, ATP binding site;Serine/threonine-protein kinase-like domain;Tyrosine-protein kinase, catalytic domain;
D2 and D4 indicated 2h and 4h of cold treatment, and G2, G4, and G8 indicated 2h, 4h, and 8h of dehydration treatment, respectively.

## Sheet: Table S6
Table S6 Consensus DEGs at three time points of dehydration and enriched in GO term Sequence-specific DNA binding.
ID	Interpro Name
PH01002437G0340	Basic-leucine zipper (bZIP) transcription factor;
PH01000849G0330	Basic-leucine zipper (bZIP) transcription factor;Basic leucine zipper;
PH01000295G0760	Basic-leucine zipper (bZIP) transcription factor;Basic leucine zipper;
PH01000326G0720	Basic-leucine zipper (bZIP) transcription factor;Basic leucine zipper;
PH01000018G0140	Basic-leucine zipper (bZIP) transcription factor;bZIP transcription factor, bZIP-1;
PH01000263G0760	Basic-leucine zipper (bZIP) transcription factor;bZIP transcription factor, bZIP-1;
PH01000407G0480	Basic-leucine zipper (bZIP) transcription factor;bZIP transcription factor, bZIP-1;
PH01000437G0190	Basic-leucine zipper (bZIP) transcription factor;bZIP transcription factor, bZIP-1;
PH01001002G0190	Basic-leucine zipper (bZIP) transcription factor;bZIP transcription factor, bZIP-1;
PH01001601G0220	Basic-leucine zipper (bZIP) transcription factor;bZIP transcription factor, bZIP-1;
PH01001907G0160	Basic-leucine zipper (bZIP) transcription factor;bZIP transcription factor, bZIP-1;
PH01000014G2500	Basic-leucine zipper (bZIP) transcription factor;bZIP transcription factor, bZIP-1;
PH01000036G1110	Basic-leucine zipper (bZIP) transcription factor;bZIP transcription factor, bZIP-1;
PH01000121G1380	Basic-leucine zipper (bZIP) transcription factor;bZIP transcription factor, bZIP-1;
PH01002645G0080	Basic-leucine zipper (bZIP) transcription factor;bZIP transcription factor, bZIP-1;
PH01000551G0540	Basic-leucine zipper (bZIP) transcription factor;bZIP transcription factor, bZIP-1;G-box binding, MFMR;
PH01000823G0440	Basic-leucine zipper (bZIP) transcription factor;Senescence/spartin-associated;Basic leucine zipper;
PH01000256G0030	DNA-binding WRKY;
PH01000314G0470	DNA-binding WRKY;
PH01000700G0540	DNA-binding WRKY;
PH01000718G0100	DNA-binding WRKY;
PH01000922G0150	DNA-binding WRKY;
PH01001155G0480	DNA-binding WRKY;
PH01001350G0200	DNA-binding WRKY;
PH01029174G0010	DNA-binding WRKY;
PH01000309G1270	DNA-binding WRKY;
PH01000496G0570	DNA-binding WRKY;
PH01000811G0380	DNA-binding WRKY;
PH01000841G0210	DNA-binding WRKY;
PH01000928G0560	DNA-binding WRKY;
PH01002018G0330	DNA-binding WRKY;
PH01002473G0050	DNA-binding WRKY;
PH01003361G0120	DNA-binding WRKY;
PH01005345G0020	DNA-binding WRKY;
PH01001092G0040	DNA-binding WRKY;Protein of unknown function DUF810;
PH01000060G1850	Heat shock factor (HSF)-type, DNA-binding;Winged helix-turn-helix transcription repressor DNA-binding;
PH01001056G0170	Heat shock factor (HSF)-type, DNA-binding;Winged helix-turn-helix transcription repressor DNA-binding;
PH01003108G0020	Heat shock factor (HSF)-type, DNA-binding;Winged helix-turn-helix transcription repressor DNA-binding;
PH01000007G1150	Heat shock factor (HSF)-type, DNA-binding;Winged helix-turn-helix transcription repressor DNA-binding;
PH01000055G1320	Heat shock factor (HSF)-type, DNA-binding;Winged helix-turn-helix transcription repressor DNA-binding;
PH01001070G0190	Heat shock factor (HSF)-type, DNA-binding;Winged helix-turn-helix transcription repressor DNA-binding;
PH01004940G0100	Helix-turn-helix motif, lambda-like repressor;Homeobox;Homeodomain-like;Homeodomain-related;Homeobox, conserved site;
PH01000242G0910	Helix-turn-helix motif, lambda-like repressor;Homeobox;Leucine zipper, homeobox-associated;Homeodomain-like;Homeodomain-related;Homeobox, conserved site;
PH01000296G0390	Helix-turn-helix motif, lambda-like repressor;Homeobox;Leucine zipper, homeobox-associated;Homeodomain-like;Homeodomain-related;Homeobox, conserved site;
PH01001671G0400	Helix-turn-helix motif, lambda-like repressor;Homeobox;Leucine zipper, homeobox-associated;Homeodomain-like;Homeodomain-related;Homeobox, conserved site;
PH01000173G1010	Helix-turn-helix motif, lambda-like repressor;Homeobox;Leucine zipper, homeobox-associated;Homeodomain-like;Homeodomain-related;Homeobox, conserved site;
PH01002800G0110	Helix-turn-helix motif, lambda-like repressor;Homeobox;Leucine zipper, homeobox-associated;Homeodomain-like;Homeodomain-related;Homeobox, conserved site;
PH01004339G0170	Helix-turn-helix motif, lambda-like repressor;Homeobox;Leucine zipper, homeobox-associated;Homeodomain-like;Homeodomain-related;Homeobox, conserved site;
PH01000043G1290	Helix-turn-helix motif, lambda-like repressor;Homeobox;Lipid-binding START;Homeodomain-like;Homeodomain-related;Homeobox, conserved site;
PH01000042G1220	Homeobox;Leucine zipper, homeobox-associated;HD-ZIP protein, N-terminal;Homeodomain-like;Homeodomain-related;Homeobox, conserved site;
PH01000009G0320	Homeobox;Leucine zipper, homeobox-associated;Homeodomain-like;Homeodomain-related;Homeobox, conserved site;
PH01001280G0060	Homeobox;Leucine zipper, homeobox-associated;Homeodomain-like;Homeodomain-related;Homeobox, conserved site;
PH01000746G0370	Homeobox;Leucine zipper, homeobox-associated;Homeodomain-like;Homeodomain-related;Homeobox, conserved site;
PH01001550G0050	Homeobox;Leucine zipper, homeobox-associated;Homeodomain-like;Homeodomain-related;Homeobox, conserved site;
PH01000256G0230	Homeobox;Lipid-binding START;Homeodomain-like;Homeodomain-related;Homeobox, conserved site;
PH01000701G0030	Homeobox;Lipid-binding START;Homeodomain-like;Homeodomain-related;Homeobox, conserved site;
PH01000276G1150	Zinc finger, GATA-type;
PH01000405G0510	Zinc finger, GATA-type;
PH01000166G0160	Zinc finger, GATA-type;Zinc finger, NHR/GATA-type;
PH01000430G0510	Zinc finger, GATA-type;Zinc finger, NHR/GATA-type;
PH01000887G0360	Zinc finger, GATA-type;Zinc finger, NHR/GATA-type;
PH01001129G0380	Zinc finger, GATA-type;Zinc finger, NHR/GATA-type;
PH01000735G0110	Zinc finger, GATA-type;Zinc finger, NHR/GATA-type;Transcription factor, GATA, plant;
Note: DEGs simultaneously present in two time points of cold treatment were highlighted.

## Sheet: Table S7
Table S7 Consensus DEGs at two time points of cold treatment and enriched in GO term Sequence-specific DNA binding.
ID	Interpro Name
PH01001092G0040	Basic-leucine zipper (bZIP) transcription factorBasic leucine zipper
PH01000059G0270	Basic-leucine zipper (bZIP) transcription factorbZIP transcription factor, bZIP-1
PH01000437G0190	Basic-leucine zipper (bZIP) transcription factorbZIP transcription factor, bZIP-1
PH01003426G0040	Basic-leucine zipper (bZIP) transcription factorbZIP transcription factor, bZIP-1
PH01000242G0910	Basic-leucine zipper (bZIP) transcription factorbZIP transcription factor, bZIP-1G-box binding, MFMR
PH01000276G1150	Basic-leucine zipper (bZIP) transcription factorSenescence/spartin-associatedBasic leucine zipper
PH01000009G2100	DNA-binding WRKY
PH01000043G1290	DNA-binding WRKY
PH01000048G1770	DNA-binding WRKY
PH01000130G0430	DNA-binding WRKY
PH01000256G0230	DNA-binding WRKY
PH01000296G0390	DNA-binding WRKY
PH01000659G0050	DNA-binding WRKY
PH01000735G0110	DNA-binding WRKY
PH01001004G0240	DNA-binding WRKY
PH01001280G0060	DNA-binding WRKY
PH01001737G0080	DNA-binding WRKY
PH01001777G0070	DNA-binding WRKY
PH01002378G0050	DNA-binding WRKY
PH01002744G0230	DNA-binding WRKY
PH01003108G0020	DNA-binding WRKY
PH01003558G0150	DNA-binding WRKY
PH01004067G0040	DNA-binding WRKY
PH01004940G0100	DNA-binding WRKY
PH01000208G0690	Heat shock factor (HSF)-type, DNA-bindingWinged helix-turn-helix transcription repressor DNA-binding
Note: DEGs simultaneously present in three time points of dehydration treatment were highlighted.

## Sheet: Table S8
Table S8 List of hub genes.
Gene ID	Annotation
PH01000000G0410	DUF581 domain containing protein, expressed
PH01000283G0010	9-cis-epoxycarotenoid dioxygenase 1, chloroplast precursor, putative, expressed
PH01002561G0240	beta-amylase, putative, expressed
PH01000570G0010	boron transporter protein, putative, expressed
PH01000437G0190	bZIP transcription factor, putative, expressed
PH01004288G0050	CAMK_KIN1/SNF1/Nim1_like.15 - CAMK includes calcium/calmodulin depedent protein kinases, expressed
PH01001010G0020	CGMC_MAPKCGMC_2_ERK.2 - CGMC includes CDA, MAPK, GSK3, and CLKC kinases, expressed
PH01001411G0440	cystathionine gamma-synthase, putative, expressed
PH01000870G0140	cytochrome P450, putative, expressed
PH01004339G0030	cytochrome P450, putative, expressed
PH01000316G0340	DEAD-box ATP-dependent RNA helicase 30, putative, expressed
PH01003240G0100	dehydrin, putative, expressed
PH01001285G0460	DUF584 domain containing protein, putative, expressed
PH01000059G1970	expansin precursor, putative, expressed
PH01000047G0400	expressed_protein
PH01000287G0340	expressed_protein
PH01000374G0680	expressed_protein
PH01000392G0730	expressed_protein
PH01000479G0320	expressed_protein
PH01000971G0090	expressed_protein
PH01001165G0550	expressed_protein
PH01001317G0160	expressed_protein
PH01006031G0030	expressed_protein
PH01003030G0030	flavonol synthase/flavanone 3-hydroxylase, putative, expressed
PH01000811G0450	glycosyl transferase 8 domain containing protein, putative, expressed
PH01000586G0860	heat shock protein DnaJ, putative, expressed
PH01002249G0190	hypothetical_protein
PH01010679G0030	lecithin:cholesterol acyltransferase, putative, expressed
PH01000009G0870	NAC domain transcription factor, putative, expressed
PH01000053G1650	NAC domain transcription factor, putative, expressed
PH01000122G1000	NAC domain-containing protein 67, putative, expressed
PH01000530G0600	NAD dependent epimerase/dehydratase family protein, putative, expressed
PH01002641G0080	NADP-dependent oxidoreductase, putative, expressed
PH01000111G0850	No apical meristem protein, putative, expressed
PH01000141G0120	No apical meristem protein, putative, expressed
PH01000794G0630	No apical meristem protein, putative, expressed
PH01003771G0170	OsCML16 - Calmodulin-related calcium sensor protein, expressed
PH01003394G0190	OsFBX257 - F-box domain containing protein, expressed
PH01000757G0560	OsGH3.8 - Probable indole-3-acetic acid-amido synthetase, expressed
PH01000548G0610	OsSPL3 - SBP-box gene family member, expressed
PH01004966G0010	protein phosphatase 2C, putative, expressed
PH01000028G1160	receptor like protein kinase, putative, expressed
PH01229360G0010	resistance protein, putative, expressed
PH01000076G1760	serine acetyltransferase protein, putative, expressed
PH01000007G2600	STE_MEK_ste7_MAP2K.6 - STE kinases include homologs to sterile 7, sterile 11 and sterile 20 from yeast, expressed
PH01000086G0280	STE_PAK_Ste20_Slob_Wnk.5 - STE kinases include homologs to sterile 7, sterile 11 and sterile 20 from yeast, expressed
PH01000242G0910	transcription factor, putative, expressed
PH01000465G0480	ubiquitin-activating enzyme, putative, expressed
PH01000119G0710	UDP-glucuronate 4-epimerase, putative, expressed
PH01000019G0200	zinc finger A20 and AN1 domain-containing stress-associated protein, putative, expressed
