# Supplementary material for: Transcriptome Analysis of Moso Bamboo (Phyllostachys edulis) Reveals Candidate Genes Involved in Response to Dehydration and Cold Stresses
Source: Front Plant Sci. 2022 Jul 19;13:960302. doi: 10.3389/fpls.2022.960302 (PMC9343960; doi:10.3389/fpls.2022.960302)
Supplement: Supplementary Figure S1 — Identification of differentially expressed genes (DEGs) at each of the time points. [file Data_Sheet_2.zip]

Archive with 4 entries (4 files):
- Fig. S1.tif
- Fig. S2.tif
- Fig. S3.tif
- Fig. S4.tif
